# Supplementary material for: Recurrent evolution of selfishness from an essential tRNA synthetase in Caenorhabditis tropicalis
Source: Nat Ecol Evol. 2025 Nov 17;9(12):2374–90. doi: 10.1038/s41559-025-02894-2 (PMC12680543; doi:10.1038/s41559-025-02894-2)
Supplement: Supplementary file 3 — In vivo interactome of KSS-1 revealed by IP–MS; data used for KSS-1 volcano plot. [file 41559_2025_2894_MOESM3_ESM.txt]

Accession	Description	KSS_log2fc	KSS_pval	logpval
EG-ORF006861-T1	SKR-10.2	12.020	3.610237E-06	5.44246428717642
EG-ORF005520-T1	EG-ORF005520	-10.727	2.782696E-10	9.55553423625809
EG-ORF007315-T1	SKR-12.1	9.864	4.587843E-09	8.33839145245349
EG-ORF006865-T1	SKR-8	9.255	7.816783E-07	6.10697194422949
EG-ORF007001-T1	SKR-12.5	9.110	3.49171E-09	8.45696183330259
KSS-1	KSS-1 OS=Caenorhabditis tropicalis	8.999	7.314868E-09	8.13579350650229
EG-ORF012222-T1	SKR-16	8.994	2.526083E-06	5.59755238384807
EG-ORF019025-T1	EG-ORF019025	6.139	6.144442E-08	7.21151755091004
EG-ORF024231-T1	EG-ORF024231	5.632	2.681174E-05	4.5716750007177
EG-ORF017871-T1	RBX-1	5.475	2.31188E-06	5.63603471207259
EG-ORF023596-T1	EG-ORF023596	5.228	0.0002765316	3.5582552335402
EG-ORF002971-T1	EG-ORF002971	5.085	1.417242E-07	6.84855598582097
EG-ORF002466-T1	EG-ORF002466	4.830	4.069404E-07	6.39046919236322
EG-ORF005218-T1	EG-ORF005218	4.775	8.005746E-06	5.0965981929654
EG-ORF002089-T1	EG-ORF002089	4.694	4.518163E-07	6.34503810526081
EG-ORF007000-T1	SKR-12.3	4.547	3.217615E-07	6.49246592213208
EG-ORF006474-T1	EG-ORF006474	4.488	3.793824E-07	6.42092282041672
EG-ORF001769-T1	EG-ORF001769	4.488	6.985363E-07	6.15581102050174
EG-ORF001652-T1	EG-ORF001652	4.309	1.249069E-06	5.90341357003936
EG-ORF004826-T1	CUL-6	4.303	4.701552E-05	4.3277587561548
EG-ORF003470-T1	EG-ORF003470	4.211	0.001215808	2.91513500329043
EG-ORF002270-T1	EG-ORF002270	4.022	5.914588E-07	6.22807550218708
EG-ORF023448-T1	SKR-20	3.967	7.453187E-07	6.12765798221141
EG-ORF001536-T1	EG-ORF001536	3.918	2.542889E-06	5.59467259685914
EG-ORF008781-T1	EG-ORF008781	3.910	2.020218E-07	6.6946017636778
EG-ORF008234-T1	EG-ORF008234	3.867	7.180447E-07	6.14384851904589
EG-ORF003504-T1	EG-ORF003504	3.809	1.896219E-07	6.72211150613349
EG-ORF011116-T1	EG-ORF011116	3.804	0.001101476	2.95802496122871
EG-ORF009089-T1	EG-ORF009089	3.752	8.490298E-07	6.0710770662361
EG-ORF000406-T1	EG-ORF000406	3.748	1.344827E-06	5.87133358018035
EG-ORF013437-T1	EG-ORF013437	3.663	0.0001273064	3.89514976276569
EG-ORF004999-T1	EG-ORF004999	3.652	1.411905E-06	5.8501945237968
EG-ORF004791-T1	EG-ORF004791	3.598	7.332998E-05	4.13471843345374
EG-ORF008188-T1	EG-ORF008188	3.588	1.100144E-06	5.95855046546693
EG-ORF017717-T1	EG-ORF017717	3.561	0.002043806	2.68956033022424
EG-ORF005515-T1	EG-ORF005515	3.432	1.349391E-06	5.8698621907743
EG-ORF012221-T1	EG-ORF012221	-3.312	0.002548601	2.59369815082414
EG-ORF016223-T1;EG-ORF015789-T1	EG-ORF016223;EG-ORF015789	3.301	0.04757829	1.3225911708929
EG-ORF012752-T1	EG-ORF012752	3.236	1.657596E-05	4.78052130994404
EG-ORF002131-T1	EG-ORF002131	3.172	2.047747E-05	4.68872370164703
EG-ORF006997-T1	SKR-12.4	3.014	5.521566E-06	5.25793773228793
EG-ORF003447-T1	EG-ORF003447	2.861	3.63702E-05	4.43925431075014
EG-ORF003933-T1	EG-ORF003933	2.806	7.24933E-06	5.13970213008402
EG-ORF001827-T1	EG-ORF001827	2.763	2.096685E-05	4.67846681180348
EG-ORF001226-T1	EG-ORF001226	2.746	3.5679E-06	5.44758732639704
EG-ORF009793-T1	EG-ORF009793	2.742	0.0482564	1.31644508024016
EG-ORF006690-T1	EG-ORF006690	2.734	0.0002777166	3.5563981603184
EG-ORF000230-T1	EG-ORF000230	2.674	0.0001547721	3.8103073247132
EG-ORF015677-T1	EG-ORF015677	-2.642	1.901592E-06	5.72088265835348
EG-ORF004893-T1	EG-ORF004893	2.625	1.726274E-05	4.76289027047263
EG-ORF001478-T1	EG-ORF001478	2.598	1.13944E-05	4.94330853871964
EG-ORF001716-T1	EG-ORF001716	-2.589	0.04546636	1.34230981366805
EG-ORF009818-T1	CUL-1	2.512	2.076052E-05	4.682761772678
EG-ORF003119-T1	EG-ORF003119	2.480	6.700029E-06	5.17392331752116
EG-ORF010515-T1	EG-ORF010515	2.480	0.0004322559	3.36425907018832
EG-ORF009457-T1	EG-ORF009457	2.440	0.0002090222	3.67980758553735
EG-ORF010002-T1	EG-ORF010002	2.416	6.649629E-06	5.17720258443335
EG-ORF007530-T2	EG-ORF007530	-2.399	3.598387E-06	5.44389213089423
EG-ORF010809-T1	EG-ORF010809	2.399	7.116212E-05	4.14775112227182
EG-ORF008974-T1	EG-ORF008974	2.367	9.665475E-06	5.0147767981476
EG-ORF009703-T1	EG-ORF009703	2.365	0.0005111223	3.29147517058913
EG-ORF006609-T1	EG-ORF006609	2.287	0.001500533	2.82375444904932
EG-ORF016433-T1;EG-ORF016460-T1	EG-ORF016433;EG-ORF016460	2.211	4.324034E-05	4.36411089983567
EG-ORF019030-T1	EG-ORF019030	2.184	0.0001395116	3.85538968051552
EG-ORF001222-T1	EG-ORF001222	2.152	0.0001451136	3.83829188371545
EG-ORF019791-T1	EG-ORF019791	-2.107	0.02426903	1.61494758147878
EG-ORF009054-T1	EG-ORF009054	2.106	0.3669457	0.435398197151473
EG-ORF022161-T1	EG-ORF022161	-2.068	0.00110893	2.95509586735239
EG-ORF008608-T1	EG-ORF008608	2.056	0.1069821	0.970688881394631
EG-ORF019556-T1	EG-ORF019556	2.049	0.04615365	1.33579394767866
EG-ORF008224-T1	EG-ORF008224	-2.044	0.00100931	2.99597542384048
EG-ORF009679-T1	EG-ORF009679	2.027	7.086704E-05	4.14955570662769
EG-ORF023183-T1	EG-ORF023183	-1.953	0.1402419	0.853122213044282
EG-ORF001202-T1	EG-ORF001202	1.939	0.005096278	2.29274688942998
EG-ORF007669-T1	EG-ORF007669	1.937	0.0804121	1.09467859593014
EG-ORF012212-T1	EG-ORF012212	-1.936	0.03016561	1.52048788808484
EG-ORF003024-T1	EG-ORF003024	1.931	0.0001025928	3.98888311709936
EG-ORF021544-T1	EG-ORF021544	-1.924	0.08729787	1.05899635261209
EG-ORF007890-T1	EG-ORF007890	1.894	6.323111E-05	4.19906919423227
EG-ORF017898-T1	EG-ORF017898	1.861	0.003092501	2.50969015126411
EG-ORF009951-T1	EG-ORF009951	-1.856	0.008569508	2.06704411145122
EG-ORF014164-T1	EG-ORF014164	1.811	0.0003308746	3.48033657071635
EG-ORF022800-T1	EG-ORF022800	1.789	0.0003816367	3.41834986813698
EG-ORF001643-T1	EG-ORF001643	-1.762	0.0002619348	3.58180679846687
EG-ORF014077-T1	EG-ORF014077	-1.736	0.116961	0.931958927213974
EG-ORF021158-T1	EG-ORF021158	-1.702	0.05270025	1.27818732457184
EG-ORF004900-T1	EG-ORF004900	-1.688	0.004345792	2.36193106389078
EG-ORF001963-T1	EG-ORF001963	-1.680	0.02039029	1.69057659744383
EG-ORF009881-T1	EG-ORF009881	1.647	0.0003640751	3.43880902252826
EG-ORF003624-T1	EG-ORF003624	1.644	0.002288436	2.64046122884975
EG-ORF019535-T1	EG-ORF019535	1.582	0.0003216767	3.49258039519967
EG-ORF018341-T1	EG-ORF018341	1.562	0.0002600836	3.584887032095
EG-ORF005976-T1	EG-ORF005976	-1.556	0.03333286	1.47712742174509
EG-ORF005093-T1	EG-ORF005093	-1.537	0.0008877506	3.05170902550159
EG-ORF018697-T1	EG-ORF018697	1.533	0.06625751	1.17876488921439
EG-ORF002149-T1	EG-ORF002149	-1.525	0.0276582	1.55817608726013
EG-ORF001710-T1	EG-ORF001710	1.516	0.0006872211	3.16290351467028
EG-ORF002087-T1	EG-ORF002087	-1.499	0.09280011	1.03245150899273
EG-ORF017126-T1	EG-ORF017126	-1.492	0.02995144	1.52358229283994
EG-ORF002039-T1	EG-ORF002039	1.491	0.001046399	2.98030268405678
EG-ORF006919-T1	EG-ORF006919	1.491	0.1484388	0.828452565206337
EG-ORF013930-T1	EG-ORF013930	1.489	0.002055722	2.68703561634464
EG-ORF002654-T1	EG-ORF002654	1.484	0.03694784	1.43241094572655
EG-ORF005885-T1	EG-ORF005885	-1.458	0.009814836	2.00811695280265
EG-ORF007986-T1	EG-ORF007986	1.444	0.1006967	0.996984761772834
EG-ORF001118-T1	EG-ORF001118	1.443	4.532545E-05	4.34365787544985
EG-ORF010624-T1	EG-ORF010624	-1.431	0.03474781	1.45907256186197
EG-ORF021627-T1	EG-ORF021627	-1.431	0.0003090401	3.50998516433307
EG-ORF007314-T1	EG-ORF007314	1.427	0.003726264	2.42872637926221
EG-ORF005898-T1	EG-ORF005898	-1.408	0.09418988	1.02599575640305
EG-ORF016730-T1	EG-ORF016730	-1.407	0.04675214	1.33019850524237
EG-ORF007838-T1	EG-ORF007838	-1.371	0.001917622	2.7172369964839
EG-ORF010748-T2	EG-ORF010748	1.363	0.1757192	0.755180782622608
EG-ORF002249-T1	EG-ORF002249	1.362	0.00594738	2.22567431194115
EG-ORF001820-T1	EG-ORF001820	1.355	0.00490219	2.3096098602907
EG-ORF002518-T1	EG-ORF002518	1.348	0.01164029	1.93403619976939
EG-ORF006015-T1	EG-ORF006015	1.345	0.0001082799	3.96545215398639
EG-ORF003381-T1	EG-ORF003381	1.334	0.000401367	3.39645833764588
EG-ORF001906-T1	EG-ORF001906	-1.329	0.04134152	1.38361355974848
EG-ORF003438-T1	EG-ORF003438	-1.326	0.05005731	1.30053249239351
EG-ORF002285-T1	EG-ORF002285	-1.311	0.05297414	1.27593608504258
EG-ORF016979-T1	EG-ORF016979	-1.302	0.0002134725	3.6706580638122
EG-ORF011910-T1	EG-ORF011910	-1.296	0.003455318	2.46151197743885
EG-ORF002964-T1	EG-ORF002964	1.287	0.004015052	2.39630882568622
EG-ORF011980-T2	EG-ORF011980	1.280	0.01617172	1.79124378672419
EG-ORF014751-T1	EG-ORF014751	-1.278	0.002885692	2.53975002453797
EG-ORF005373-T1	EG-ORF005373	1.273	0.006783655	2.16853624733834
EG-ORF001476-T1	EG-ORF001476	-1.266	0.0003163608	3.49981733490376
EG-ORF009403-T1	EG-ORF009403	1.253	0.007958324	2.09917838379383
EG-ORF019364-T1	EG-ORF019364	1.241	0.03556905	1.44892773406267
EG-ORF021635-T1	EG-ORF021635	1.234	0.0090354	2.04405261632414
EG-ORF009218-T1	EG-ORF009218	-1.233	0.03796446	1.42062277307273
EG-ORF013214-T1	EG-ORF013214	-1.229	0.002711869	2.56673129340056
EG-ORF009347-T1	EG-ORF009347	1.210	0.03555317	1.44912167054236
EG-ORF023904-T1	EG-ORF023904	-1.207	0.01558089	1.80740773850881
EG-ORF008178-T1	EG-ORF008178	1.201	0.04396526	1.35689035418491
EG-ORF005173-T2	EG-ORF005173	-1.200	0.1174091	0.930298241021753
EG-ORF011887-T1	EG-ORF011887	-1.188	0.04678555	1.32988826069266
EG-ORF000504-T1	EG-ORF000504	-1.159	0.01264778	1.89798569728339
EG-ORF022979-T1	EG-ORF022979	1.148	0.2849816	0.545183179557924
EG-ORF002819-T1	EG-ORF002819	-1.148	0.01359223	1.86670928519215
EG-ORF001624-T1	EG-ORF001624	1.137	0.0009444461	3.02482282243302
EG-ORF002950-T1	EG-ORF002950	1.128	0.008935421	2.04888498052045
EG-ORF018155-T1	EG-ORF018155	1.125	0.01666417	1.77821631257031
EG-ORF015503-T1	EG-ORF015503	-1.123	0.0002548203	3.59376597733038
EG-ORF019850-T1	EG-ORF019850	-1.121	0.01513154	1.82011686976485
EG-ORF002586-T1	EG-ORF002586	1.105	0.0628956	1.20137973551752
EG-ORF001400-T1	EG-ORF001400	1.104	0.002167277	2.6640855778895
EG-ORF023905-T1	EG-ORF023905	-1.097	0.005014393	2.29978163147815
EG-ORF013122-T1	EG-ORF013122	-1.095	0.00343253	2.46438565838035
EG-ORF024111-T1	EG-ORF024111	-1.091	0.04291092	1.36743217419629
EG-ORF001649-T1	EG-ORF001649	1.086	0.001825219	2.73868501899635
EG-ORF005381-T1	EG-ORF005381	1.086	0.003062128	2.51397665931646
EG-ORF004793-T1	EG-ORF004793	1.075	0.001384695	2.85864587598874
EG-ORF010939-T1	EG-ORF010939	-1.070	0.05431519	1.26507869691885
EG-ORF009464-T1	EG-ORF009464	-1.066	0.06393078	1.19428999683894
EG-ORF000604-T1	EG-ORF000604	-1.065	0.04646801	1.33284592585392
EG-ORF019867-T1	EG-ORF019867	-1.048	0.006235569	2.20512391070425
EG-ORF001972-T1	EG-ORF001972	-1.041	0.2108278	0.676072123105807
EG-ORF023128-T1	EG-ORF023128	-1.039	0.04404745	1.35607922874988
EG-ORF015479-T2	EG-ORF015479	1.038	0.07720571	1.11235057881209
EG-ORF001960-T1	EG-ORF001960	-1.038	0.008514752	2.06982799674425
EG-ORF005446-T1	EG-ORF005446	1.037	0.1640642	0.784986174819204
EG-ORF010672-T1	EG-ORF010672	-1.032	0.4412381	0.355326994179815
EG-ORF004869-T1	EG-ORF004869	1.028	0.2806733	0.551798899136803
EG-ORF012791-T1	EG-ORF012791	-1.025	0.03335273	1.47686861225984
EG-ORF021645-T1	EG-ORF021645	-1.019	0.04710861	1.3268997099888
EG-ORF013217-T1	EG-ORF013217	-1.017	0.01919219	1.71687546556424
EG-ORF022416-T1	EG-ORF022416	1.016	0.004715517	2.32647068512428
EG-ORF003246-T1	EG-ORF003246	1.014	0.001601057	2.79559320627882
EG-ORF016695-T1	EG-ORF016695	1.012	0.01325725	1.8775465538865
EG-ORF011228-T1	EG-ORF011228	-1.003	0.03765735	1.42415024514969
EG-ORF010347-T1	EG-ORF010347	1.002	0.01095354	1.96044550146242
EG-ORF006521-T1	EG-ORF006521	-0.996	0.002591285	2.58648481892444
EG-ORF014293-T1	EG-ORF014293	0.995	0.003594834	2.44432115939751
EG-ORF013962-T1	EG-ORF013962	0.992	0.04052418	1.39228576426669
EG-ORF023449-T1	EG-ORF023449	0.983	0.002104677	2.67681454490247
EG-ORF011643-T1	EG-ORF011643	-0.981	0.01743446	1.75859149954422
EG-ORF017105-T1	EG-ORF017105	-0.971	0.034832	1.45802158830298
EG-ORF009899-T1	EG-ORF009899	0.966	0.04883847	1.31123794998853
EG-ORF001229-T1	EG-ORF001229	-0.966	0.0446101	1.35056680322331
EG-ORF018063-T1	EG-ORF018063	-0.966	0.05494039	1.26010826202054
EG-ORF005835-T1	EG-ORF005835	0.964	0.004144707	2.38250616542272
EG-ORF007184-T1	EG-ORF007184	0.955	0.003777652	2.42277805208936
EG-ORF013963-T1	EG-ORF013963	0.954	0.02955073	1.52943178615139
EG-ORF010949-T1	EG-ORF010949	-0.953	0.02680302	1.57181626957409
EG-ORF001786-T1	EG-ORF001786	-0.953	0.01102705	1.95754065619789
EG-ORF014311-T1	EG-ORF014311	0.952	0.005935714	2.2265270327988
EG-ORF017896-T2	EG-ORF017896	0.944	0.01828182	1.73798057136959
EG-ORF007212-T1	EG-ORF007212	0.944	0.001654841	2.78124372765254
EG-ORF004787-T1	EG-ORF004787	0.942	0.002678496	2.57210899785533
EG-ORF008980-T1	EG-ORF008980	0.939	0.01028468	1.9878092165017
EG-ORF007729-T1	EG-ORF007729	0.939	0.03222059	1.49186651135943
EG-ORF022472-T1	EG-ORF022472	-0.932	0.07203406	1.14246210672955
EG-ORF022433-T1	EG-ORF022433	-0.921	0.2293438	0.639512995938291
EG-ORF011844-T1	EG-ORF011844	0.920	0.04234581	1.37318955543724
EG-ORF003368-T1	EG-ORF003368	-0.919	0.2267352	0.6444810516465
EG-ORF008221-T1	EG-ORF008221	-0.916	0.0382018	1.41791617343252
EG-ORF012318-T1	EG-ORF012318	0.912	0.01057567	1.97569210924034
EG-ORF008028-T1	EG-ORF008028	0.912	0.1203366	0.919602263262331
EG-ORF022634-T1	EG-ORF022634	-0.910	0.003614189	2.44198914023362
EG-ORF019522-T1	EG-ORF019522	-0.909	0.08173584	1.08758746976878
EG-ORF013422-T1	EG-ORF013422	0.908	0.1595617	0.797071345283443
EG-ORF012325-T1	EG-ORF012325	-0.904	0.005955698	2.22506733245425
EG-ORF018834-T1	EG-ORF018834	0.903	0.006225867	2.20580016116443
EG-ORF008078-T1	EG-ORF008078	-0.903	0.008723072	2.05933054285449
EG-ORF007321-T1	EG-ORF007321	0.901	0.001279277	2.89303540818249
EG-ORF005755-T1	EG-ORF005755	-0.899	0.00178875	2.74745035323217
EG-ORF005207-T1	EG-ORF005207	0.893	0.0938454	1.02758701024112
EG-ORF013194-T1	EG-ORF013194	-0.890	0.2474861	0.606449188095342
EG-ORF014185-T1	EG-ORF014185	-0.887	0.2238527	0.650037663004773
EG-ORF004997-T1	EG-ORF004997	0.884	0.002399816	2.61982205547508
EG-ORF012709-T1	EG-ORF012709	0.882	0.03094445	1.5094172319593
EG-ORF008501-T2	EG-ORF008501	0.882	0.03602713	1.4433703333481
EG-ORF002766-T1	EG-ORF002766	0.880	0.1711629	0.766590363907385
EG-ORF014458-T1	EG-ORF014458	0.875	0.003956617	2.40267598734754
EG-ORF009330-T1	EG-ORF009330	0.873	0.002815109	2.55050478476217
EG-ORF005115-T1	EG-ORF005115	0.866	0.4169494	0.379916646786832
EG-ORF021752-T1	EG-ORF021752	0.865	0.002851477	2.54493012708199
EG-ORF012330-T1	EG-ORF012330	0.859	0.001809379	2.74247045449519
EG-ORF002590-T1	EG-ORF002590	-0.857	0.008225315	2.08484746114185
EG-ORF002479-T1	EG-ORF002479	-0.853	0.01425431	1.84605380048326
EG-ORF009621-T1	EG-ORF009621	0.853	0.008804205	2.05530985374565
EG-ORF008929-T1	EG-ORF008929	-0.845	0.03580751	1.44602587811846
EG-ORF017463-T1	EG-ORF017463	-0.841	0.03618637	1.44145498052923
EG-ORF003266-T1	EG-ORF003266	0.838	0.001354515	2.86821618119474
EG-ORF019677-T1	EG-ORF019677	-0.838	0.008867943	2.05217710703985
EG-ORF010226-T1	EG-ORF010226	0.834	0.5365798	0.27036568073911
EG-ORF002806-T1	EG-ORF002806	0.829	0.006372334	2.19570146913025
EG-ORF015050-T1	EG-ORF015050	0.826	0.1865588	0.729184260419442
EG-ORF004892-T1	EG-ORF004892	-0.826	0.003010217	2.52140219593252
EG-ORF009740-T2	EG-ORF009740	0.825	0.001891611	2.7231681691621
EG-ORF009799-T1	EG-ORF009799	0.821	0.002757581	2.55947172192082
EG-ORF011521-T1	EG-ORF011521	-0.820	0.03708941	1.43075007515838
EG-ORF013172-T1	EG-ORF013172	0.818	0.09898569	1.00442758523312
EG-ORF024207-T1	EG-ORF024207	0.814	0.008806684	2.05518758666103
EG-ORF000741-T1	EG-ORF000741	0.814	0.00396952	2.401262005568
EG-ORF009349-T1	EG-ORF009349	0.810	0.01438674	1.84203760497982
EG-ORF011534-T1	EG-ORF011534	-0.809	0.1203438	0.919576279258061
EG-ORF002750-T1	EG-ORF002750	0.801	0.01476191	1.83085744679518
EG-ORF005723-T1	EG-ORF005723	-0.798	0.1199974	0.92082816376809
EG-ORF001996-T1	EG-ORF001996	-0.797	0.01777285	1.75024292447224
EG-ORF007774-T1	EG-ORF007774	0.795	0.00273329	2.56331428754694
EG-ORF003585-T1	EG-ORF003585	0.793	0.1207503	0.918111781585289
EG-ORF021719-T1	EG-ORF021719	0.790	0.05972351	1.22385467635163
EG-ORF009202-T1	EG-ORF009202	-0.789	0.05442026	1.2642393876519
EG-ORF011369-T2	EG-ORF011369	-0.787	0.1293705	0.888164743356747
EG-ORF012310-T1	EG-ORF012310	0.787	0.01259836	1.89968598577979
EG-ORF003374-T1	EG-ORF003374	0.786	0.004517389	2.34511250999664
EG-ORF016522-T1	EG-ORF016522	0.785	0.02066998	1.68465994359012
EG-ORF002221-T1	EG-ORF002221	0.783	0.06687619	1.17472847703299
EG-ORF007613-T1	EG-ORF007613	0.782	0.1977067	0.703978612812154
EG-ORF008952-T1	EG-ORF008952	0.781	0.003650326	2.43766834823425
EG-ORF013339-T1	EG-ORF013339	0.778	0.1457394	0.836423022770781
EG-ORF018300-T1	EG-ORF018300	0.777	0.00204636	2.68901796189448
EG-ORF003761-T1	EG-ORF003761	-0.776	0.2172343	0.663071601161235
EG-ORF013787-T1	EG-ORF013787	0.776	0.006945843	2.15827503746699
EG-ORF022203-T1	EG-ORF022203	0.766	0.001577843	2.8019362125498
EG-ORF013652-T1	EG-ORF013652	0.765	0.01880094	1.72582043655508
EG-ORF001489-T1	EG-ORF001489	-0.760	0.02494641	1.60299194420371
EG-ORF020876-T2	EG-ORF020876	-0.759	0.09320828	1.03054550611614
EG-ORF008896-T1	EG-ORF008896	0.758	0.606493	0.217174207293562
EG-ORF009508-T1	EG-ORF009508	-0.750	0.5490464	0.260390951702107
EG-ORF009182-T1	EG-ORF009182	-0.748	0.3824935	0.417375940740738
EG-ORF007566-T1	EG-ORF007566	-0.748	0.05138671	1.2891491868407
EG-ORF021068-T1	EG-ORF021068	-0.747	0.1879043	0.726063281395459
EG-ORF011880-T1	EG-ORF011880	-0.745	0.007384162	2.13169878395746
EG-ORF015800-T1	EG-ORF015800	0.744	0.02776299	1.55653376334061
EG-ORF007744-T1	EG-ORF007744	-0.744	0.01547077	1.81048807037116
EG-ORF004987-T1	EG-ORF004987	-0.739	0.005483456	2.26094563701837
EG-ORF017225-T1	EG-ORF017225	0.729	0.01091726	1.96188634663093
EG-ORF001762-T1	EG-ORF001762	-0.727	0.3260179	0.486758554355956
EG-ORF017357-T1	EG-ORF017357	-0.727	0.1199327	0.921062389100053
EG-ORF002276-T1	EG-ORF002276	-0.725	0.1868774	0.728443216806071
EG-ORF011962-T1	EG-ORF011962	-0.724	0.03635257	1.43946488061336
EG-ORF019720-T1	EG-ORF019720	-0.722	0.07595848	1.11942373448554
EG-ORF010889-T1	EG-ORF010889	0.722	0.02173693	1.66280179319396
EG-ORF009675-T1	EG-ORF009675	0.720	0.007235798	2.14051356573564
EG-ORF007875-T1	EG-ORF007875	0.718	0.0193362	1.7136288705417
EG-ORF008483-T1	EG-ORF008483	-0.712	0.02428767	1.61461414656494
EG-ORF002646-T1	EG-ORF002646	0.711	0.1006493	0.997189241214417
EG-ORF008749-T1	EG-ORF008749	0.710	0.04122678	1.3848205842586
EG-ORF000548-T1	EG-ORF000548	0.707	0.006809896	2.16685952053523
EG-ORF021638-T1	EG-ORF021638	0.703	0.1769921	0.752046117835793
EG-ORF009051-T1	EG-ORF009051	-0.703	0.1295924	0.887420467098483
EG-ORF017982-T1	EG-ORF017982	-0.702	0.158112	0.801035167790677
EG-ORF016737-T1	EG-ORF016737	-0.702	0.009787396	2.00933283968405
EG-ORF005392-T1	EG-ORF005392	-0.699	0.02216161	1.6543986921062
EG-ORF010023-T1	EG-ORF010023	0.697	0.01363966	1.86519645533674
EG-ORF002193-T1	EG-ORF002193	-0.696	0.1266519	0.897388290647802
EG-ORF002229-T1	EG-ORF002229	-0.695	0.005752825	2.240118836941
EG-ORF003282-T1	EG-ORF003282	-0.692	0.01537352	1.81322668282221
EG-ORF012606-T1	EG-ORF012606	-0.691	0.08929984	1.04914931924336
EG-ORF021033-T1	EG-ORF021033	-0.688	0.04396423	1.35690052877631
EG-ORF001038-T1	EG-ORF001038	-0.687	0.005478743	2.26131907122063
EG-ORF006907-T1	EG-ORF006907	0.686	0.007725323	2.11208335343257
EG-ORF012214-T1	EG-ORF012214	-0.685	0.4814852	0.317417057775411
EG-ORF004767-T1	EG-ORF004767	0.684	0.005058556	2.2959734378502
EG-ORF022327-T1	EG-ORF022327	0.682	0.04997235	1.30127022694255
EG-ORF009989-T1	EG-ORF009989	-0.682	0.01185717	1.92601895347123
EG-ORF023291-T1	EG-ORF023291	0.680	0.07769375	1.10961391620147
EG-ORF008129-T1	EG-ORF008129	0.678	0.01110108	1.95463476758957
EG-ORF009482-T1	EG-ORF009482	0.678	0.05848119	1.2329837987524
EG-ORF007685-T1	EG-ORF007685	-0.674	0.01371863	1.86268925693451
EG-ORF008079-T1	EG-ORF008079	-0.673	0.03610209	1.44246765545741
EG-ORF016676-T1	EG-ORF016676	0.667	0.02945067	1.53090482060547
EG-ORF006050-T1	EG-ORF006050	-0.663	0.06228451	1.20561994785089
EG-ORF007713-T1	EG-ORF007713	-0.662	0.0951631	1.02153141897856
EG-ORF012991-T1	EG-ORF012991	0.660	0.07382361	1.13180472147109
EG-ORF003349-T1	EG-ORF003349	-0.654	0.01004888	1.99788233992759
EG-ORF006018-T1	EG-ORF006018	0.652	0.01762057	1.75398004689726
EG-ORF021295-T1	EG-ORF021295	0.652	0.03597406	1.4440105453315
EG-ORF021244-T1	EG-ORF021244	0.651	0.1790259	0.747084134308423
EG-ORF020836-T1	EG-ORF020836	0.651	0.4538606	0.343077517070511
EG-ORF012890-T1	EG-ORF012890	0.651	0.0215184	1.66719002375862
EG-ORF001186-T1	EG-ORF001186	-0.644	0.3908321	0.408009773816225
EG-ORF000351-T1	EG-ORF000351	-0.643	0.02978832	1.52595398941012
EG-ORF002184-T1	EG-ORF002184	0.642	0.05680724	1.24559631056235
EG-ORF009204-T1	EG-ORF009204	-0.642	0.156427	0.805688283635651
EG-ORF008889-T1	EG-ORF008889	0.642	0.06319608	1.19930985980572
EG-ORF004076-T1	EG-ORF004076	-0.640	0.1164306	0.933932864491558
EG-ORF024258-T1	EG-ORF024258	-0.638	0.01500802	1.82367660021475
EG-ORF009170-T1	EG-ORF009170	0.637	0.1235365	0.908204707128315
EG-ORF001539-T1	EG-ORF001539	-0.637	0.006169635	2.20974052837759
EG-ORF002759-T1	EG-ORF002759	-0.634	0.3040251	0.517090560004719
EG-ORF012782-T1	EG-ORF012782	-0.633	0.4681307	0.32963287691699
EG-ORF014723-T1	EG-ORF014723	0.632	0.004188335	2.37795858897197
EG-ORF010126-T1	EG-ORF010126	0.629	0.01886916	1.72424743292912
EG-ORF005558-T1	EG-ORF005558	-0.629	0.05409805	1.2668183890432
EG-ORF002230-T1	EG-ORF002230	-0.627	0.07102981	1.14855934703514
EG-ORF009082-T1	EG-ORF009082	0.626	0.009825336	2.00765258899826
EG-ORF018031-T1	EG-ORF018031	0.624	0.05634217	1.24916643032012
EG-ORF000637-T1	EG-ORF000637	0.623	0.1298578	0.886531959047997
EG-ORF010942-T1	EG-ORF010942	0.623	0.03091219	1.50987022589031
EG-ORF007877-T1	EG-ORF007877	0.623	0.0229592	1.63904324874961
EG-ORF014076-T1	EG-ORF014076	0.622	0.01882586	1.72524517530132
EG-ORF022955-T1	EG-ORF022955	0.622	0.06404874	1.19348940950134
EG-ORF016377-T1	EG-ORF016377	0.616	0.07702446	1.11337133773471
EG-ORF005852-T1	EG-ORF005852	-0.614	0.1731264	0.761636701621418
EG-ORF001790-T1	EG-ORF001790	0.614	0.007502224	2.12480997290835
EG-ORF012366-T1	EG-ORF012366	-0.613	0.3310567	0.480097618344258
EG-ORF010878-T1	EG-ORF010878	-0.612	0.04411604	1.35540347817504
EG-ORF022319-T1	EG-ORF022319	0.612	0.01117927	1.95158655470744
EG-ORF008388-T1	EG-ORF008388	0.611	0.08896983	1.0507572392635
EG-ORF021607-T1	EG-ORF021607	0.611	0.03391363	1.46962572232468
EG-ORF000388-T1	EG-ORF000388	0.609	0.03086518	1.51053118596469
EG-ORF010793-T1	EG-ORF010793	-0.609	0.271428	0.566345353366563
EG-ORF008507-T1	EG-ORF008507	-0.607	0.1513556	0.820001505965377
EG-ORF009627-T1	EG-ORF009627	0.604	0.104832	0.979506128591713
EG-ORF000178-T1	EG-ORF000178	0.603	0.04115837	1.38554183298693
EG-ORF022220-T1	EG-ORF022220	0.603	0.02923747	1.53406021080369
EG-ORF006337-T1	EG-ORF006337	0.600	0.08951455	1.0481063672413
EG-ORF010042-T1	EG-ORF010042	-0.600	0.03174648	1.49830442159481
EG-ORF010077-T1	EG-ORF010077	-0.600	0.2781828	0.555669725875296
EG-ORF009718-T1	EG-ORF009718	-0.599	0.09854284	1.00637492553427
EG-ORF019859-T1	EG-ORF019859	-0.598	0.04196873	1.37707417261212
EG-ORF002928-T1	EG-ORF002928	0.597	0.0577578	1.23838935744078
EG-ORF004978-T1	EG-ORF004978	-0.596	0.1936342	0.713017934426725
EG-ORF009175-T1	EG-ORF009175	0.596	0.01358485	1.86694515257417
EG-ORF016888-T1	EG-ORF016888	0.595	0.02060167	1.68609757368967
EG-ORF012547-T1;EG-ORF012547-T2	EG-ORF012547;EG-ORF012547	0.595	0.04058353	1.39165018024881
EG-ORF011706-T1	EG-ORF011706	0.595	0.1392072	0.856338301798705
EG-ORF006338-T1	EG-ORF006338	0.594	0.3565655	0.447860679905647
EG-ORF009463-T1	EG-ORF009463	-0.594	0.05152127	1.28801344015147
EG-ORF002552-T1	EG-ORF002552	-0.593	0.05149492	1.2882356122168
EG-ORF022801-T1	EG-ORF022801	0.591	0.07157687	1.14522729688551
EG-ORF002729-T1	EG-ORF002729	0.589	0.008885208	2.05133240103877
EG-ORF003197-T1	EG-ORF003197	-0.586	0.0595757	1.22493084609688
EG-ORF022042-T1	EG-ORF022042	0.585	0.2914885	0.535378574644458
EG-ORF010941-T1	EG-ORF010941	-0.583	0.08289818	1.08145500412564
EG-ORF006200-T1	EG-ORF006200	-0.581	0.2251105	0.647604247399709
EG-ORF016668-T1	EG-ORF016668	-0.579	0.1415479	0.849096569429767
EG-ORF000933-T1	EG-ORF000933	0.578	0.01461436	1.83522019875022
EG-ORF008573-T1	EG-ORF008573	0.578	0.1129506	0.947111457740546
EG-ORF014457-T1	EG-ORF014457	0.578	0.1537484	0.813189395063353
EG-ORF018059-T1	EG-ORF018059	-0.577	0.03735114	1.42769613847632
EG-ORF012407-T1	EG-ORF012407	-0.575	0.04410397	1.35552231594052
EG-ORF021384-T1	EG-ORF021384	0.575	0.28788	0.540788505984545
EG-ORF008955-T1	EG-ORF008955	-0.575	0.2175929	0.662355279659187
EG-ORF005934-T1	EG-ORF005934	-0.574	0.06843712	1.16470827491155
EG-ORF007697-T1	EG-ORF007697	0.572	0.1145775	0.940900657981411
EG-ORF022409-T1	EG-ORF022409	0.567	0.04181502	1.37866769115738
EG-ORF003803-T1	EG-ORF003803	0.567	0.01340081	1.87286895029947
EG-ORF010722-T1	EG-ORF010722	-0.566	0.1872555	0.727565417502614
EG-ORF018854-T1	EG-ORF018854	-0.564	0.08321982	1.07977322789769
EG-ORF013990-T1	EG-ORF013990	-0.563	0.2282094	0.641666470855351
EG-ORF010677-T1	EG-ORF010677	0.558	0.1557342	0.807616003743506
EG-ORF020769-T1	EG-ORF020769	-0.557	0.01011295	1.99512213997362
EG-ORF020895-T1;EG-ORF020896-T1	EG-ORF020895;EG-ORF020896	0.557	0.03893042	1.40971091087987
EG-ORF018419-T1	EG-ORF018419	0.554	0.03497695	1.45621806380877
EG-ORF023595-T1	EG-ORF023595	0.554	0.09883787	1.0050766224081
EG-ORF010621-T1	EG-ORF010621	0.552	0.561532	0.250625489576295
EG-ORF006304-T1	EG-ORF006304	-0.550	0.02081613	1.6816000085368
EG-ORF009404-T1	EG-ORF009404	-0.549	0.05685617	1.24522239902279
EG-ORF013864-T1	EG-ORF013864	0.549	0.1199857	0.920870510462022
EG-ORF014148-T1	EG-ORF014148	0.549	0.1380918	0.859832109404594
EG-ORF008422-T1	EG-ORF008422	0.548	0.09063359	1.04271081724515
EG-ORF021852-T1	EG-ORF021852	0.547	0.03919098	1.40681387652519
EG-ORF003148-T1	EG-ORF003148	0.546	0.1060274	0.974581888215484
EG-ORF006443-T1	EG-ORF006443	0.545	0.06788481	1.16822739318923
EG-ORF003433-T1	EG-ORF003433	-0.545	0.08258847	1.08308057937329
EG-ORF010397-T1	EG-ORF010397	-0.545	0.01489455	1.82697261332635
EG-ORF011687-T1	EG-ORF011687	0.544	0.06926176	1.15950647685562
EG-ORF010996-T1	EG-ORF010996	0.542	0.1213987	0.91578596388555
EG-ORF014007-T1	EG-ORF014007	-0.542	0.02663436	1.5745577344642
EG-ORF005752-T1	EG-ORF005752	0.541	0.105771	0.97563338963907
EG-ORF021574-T1	EG-ORF021574	0.541	0.02425384	1.61521949175101
EG-ORF022742-T1	EG-ORF022742	0.540	0.01939247	1.71236687173344
EG-ORF012334-T1	EG-ORF012334	0.540	0.1234429	0.908533884099773
EG-ORF014090-T1	EG-ORF014090	0.539	0.05800147	1.23656099945778
EG-ORF013310-T1	EG-ORF013310	-0.538	0.07473034	1.12650304183338
EG-ORF013125-T1	EG-ORF013125	0.533	0.02021144	1.69440274329939
EG-ORF013114-T1	EG-ORF013114	0.533	0.01302256	1.88530363292703
EG-ORF002716-T1	EG-ORF002716	0.528	0.1633097	0.786988018990437
EG-ORF007335-T1	EG-ORF007335	0.525	0.01442092	1.84100703239203
EG-ORF001709-T1	EG-ORF001709	0.525	0.06615977	1.1794060132485
EG-ORF018058-T1	EG-ORF018058	-0.521	0.07864599	1.10432341627362
EG-ORF007012-T1	EG-ORF007012	0.521	0.01680547	1.77454933707417
EG-ORF008492-T1	EG-ORF008492	0.519	0.02124233	1.67279784867134
EG-ORF010775-T1	EG-ORF010775	0.518	0.01898885	1.72150133614647
EG-ORF014257-T1	EG-ORF014257	0.518	0.04112617	1.38588173360572
EG-ORF013475-T1	EG-ORF013475	0.518	0.149426	0.825573829066115
EG-ORF022522-T1	EG-ORF022522	0.518	0.04092846	1.38797459608487
EG-ORF011213-T1	EG-ORF011213	0.517	0.1220674	0.913400305674274
EG-ORF016982-T1	EG-ORF016982	-0.517	0.1421361	0.847295605115036
EG-ORF010134-T1	EG-ORF010134	0.514	0.07220659	1.1414231643413
EG-ORF007933-T1	EG-ORF007933	-0.514	0.04140815	1.38291417212354
EG-ORF002298-T1	EG-ORF002298	0.514	0.06212024	1.20676687505432
EG-ORF009012-T1	EG-ORF009012	0.514	0.01796378	1.74560227232292
EG-ORF008331-T1	EG-ORF008331	0.513	0.05535222	1.2568649562773
EG-ORF002975-T1	EG-ORF002975	-0.512	0.0768285	1.11447764589667
EG-ORF019649-T1	EG-ORF019649	0.512	0.07052171	1.15167716553664
EG-ORF003346-T1	EG-ORF003346	-0.512	0.08997239	1.04589074289721
EG-ORF008887-T1	EG-ORF008887	-0.511	0.05022836	1.29905100170463
EG-ORF014328-T1	EG-ORF014328	0.510	0.1499665	0.824005744211045
EG-ORF004766-T1	EG-ORF004766	0.510	0.03054	1.5151309672796
EG-ORF000246-T1	EG-ORF000246	0.510	0.1397275	0.854718111259442
EG-ORF007554-T1	EG-ORF007554	0.510	0.03361678	1.47344388801743
EG-ORF021605-T1	EG-ORF021605	0.509	0.08918588	1.04970389812937
EG-ORF016229-T1	EG-ORF016229	0.507	0.08490939	1.07104427913549
EG-ORF000935-T1	EG-ORF000935	0.507	0.2251588	0.647511074609309
EG-ORF010305-T1	EG-ORF010305	-0.502	0.02295627	1.6390986759437
EG-ORF023991-T1	EG-ORF023991	-0.502	0.01223359	1.91244607866259
EG-ORF013324-T1	EG-ORF013324	0.499	0.1451996	0.838034580041104
EG-ORF005502-T1	EG-ORF005502	-0.499	0.06788481	1.16822739318923
EG-ORF009353-T1	EG-ORF009353	0.497	0.06893489	1.16156091308146
EG-ORF002796-T1	EG-ORF002796	0.495	0.04349866	1.36152412151822
EG-ORF022044-T1	EG-ORF022044	-0.494	0.02096522	1.67850057593703
EG-ORF001576-T1	EG-ORF001576	0.494	0.2049207	0.688414169262522
EG-ORF023344-T1	EG-ORF023344	-0.494	0.1372852	0.862376279258368
EG-ORF011048-T1	EG-ORF011048	0.493	0.06015195	1.22075028918012
EG-ORF007772-T3	EG-ORF007772	-0.492	0.2286915	0.640749976939811
EG-ORF010935-T1	EG-ORF010935	0.491	0.6630858	0.178430272416261
EG-ORF008990-T1	EG-ORF008990	-0.490	0.2657218	0.575572814308842
EG-ORF003064-T1	EG-ORF003064	0.487	0.04708773	1.32709224547226
EG-ORF012242-T1	EG-ORF012242	-0.486	0.2266565	0.644631821835143
EG-ORF009946-T1	EG-ORF009946	0.486	0.06673912	1.17561952410711
EG-ORF006570-T1	EG-ORF006570	-0.485	0.03049074	1.51583203532577
EG-ORF016656-T1	EG-ORF016656	0.485	0.02835998	1.54729407976163
EG-ORF017810-T1	EG-ORF017810	0.483	0.3031127	0.518395866917195
EG-ORF021599-T1	EG-ORF021599	0.481	0.0496273	1.30427935218528
EG-ORF009359-T1	EG-ORF009359	-0.481	0.09056793	1.04302555827966
EG-ORF016587-T1	EG-ORF016587	0.479	0.04450399	1.35160105065273
EG-ORF001720-T1	EG-ORF001720	0.478	0.2089937	0.679866805259635
EG-ORF010648-T1	EG-ORF010648	-0.477	0.3472563	0.459349866453077
EG-ORF018134-T1	EG-ORF018134	0.475	0.1349017	0.869982577415069
EG-ORF001175-T1	EG-ORF001175	-0.475	0.4349533	0.361557369806418
EG-ORF002853-T2	EG-ORF002853	-0.475	0.02929388	1.53322310182503
EG-ORF003508-T1	EG-ORF003508	0.474	0.02775013	1.55673497801336
EG-ORF005884-T1	EG-ORF005884	0.474	0.04093076	1.38795019132488
EG-ORF007433-T1	EG-ORF007433	-0.472	0.05158362	1.28748818350753
EG-ORF017271-T1	EG-ORF017271	0.472	0.04412371	1.35532797844426
EG-ORF001199-T1	EG-ORF001199	-0.471	0.0703593	1.15267848996002
EG-ORF005201-T1	EG-ORF005201	-0.469	0.1256281	0.900913208449104
EG-ORF009343-T1	EG-ORF009343	0.468	0.4787906	0.31985438459855
EG-ORF017450-T1	EG-ORF017450	0.467	0.07460436	1.12723579091058
EG-ORF018285-T1	EG-ORF018285	-0.465	0.3565849	0.447837051473408
EG-ORF008334-T1	EG-ORF008334	-0.463	0.07644274	1.11666375456373
EG-ORF010776-T1	EG-ORF010776	-0.462	0.07368605	1.13261472355839
EG-ORF016261-T1	EG-ORF016261	0.461	0.2010359	0.696726381486376
EG-ORF009382-T1	EG-ORF009382	-0.460	0.311144	0.507038569392722
EG-ORF002227-T1	EG-ORF002227	-0.460	0.2672087	0.573149405850375
EG-ORF006159-T1	EG-ORF006159	0.460	0.1874894	0.727023280745005
EG-ORF012805-T1	EG-ORF012805	0.459	0.04086658	1.38863170555427
EG-ORF003364-T1	EG-ORF003364	-0.458	0.1799971	0.744734491919712
EG-ORF022630-T1	EG-ORF022630	0.458	0.03430618	1.46462763802901
EG-ORF012496-T1	EG-ORF012496	0.457	0.1740387	0.759354169374581
EG-ORF016291-T1	EG-ORF016291	0.455	0.0681751	1.16637421635786
EG-ORF004137-T1	EG-ORF004137	0.452	0.1458302	0.836152528588729
EG-ORF001708-T1	EG-ORF001708	-0.451	0.03467673	1.45996186303877
EG-ORF023599-T1	EG-ORF023599	-0.449	0.1473194	0.831740058600859
EG-ORF006142-T1	EG-ORF006142	-0.448	0.07988584	1.09753019383807
EG-ORF005571-T1	EG-ORF005571	0.447	0.06124562	1.21292496456094
EG-ORF022318-T1	EG-ORF022318	0.446	0.05163768	1.28703327813745
EG-ORF020654-T1	EG-ORF020654	-0.446	0.5274219	0.277841841073323
EG-ORF001398-T1	EG-ORF001398	0.446	0.02305129	1.63730476553658
EG-ORF000621-T1	EG-ORF000621	-0.446	0.1323117	0.878401750515669
EG-ORF004182-T1	EG-ORF004182	0.443	0.05986733	1.2228101103548
EG-ORF004384-T1	EG-ORF004384	-0.443	0.4167067	0.380169516702222
EG-ORF010712-T1	EG-ORF010712	-0.443	0.1415382	0.849126331798715
EG-ORF006301-T1	EG-ORF006301	-0.442	0.1043157	0.981650323306567
EG-ORF002854-T1	EG-ORF002854	0.442	0.1427637	0.845382204981157
EG-ORF009411-T1	EG-ORF009411	0.442	0.2827341	0.54862180895396
EG-ORF023269-T1	EG-ORF023269	-0.441	0.07687255	1.11422871236692
EG-ORF010975-T1	EG-ORF010975	0.440	0.0624007	1.20481053845168
EG-ORF001308-T1	EG-ORF001308	-0.439	0.3717238	0.429779631861581
EG-ORF002063-T1	EG-ORF002063	0.438	0.06396044	1.19408855729424
EG-ORF003566-T1	EG-ORF003566	-0.438	0.2294133	0.639381407929198
EG-ORF001374-T1	EG-ORF001374	-0.437	0.1038826	0.983457189274519
EG-ORF021034-T1	EG-ORF021034	0.436	0.07517425	1.12393089608393
EG-ORF007506-T1	EG-ORF007506	0.436	0.1161286	0.935060809610565
EG-ORF022130-T1	EG-ORF022130	-0.434	0.2472976	0.606780098405441
EG-ORF009653-T1	EG-ORF009653	0.432	0.1040382	0.982807170286525
EG-ORF011232-T1	EG-ORF011232	0.432	0.4569176	0.340162113041541
EG-ORF013141-T1	EG-ORF013141	-0.431	0.06870003	1.16304307329225
EG-ORF007807-T1	EG-ORF007807	-0.430	0.1927515	0.715002233566561
EG-ORF002027-T1	EG-ORF002027	-0.429	0.372504	0.428869059375821
EG-ORF011877-T1	EG-ORF011877	-0.429	0.4636776	0.333783884115782
EG-ORF002059-T1	EG-ORF002059	0.428	0.1385945	0.858254003974176
EG-ORF009682-T1	EG-ORF009682	-0.426	0.09407314	1.0265343597285
EG-ORF002255-T1	EG-ORF002255	-0.426	0.07867741	1.10414994515868
EG-ORF004351-T1	EG-ORF004351	0.426	0.06184031	1.20872834200448
EG-ORF010208-T1	EG-ORF010208	-0.425	0.2580146	0.588355718377719
EG-ORF012339-T1	EG-ORF012339	0.422	0.4169083	0.379959458655621
EG-ORF002042-T1	EG-ORF002042	0.422	0.0641447	1.19283922168724
EG-ORF014366-T1	EG-ORF014366	0.420	0.08255381	1.08326287850303
EG-ORF011671-T1	EG-ORF011671	-0.420	0.1458826	0.835996505053961
EG-ORF021157-T1	EG-ORF021157	-0.419	0.2871365	0.54191159767754
EG-ORF010123-T1	EG-ORF010123	-0.417	0.2269811	0.644010303632571
EG-ORF001713-T1	EG-ORF001713	0.417	0.3079822	0.511474383061783
EG-ORF003348-T1	EG-ORF003348	-0.417	0.1459023	0.835937861845855
EG-ORF021795-T1	EG-ORF021795	-0.415	0.0660392	1.18019819642817
EG-ORF016367-T1	EG-ORF016367	0.415	0.1273238	0.895090408266523
EG-ORF012140-T1	EG-ORF012140	0.415	0.04989714	1.30192434651718
EG-ORF020915-T3	EG-ORF020915	0.414	0.1465808	0.833922912369776
EG-ORF021359-T1	EG-ORF021359	0.412	0.2869836	0.542142920802624
EG-ORF016499-T1	EG-ORF016499	0.411	0.06164492	1.21010270668982
EG-ORF015798-T2	EG-ORF015798	-0.407	0.07708903	1.11300741895853
EG-ORF001519-T1	EG-ORF001519	-0.407	0.3904655	0.408417332648481
EG-ORF011979-T1	EG-ORF011979	-0.407	0.1535924	0.813630273365194
EG-ORF009734-T1	EG-ORF009734	0.406	0.1228881	0.910490170445979
EG-ORF004703-T1	EG-ORF004703	0.406	0.210685	0.676366383467004
EG-ORF009293-T1	EG-ORF009293	0.405	0.1649027	0.782772233467055
EG-ORF022843-T1	EG-ORF022843	-0.404	0.187087	0.727956389006747
EG-ORF022590-T1	EG-ORF022590	0.404	0.07770433	1.10955477987719
EG-ORF005323-T1	EG-ORF005323	0.404	0.1337595	0.87367536331749
EG-ORF010534-T1	EG-ORF010534	-0.403	0.08406319	1.07539413356553
EG-ORF016648-T1	EG-ORF016648	0.403	0.05089239	1.29334715338218
EG-ORF009481-T1	EG-ORF009481	0.403	0.1658495	0.780285833445483
EG-ORF021828-T2	EG-ORF021828	0.403	0.1760939	0.754255687997652
EG-ORF007451-T1	EG-ORF007451	-0.403	0.1803896	0.743788504448228
EG-ORF000030-T1	EG-ORF000030	-0.402	0.09158178	1.03819091970038
EG-ORF013068-T1	EG-ORF013068	-0.402	0.05467779	1.26218904732663
EG-ORF012577-T1	EG-ORF012577	0.400	0.2762053	0.558767992163361
EG-ORF003847-T1	EG-ORF003847	-0.399	0.3744242	0.426636089456334
EG-ORF000355-T1	EG-ORF000355	-0.399	0.2927121	0.533559324526864
EG-ORF008578-T1	EG-ORF008578	-0.398	0.1856627	0.731275338108846
EG-ORF010482-T1	EG-ORF010482	0.398	0.6965608	0.157040969761097
EG-ORF012921-T1	EG-ORF012921	-0.398	0.1851654	0.732440162324281
EG-ORF001722-T1	EG-ORF001722	0.396	0.07228853	1.14093060661808
EG-ORF006805-T1	EG-ORF006805	-0.396	0.123348	0.908867887892977
EG-ORF014432-T1	EG-ORF014432	-0.394	0.1445344	0.840028776075831
EG-ORF018342-T1	EG-ORF018342	-0.393	0.2287733	0.640594663180159
EG-ORF019842-T1	EG-ORF019842	0.393	0.1046745	0.980159104931688
EG-ORF003575-T1	EG-ORF003575	-0.391	0.1477034	0.830609507502923
EG-ORF002203-T1	EG-ORF002203	-0.391	0.2078727	0.682202542981489
EG-ORF018950-T1	EG-ORF018950	-0.390	0.06017568	1.22057899339063
EG-ORF022540-T1	EG-ORF022540	0.387	0.202554	0.693459176026309
EG-ORF017522-T1	EG-ORF017522	0.387	0.1221802	0.912999168295307
EG-ORF003845-T1	EG-ORF003845	0.386	0.6336843	0.198127052710378
EG-ORF006377-T1	EG-ORF006377	-0.385	0.1054814	0.976824114674586
EG-ORF000598-T1	EG-ORF000598	0.385	0.1132124	0.946106002859362
EG-ORF009605-T1	EG-ORF009605	-0.384	0.210973	0.675773121485786
EG-ORF003787-T1	EG-ORF003787	0.384	0.4386035	0.357927907030083
EG-ORF012732-T1	EG-ORF012732	-0.384	0.06161161	1.21033744231875
EG-ORF008026-T1	EG-ORF008026	-0.383	0.1299189	0.886327665180736
EG-ORF002680-T1	EG-ORF002680	-0.381	0.04916887	1.30830977256003
EG-ORF002771-T1	EG-ORF002771	0.381	0.224101	0.649556205519767
EG-ORF002004-T1	EG-ORF002004	0.381	0.3149508	0.501757284170294
EG-ORF007004-T1	EG-ORF007004	0.380	0.04338983	1.36261205141968
EG-ORF020852-T1	EG-ORF020852	0.380	0.2115438	0.674599698601397
EG-ORF003893-T1	EG-ORF003893	-0.379	0.04042676	1.39333106377408
EG-ORF006133-T1	EG-ORF006133	0.377	0.2416698	0.616777617332579
EG-ORF012418-T1	EG-ORF012418	0.376	0.04916593	1.30833574151053
EG-ORF003667-T1	EG-ORF003667	-0.375	0.3680522	0.434090581967107
EG-ORF019552-T1	EG-ORF019552	0.374	0.09885605	1.00499674667188
EG-ORF001328-T1	EG-ORF001328	-0.373	0.1978372	0.703692043195255
EG-ORF012947-T1	EG-ORF012947	-0.373	0.1172557	0.930866036302625
EG-ORF000010-T1	EG-ORF000010	-0.372	0.196559	0.706507066008982
EG-ORF019512-T1	EG-ORF019512	-0.372	0.1932972	0.713774436883794
EG-ORF004845-T1	EG-ORF004845	-0.372	0.1136892	0.944280789517901
EG-ORF011873-T1	EG-ORF011873	0.370	0.3569499	0.44739273537356
EG-ORF010867-T1	EG-ORF010867	0.369	0.20697	0.684092600333743
EG-ORF014340-T1	EG-ORF014340	0.368	0.08068696	1.09319664690916
EG-ORF022137-T1	EG-ORF022137	-0.368	0.2897268	0.538011330292321
EG-ORF005926-T1	EG-ORF005926	-0.367	0.2027155	0.693113043082477
EG-ORF009337-T1	EG-ORF009337	0.367	0.1031646	0.986469301372437
EG-ORF023242-T1	EG-ORF023242	0.366	0.08207062	1.08581228569992
EG-ORF008791-T1	EG-ORF008791	-0.362	0.07069972	1.15058230618465
EG-ORF014265-T1	EG-ORF014265	-0.362	0.1338492	0.873384220193327
EG-ORF010805-T2	EG-ORF010805	-0.361	0.06859034	1.16373704435309
EG-ORF015547-T1	EG-ORF015547	0.361	0.2345034	0.629850856187559
EG-ORF014058-T1	EG-ORF014058	0.360	0.1030587	0.986915340104978
EG-ORF017400-T1	EG-ORF017400	0.360	0.102491	0.989314269456485
EG-ORF002262-T1	EG-ORF002262	0.356	0.2226934	0.652292654030422
EG-ORF012587-T1	EG-ORF012587	-0.355	0.292776	0.533464526981009
EG-ORF012528-T1	EG-ORF012528	-0.354	0.1351645	0.869137357792112
EG-ORF008000-T1	EG-ORF008000	0.353	0.06574636	1.18212828657469
EG-ORF022026-T1	EG-ORF022026	-0.353	0.1146602	0.940587305027586
EG-ORF008392-T1	EG-ORF008392	0.351	0.376064	0.424738238897894
EG-ORF007206-T2	EG-ORF007206	-0.349	0.1433458	0.843615027262636
EG-ORF009658-T1	EG-ORF009658	-0.349	0.1003199	0.998612909422747
EG-ORF009387-T1	EG-ORF009387	0.349	0.1039263	0.983274534256962
EG-ORF014158-T1	EG-ORF014158	0.349	0.09018218	1.04487927057605
EG-ORF009105-T1;EG-ORF009105-T2	EG-ORF009105;EG-ORF009105	0.348	0.1636342	0.786125922431032
EG-ORF009671-T1	EG-ORF009671	-0.347	0.1033356	0.985750034530269
EG-ORF017291-T1	EG-ORF017291	-0.347	0.1322172	0.878712044251331
EG-ORF013871-T1	EG-ORF013871	-0.346	0.08144222	1.08915039659119
EG-ORF007724-T1	EG-ORF007724	0.346	0.3016268	0.520530073362528
EG-ORF002541-T1	EG-ORF002541	0.346	0.1188035	0.925170764672198
EG-ORF003784-T1	EG-ORF003784	0.345	0.07155407	1.1453656585042
EG-ORF002125-T1	EG-ORF002125	-0.345	0.2067301	0.684596285287587
EG-ORF012448-T1	EG-ORF012448	0.345	0.4925291	0.307568105072821
EG-ORF018156-T1	EG-ORF018156	-0.345	0.1179793	0.928194184934452
EG-ORF010293-T1	EG-ORF010293	-0.345	0.2931392	0.532926101707075
EG-ORF013951-T1	EG-ORF013951	-0.345	0.09503622	1.02211084578237
EG-ORF012730-T1	EG-ORF012730	0.341	0.2313477	0.635734813787917
EG-ORF006952-T1	EG-ORF006952	-0.341	0.2312464	0.635925019550247
EG-ORF010675-T1	EG-ORF010675	0.339	0.1261981	0.898947183647568
EG-ORF020668-T1	EG-ORF020668	0.335	0.2006035	0.697661493960534
EG-ORF019257-T1	EG-ORF019257	-0.335	0.3752684	0.425658004420981
EG-ORF013323-T1	EG-ORF013323	0.333	0.113852	0.943659335875939
EG-ORF000083-T1	EG-ORF000083	0.333	0.129417	0.888008671725576
EG-ORF002908-T1	EG-ORF002908	-0.333	0.1596395	0.79685964112092
EG-ORF022450-T1	EG-ORF022450	-0.332	0.365102	0.43758578801279
EG-ORF002265-T1	EG-ORF002265	0.332	0.1039359	0.983234418959143
EG-ORF017402-T1	EG-ORF017402	0.331	0.1936966	0.712878002482737
EG-ORF008380-T1	EG-ORF008380	-0.328	0.1023958	0.98971785658511
EG-ORF005838-T1	EG-ORF005838	-0.328	0.1141213	0.942633289769862
EG-ORF006596-T1	EG-ORF006596	0.327	0.7015946	0.153913762286297
EG-ORF001527-T1	EG-ORF001527	0.326	0.09196766	1.03636486344466
EG-ORF021519-T1	EG-ORF021519	-0.326	0.1386112	0.858201676638507
EG-ORF010070-T1	EG-ORF010070	0.326	0.3568692	0.447490932703496
EG-ORF011231-T1	EG-ORF011231	0.323	0.07508078	1.12447122422416
EG-ORF009816-T1	EG-ORF009816	-0.323	0.1350914	0.869372297546629
EG-ORF018120-T1	EG-ORF018120	0.321	0.08366153	1.07747419731597
EG-ORF002169-T1	EG-ORF002169	0.321	0.3089429	0.51012178111376
EG-ORF017224-T1	EG-ORF017224	0.321	0.31738	0.498420444195245
EG-ORF021826-T1	EG-ORF021826	-0.320	0.3169564	0.499000474506859
EG-ORF002299-T1	EG-ORF002299	0.319	0.08235177	1.08432706203191
EG-ORF014995-T1	EG-ORF014995	-0.318	0.3726689	0.428676848517818
EG-ORF013895-T1	EG-ORF013895	-0.317	0.2218408	0.653958577279099
EG-ORF009945-T1	EG-ORF009945	0.317	0.1304342	0.884608521150949
EG-ORF022981-T1	EG-ORF022981	0.316	0.383178	0.416599433708524
EG-ORF009410-T1	EG-ORF009410	0.316	0.191013	0.718937074447885
EG-ORF020909-T1	EG-ORF020909	-0.315	0.3500643	0.455852176877218
EG-ORF002113-T1	EG-ORF002113	0.315	0.1860908	0.73027509708953
EG-ORF001509-T1	EG-ORF001509	-0.311	0.267506	0.572666472567357
EG-ORF016659-T1	EG-ORF016659	0.310	0.3105957	0.507804561096833
EG-ORF006606-T1	EG-ORF006606	0.310	0.16312	0.787492787229916
EG-ORF010335-T1	EG-ORF010335	0.309	0.4449815	0.351658044333513
EG-ORF009305-T1	EG-ORF009305	0.309	0.172433	0.763379615852242
EG-ORF001900-T1	EG-ORF001900	0.309	0.471686	0.32634701375425
EG-ORF010186-T1	EG-ORF010186	-0.308	0.3123431	0.505368083651125
EG-ORF003179-T1	EG-ORF003179	0.308	0.5701587	0.244004244430462
EG-ORF009697-T1	EG-ORF009697	0.308	0.09649235	1.01550711654722
EG-ORF012122-T1	EG-ORF012122	-0.306	0.1874195	0.72718522507141
EG-ORF002947-T1	EG-ORF002947	-0.306	0.3826967	0.417145282687885
EG-ORF005435-T1	EG-ORF005435	-0.305	0.281284	0.550854970676374
EG-ORF005782-T1	EG-ORF005782	-0.304	0.2190044	0.6595471596963
EG-ORF016932-T1	EG-ORF016932	0.302	0.08760083	1.05749177896077
EG-ORF007726-T1	EG-ORF007726	0.301	0.2996212	0.52342746094159
EG-ORF006156-T1	EG-ORF006156	-0.300	0.2723724	0.564836902394306
EG-ORF015651-T1	EG-ORF015651	0.300	0.2678766	0.572065221945091
EG-ORF012750-T1	EG-ORF012750	-0.298	0.2178216	0.6618990561887
EG-ORF001747-T1	EG-ORF001747	-0.298	0.5826035	0.234626910669352
EG-ORF015542-T1	EG-ORF015542	0.298	0.1642804	0.78441424837024
EG-ORF010446-T1	EG-ORF010446	0.298	0.133584	0.87424555629037
EG-ORF012794-T1	EG-ORF012794	-0.296	0.1182998	0.927015989598357
EG-ORF007259-T1	EG-ORF007259	-0.295	0.4079351	0.389408925032288
EG-ORF009642-T1	EG-ORF009642	-0.294	0.1975903	0.704234379383388
EG-ORF010842-T1	EG-ORF010842	-0.294	0.3379194	0.471186874602449
EG-ORF003848-T1	EG-ORF003848	0.294	0.1721913	0.763988795143933
EG-ORF005069-T1	EG-ORF005069	-0.293	0.3301159	0.481333557414725
EG-ORF009311-T1	EG-ORF009311	0.293	0.1290806	0.889139024550411
EG-ORF012037-T1	EG-ORF012037	0.291	0.4019458	0.39583250499483
EG-ORF001497-T1	EG-ORF001497	-0.291	0.4065481	0.390888064267268
EG-ORF017319-T1	EG-ORF017319	0.290	0.3637135	0.439240578882885
EG-ORF012961-T1	EG-ORF012961	-0.290	0.2886623	0.53960993233366
EG-ORF018094-T1	EG-ORF018094	-0.289	0.2668946	0.573660213076212
EG-ORF021547-T1	EG-ORF021547	-0.288	0.5094012	0.292940036300624
EG-ORF007782-T2	EG-ORF007782	-0.287	0.1086403	0.964009043798435
EG-ORF003788-T1	EG-ORF003788	0.287	0.1504821	0.822515156771551
EG-ORF022959-T1	EG-ORF022959	0.287	0.3833926	0.416356273852795
EG-ORF002034-T1	EG-ORF002034	-0.286	0.1513179	0.820109694505519
EG-ORF008943-T1	EG-ORF008943	-0.286	0.1036157	0.984574434679867
EG-ORF009826-T1	EG-ORF009826	-0.286	0.3029573	0.518618578366258
EG-ORF013213-T1	EG-ORF013213	0.285	0.4338027	0.362707749252549
EG-ORF012870-T1	EG-ORF012870	0.285	0.496431	0.304141106487222
EG-ORF021008-T1	EG-ORF021008	-0.283	0.2373198	0.624666026333796
EG-ORF020635-T1	EG-ORF020635	-0.283	0.2086144	0.680655716884114
EG-ORF010792-T1	EG-ORF010792	-0.282	0.4865418	0.312879842488096
EG-ORF020405-T1	EG-ORF020405	-0.282	0.1244317	0.905068965454831
EG-ORF002703-T1	EG-ORF002703	0.282	0.2362054	0.626710178003643
EG-ORF010025-T1	EG-ORF010025	0.281	0.4341814	0.362328785327444
EG-ORF007874-T1	EG-ORF007874	0.280	0.2063225	0.685453408512486
EG-ORF002048-T1	EG-ORF002048	-0.280	0.2805963	0.551918059965454
EG-ORF017548-T1	EG-ORF017548	-0.279	0.227548	0.6429269773089
EG-ORF023160-T1	EG-ORF023160	0.278	0.2487903	0.604166556210304
EG-ORF006253-T1	EG-ORF006253	0.278	0.2377055	0.623960769504397
EG-ORF017608-T1	EG-ORF017608	-0.274	0.2591083	0.586518675063324
EG-ORF001636-T1	EG-ORF001636	0.274	0.3442074	0.46317979715599
EG-ORF004136-T1	EG-ORF004136	0.274	0.4157892	0.381126795527204
EG-ORF006238-T1	EG-ORF006238	-0.272	0.262783	0.580402733651825
EG-ORF017369-T1	EG-ORF017369	0.271	0.1761659	0.754078153103619
EG-ORF001480-T1	EG-ORF001480	0.271	0.4129731	0.384078236242
EG-ORF008230-T1	EG-ORF008230	0.268	0.2168907	0.66375906958688
EG-ORF001673-T1	EG-ORF001673	0.267	0.2441732	0.612302005136567
EG-ORF001935-T1	EG-ORF001935	-0.267	0.1377561	0.860889160986638
EG-ORF003069-T1	EG-ORF003069	-0.267	0.2958617	0.528911251653264
EG-ORF000600-T1	EG-ORF000600	0.266	0.2071946	0.683621567559829
EG-ORF014277-T1	EG-ORF014277	-0.265	0.4245277	0.372093967222928
EG-ORF010239-T1	EG-ORF010239	-0.264	0.2779968	0.555960203183869
EG-ORF017411-T1	EG-ORF017411	0.264	0.1854554	0.731760516576089
EG-ORF002609-T1	EG-ORF002609	0.263	0.374051	0.42706917986221
EG-ORF015931-T1	EG-ORF015931	0.262	0.1454152	0.837390195051239
EG-ORF001795-T1	EG-ORF001795	-0.261	0.2015294	0.695661588101642
EG-ORF014379-T1	EG-ORF014379	-0.261	0.2298604	0.63853584187916
EG-ORF001485-T1	EG-ORF001485	-0.261	0.2462898	0.608553573932084
EG-ORF007167-T1	EG-ORF007167	-0.260	0.2451571	0.610555524623919
EG-ORF003818-T1	EG-ORF003818	0.259	0.7198057	0.142784718576765
EG-ORF015548-T1	EG-ORF015548	0.259	0.3837286	0.41597583082697
EG-ORF002345-T1	EG-ORF002345	0.259	0.1513939	0.819891623182775
EG-ORF022483-T1	EG-ORF022483	0.259	0.2312468	0.635924268327125
EG-ORF007618-T1	EG-ORF007618	-0.258	0.3723811	0.429012369511331
EG-ORF009678-T1	EG-ORF009678	-0.258	0.3162079	0.500027284044707
EG-ORF008213-T2	EG-ORF008213	0.255	0.268983	0.570275166984559
EG-ORF019515-T1	EG-ORF019515	0.255	0.1755175	0.755679575639562
EG-ORF010114-T1	EG-ORF010114	0.254	0.1591813	0.798107952828392
EG-ORF013170-T1	EG-ORF013170	0.254	0.2370819	0.625101600936102
EG-ORF009120-T1	EG-ORF009120	0.253	0.2377812	0.623822485541637
EG-ORF002275-T1	EG-ORF002275	-0.253	0.2022581	0.694094076811549
EG-ORF007359-T1	EG-ORF007359	-0.252	0.2062507	0.685604568811388
EG-ORF007568-T1	EG-ORF007568	-0.251	0.1751158	0.756674667490249
EG-ORF005023-T1	EG-ORF005023	0.251	0.5224869	0.281924593884916
EG-ORF014730-T1	EG-ORF014730	-0.251	0.271446	0.566316553679427
EG-ORF008514-T1	EG-ORF008514	-0.250	0.2308531	0.636664289170651
EG-ORF023363-T1	EG-ORF023363	0.248	0.3832671	0.416498459383
EG-ORF006217-T1	EG-ORF006217	-0.247	0.1497377	0.824668842003891
EG-ORF022475-T1	EG-ORF022475	-0.246	0.4521797	0.344688938620192
EG-ORF005673-T1	EG-ORF005673	-0.245	0.2193497	0.658862955234115
EG-ORF001663-T1	EG-ORF001663	0.245	0.1612077	0.792614218190695
EG-ORF001406-T1	EG-ORF001406	-0.245	0.4746468	0.323629442731191
EG-ORF001782-T2	EG-ORF001782	0.245	0.2038138	0.690766413749871
EG-ORF020661-T1	EG-ORF020661	-0.242	0.2063266	0.685444778384002
EG-ORF011730-T2	EG-ORF011730	-0.241	0.2411078	0.617788739675784
EG-ORF015824-T1	EG-ORF015824	-0.241	0.5874366	0.231038998428036
EG-ORF001442-T1	EG-ORF001442	0.241	0.4372818	0.359238597944548
EG-ORF014197-T1	EG-ORF014197	-0.240	0.5364942	0.270434968798889
EG-ORF017556-T1	EG-ORF017556	-0.240	0.2722379	0.565051413978106
EG-ORF000370-T1	EG-ORF000370	0.240	0.3288958	0.482941672423306
EG-ORF004765-T1	EG-ORF004765	0.238	0.1620065	0.790467560411064
EG-ORF005449-T1	EG-ORF005449	0.238	0.2186081	0.66033375034546
EG-ORF001884-T1	EG-ORF001884	-0.238	0.2366039	0.625978101066837
EG-ORF020595-T1	EG-ORF020595	0.237	0.5770432	0.238791672426044
EG-ORF009174-T1	EG-ORF009174	-0.236	0.2944589	0.530975314625089
EG-ORF002857-T1	EG-ORF002857	-0.236	0.3708503	0.430801365328763
EG-ORF007839-T1	EG-ORF007839	-0.234	0.2936799	0.532125776384264
EG-ORF012410-T1	EG-ORF012410	0.234	0.2173497	0.662840954913837
EG-ORF000422-T1	EG-ORF000422	0.233	0.2010543	0.696686634094012
EG-ORF013699-T2	EG-ORF013699	-0.233	0.3769117	0.423760381078991
EG-ORF006349-T1	EG-ORF006349	0.231	0.4235079	0.373138484047779
EG-ORF003145-T1	EG-ORF003145	0.230	0.1937669	0.712720408787265
EG-ORF011299-T1	EG-ORF011299	-0.230	0.4163128	0.380580236041137
EG-ORF004516-T1	EG-ORF004516	-0.230	0.4105362	0.386648541913393
EG-ORF010518-T2;EG-ORF010518-T1	EG-ORF010518;EG-ORF010518	0.229	0.3808383	0.419259382130436
EG-ORF008548-T1	EG-ORF008548	0.228	0.3002135	0.522569782300341
EG-ORF004867-T1	EG-ORF004867	-0.228	0.1907846	0.719456684165178
EG-ORF001594-T1	EG-ORF001594	-0.226	0.5140062	0.289031642464747
EG-ORF001658-T1	EG-ORF001658	-0.225	0.2565249	0.590870473017091
EG-ORF022970-T1	EG-ORF022970	0.225	0.5967518	0.224206262344017
EG-ORF016560-T1	EG-ORF016560	0.225	0.4400299	0.356517812232403
EG-ORF009526-T1	EG-ORF009526	0.221	0.305442	0.515071245229481
EG-ORF017138-T1	EG-ORF017138	0.219	0.3360519	0.473593644803648
EG-ORF011980-T1	EG-ORF011980	-0.219	0.2886072	0.539692838588106
EG-ORF016033-T1	EG-ORF016033	0.217	0.4287968	0.367748464330976
EG-ORF009238-T1	EG-ORF009238	-0.216	0.5000466	0.300989521304344
EG-ORF010841-T1	EG-ORF010841	-0.216	0.2275238	0.642973167498984
EG-ORF003528-T1	EG-ORF003528	0.216	0.207789	0.682377446989372
EG-ORF005773-T1	EG-ORF005773	-0.215	0.3595463	0.444245176102296
EG-ORF006700-T2	EG-ORF006700	0.214	0.4972686	0.303408963404557
EG-ORF022766-T1	EG-ORF022766	-0.213	0.2800512	0.552762562069471
EG-ORF005236-T1	EG-ORF005236	-0.213	0.2510813	0.600185631409869
EG-ORF010045-T1	EG-ORF010045	-0.210	0.5964153	0.224451224004517
EG-ORF002213-T1	EG-ORF002213	-0.209	0.440396	0.356156634263902
EG-ORF017188-T1	EG-ORF017188	-0.209	0.5857692	0.232273467447355
EG-ORF017618-T1	EG-ORF017618	0.209	0.2152277	0.66710183531521
EG-ORF010908-T1	EG-ORF010908	-0.208	0.435525	0.360986910574976
EG-ORF002179-T1	EG-ORF002179	0.206	0.2766378	0.558088477842779
EG-ORF016563-T1	EG-ORF016563	0.205	0.5283013	0.277118320635923
EG-ORF002884-T1	EG-ORF002884	-0.205	0.4500053	0.34678237123088
EG-ORF014867-T1	EG-ORF014867	0.204	0.2161367	0.665271483675658
EG-ORF017048-T1	EG-ORF017048	0.204	0.3622731	0.440963912598877
EG-ORF006243-T1	EG-ORF006243	0.203	0.3161187	0.500149812712781
EG-ORF012651-T1	EG-ORF012651	0.202	0.4158072	0.38110799481889
EG-ORF010082-T1	EG-ORF010082	-0.202	0.2409597	0.618055586185011
EG-ORF023011-T1	EG-ORF023011	0.202	0.4382925	0.358235960868931
EG-ORF012772-T1	EG-ORF012772	0.202	0.3998165	0.398139286978568
EG-ORF003350-T1	EG-ORF003350	-0.201	0.5937631	0.226386795565052
EG-ORF006082-T1	EG-ORF006082	-0.201	0.4245632	0.372057652020124
EG-ORF001687-T1	EG-ORF001687	0.200	0.2436276	0.613273513047733
EG-ORF012091-T1	EG-ORF012091	0.199	0.5774803	0.238462826582526
EG-ORF005719-T1	EG-ORF005719	0.198	0.3116509	0.506331614594317
EG-ORF013394-T1	EG-ORF013394	-0.197	0.3433149	0.464307347616031
EG-ORF001317-T1	EG-ORF001317	0.196	0.3053026	0.515269497172531
EG-ORF005596-T1	EG-ORF005596	-0.194	0.4246036	0.372016327990305
EG-ORF014151-T1	EG-ORF014151	0.194	0.5337476	0.272664064770854
EG-ORF009103-T1	EG-ORF009103	0.192	0.5102267	0.292236818640257
EG-ORF001749-T1	EG-ORF001749	-0.192	0.705171	0.151705556269122
EG-ORF007462-T1	EG-ORF007462	0.192	0.3602207	0.443431334166487
EG-ORF009437-T1	EG-ORF009437	0.192	0.3880163	0.411150029943515
EG-ORF019752-T1	EG-ORF019752	0.190	0.7836365	0.105885343760233
EG-ORF022046-T2	EG-ORF022046	-0.190	0.3010179	0.521407678359362
EG-ORF005964-T1	EG-ORF005964	-0.189	0.2834631	0.547503467668429
EG-ORF005461-T1	EG-ORF005461	-0.188	0.519115	0.284736421856829
EG-ORF015506-T1	EG-ORF015506	-0.188	0.474775	0.323512157552109
EG-ORF011020-T1	EG-ORF011020	0.187	0.6395889	0.194099081996753
EG-ORF003412-T1	EG-ORF003412	-0.186	0.2947987	0.530474435955698
EG-ORF022180-T1	EG-ORF022180	0.185	0.3387277	0.470149286776536
EG-ORF017458-T1	EG-ORF017458	0.184	0.7482297	0.125965057043837
EG-ORF003692-T1	EG-ORF003692	-0.184	0.411501	0.385629105059356
EG-ORF009944-T1	EG-ORF009944	0.182	0.4069429	0.390466524324191
EG-ORF002760-T1	EG-ORF002760	-0.182	0.5771124	0.238739594217207
EG-ORF006528-T1	EG-ORF006528	0.181	0.5257004	0.279261692531267
EG-ORF009855-T1	EG-ORF009855	0.181	0.3402443	0.468209141655215
EG-ORF008718-T1	EG-ORF008718	0.180	0.4086268	0.388673153341288
EG-ORF011785-T1	EG-ORF011785	0.179	0.4947583	0.305606911393493
EG-ORF022271-T1	EG-ORF022271	-0.179	0.3413495	0.466800728955266
EG-ORF022157-T1	EG-ORF022157	-0.179	0.438774	0.357759114896488
EG-ORF003020-T1	EG-ORF003020	-0.176	0.5609491	0.251076544433712
EG-ORF009209-T1	EG-ORF009209	0.175	0.4024913	0.39524350263233
EG-ORF003760-T1	EG-ORF003760	0.175	0.7075715	0.150229668190244
EG-ORF006056-T1	EG-ORF006056	0.174	0.4849735	0.31428199153835
EG-ORF003417-T1	EG-ORF003417	0.174	0.3505308	0.455273815978747
EG-ORF003605-T1	EG-ORF003605	0.173	0.7970322	0.0985241328073609
EG-ORF007840-T1	EG-ORF007840	0.172	0.5765009	0.239200010373222
EG-ORF017900-T1	EG-ORF017900	0.172	0.3763845	0.424368269684406
EG-ORF010995-T1	EG-ORF010995	-0.171	0.3685411	0.433514072234038
EG-ORF001840-T1	EG-ORF001840	0.170	0.3962928	0.401983818023305
EG-ORF008722-T1	EG-ORF008722	-0.169	0.6103754	0.214402978099611
EG-ORF008968-T1	EG-ORF008968	-0.165	0.4152284	0.381712950098233
EG-ORF003635-T1	EG-ORF003635	0.164	0.3499675	0.455972284866929
EG-ORF002909-T1	EG-ORF002909	0.163	0.3698126	0.43201829594253
EG-ORF023228-T1	EG-ORF023228	-0.163	0.6363828	0.196281566872776
EG-ORF002207-T1	EG-ORF002207	0.163	0.3615913	0.441782027332312
EG-ORF022288-T1	EG-ORF022288	0.163	0.4608839	0.336408462765662
EG-ORF004170-T1	EG-ORF004170	-0.163	0.5110236	0.291559042892484
EG-ORF008481-T1	EG-ORF008481	-0.162	0.5944405	0.22589160919478
EG-ORF015442-T1	EG-ORF015442	0.162	0.4916031	0.308385387159365
EG-ORF008812-T1	EG-ORF008812	-0.161	0.8268166	0.0825908126252662
EG-ORF003250-T1	EG-ORF003250	0.161	0.653047	0.185055561288313
EG-ORF017510-T1	EG-ORF017510	-0.161	0.5002552	0.300808388309805
EG-ORF001936-T1;EG-ORF001936-T2	EG-ORF001936;EG-ORF001936	0.160	0.4653579	0.332212909026755
EG-ORF002015-T1	EG-ORF002015	0.160	0.4533566	0.343560057395799
EG-ORF021761-T1	EG-ORF021761	-0.160	0.394734	0.403695464492656
EG-ORF006199-T1	EG-ORF006199	-0.159	0.6565658	0.182721743078064
EG-ORF011301-T1	EG-ORF011301	0.158	0.5524592	0.257699789804194
EG-ORF008981-T1	EG-ORF008981	-0.158	0.5673641	0.246138147682141
EG-ORF008727-T1	EG-ORF008727	-0.156	0.4340617	0.362448533010583
EG-ORF007404-T1	EG-ORF007404	0.155	0.5117905	0.29090777987101
EG-ORF016892-T1	EG-ORF016892	-0.154	0.6137893	0.211980686760274
EG-ORF002509-T1	EG-ORF002509	-0.154	0.4489441	0.347807731542105
EG-ORF010233-T1	EG-ORF010233	-0.152	0.5528928	0.257359065587814
EG-ORF018129-T1	EG-ORF018129	0.152	0.4995423	0.301427730903921
EG-ORF008287-T1	EG-ORF008287	0.151	0.4535711	0.343354624993403
EG-ORF008851-T1	EG-ORF008851	0.151	0.4633585	0.334082865729656
EG-ORF009586-T1	EG-ORF009586	0.149	0.5777945	0.238226596501893
EG-ORF019517-T1	EG-ORF019517	0.148	0.4575053	0.339603870455628
EG-ORF009128-T1	EG-ORF009128	-0.147	0.468638	0.329162499091158
EG-ORF010348-T1	EG-ORF010348	-0.147	0.5520267	0.25803991614356
EG-ORF002491-T1	EG-ORF002491	-0.146	0.569303	0.244656527623526
EG-ORF012480-T1	EG-ORF012480	-0.145	0.4056786	0.391817901211228
EG-ORF015011-T1	EG-ORF015011	-0.144	0.4363037	0.360211104036399
EG-ORF008308-T1	EG-ORF008308	-0.144	0.5946931	0.225707100426752
EG-ORF004130-T1	EG-ORF004130	0.143	0.5004041	0.300679140625138
EG-ORF016765-T1	EG-ORF016765	-0.143	0.5532666	0.257065546799265
EG-ORF000625-T1	EG-ORF000625	0.143	0.4893176	0.310409163055889
EG-ORF008087-T1	EG-ORF008087	-0.143	0.4136493	0.383367706272892
EG-ORF014380-T1	EG-ORF014380	0.143	0.4806285	0.318190480253397
EG-ORF007213-T1	EG-ORF007213	-0.142	0.4802452	0.318536967172007
EG-ORF010993-T1	EG-ORF010993	-0.142	0.4023247	0.395423303883097
EG-ORF005947-T1	EG-ORF005947	0.140	0.3769724	0.423690445461279
EG-ORF003097-T1	EG-ORF003097	0.139	0.6302061	0.200517397443329
EG-ORF005310-T1	EG-ORF005310	-0.139	0.5612461	0.250846663813768
EG-ORF000545-T1	EG-ORF000545	-0.139	0.4323606	0.364153889145682
EG-ORF007978-T1	EG-ORF007978	-0.137	0.7966385	0.098738708806033
EG-ORF014165-T1	EG-ORF014165	0.135	0.5154931	0.28777714347839
EG-ORF005393-T1	EG-ORF005393	0.133	0.4882461	0.311361217072866
EG-ORF011690-T1	EG-ORF011690	0.133	0.5959485	0.224791269005061
EG-ORF009229-T1	EG-ORF009229	0.133	0.5920108	0.227670370409477
EG-ORF001737-T1	EG-ORF001737	0.133	0.5187365	0.285053192548374
EG-ORF002886-T1	EG-ORF002886	0.132	0.5986375	0.222836081460138
EG-ORF006944-T1	EG-ORF006944	0.131	0.431969	0.364547418953639
EG-ORF008108-T1	EG-ORF008108	-0.131	0.5463673	0.262515301007575
EG-ORF014125-T1	EG-ORF014125	-0.129	0.5615991	0.250573596863555
EG-ORF014394-T1	EG-ORF014394	0.129	0.5513429	0.258578213745279
EG-ORF022104-T1	EG-ORF022104	0.128	0.6979202	0.156194231647468
EG-ORF016860-T1	EG-ORF016860	0.128	0.4641419	0.333349224260542
EG-ORF002301-T1	EG-ORF002301	0.127	0.6421978	0.192331186545126
EG-ORF001201-T1	EG-ORF001201	-0.127	0.5359311	0.270891040182572
EG-ORF011660-T1	EG-ORF011660	-0.127	0.6459336	0.189812123855896
EG-ORF012631-T1	EG-ORF012631	-0.126	0.480579	0.318235210609482
EG-ORF014186-T1	EG-ORF014186	-0.125	0.7231944	0.140744945445462
EG-ORF005727-T1	EG-ORF005727	-0.125	0.6797005	0.167682410602733
EG-ORF008223-T1	EG-ORF008223	0.125	0.7088386	0.149452640852163
EG-ORF009755-T1	EG-ORF009755	-0.124	0.4783292	0.32027310645442
EG-ORF019888-T1	EG-ORF019888	-0.124	0.7690788	0.114029160001045
EG-ORF015536-T1	EG-ORF015536	-0.123	0.5921052	0.227601124830195
EG-ORF008888-T1	EG-ORF008888	-0.123	0.6986812	0.155720942513664
EG-ORF009367-T1	EG-ORF009367	-0.122	0.7117402	0.147678503970573
EG-ORF005063-T1	EG-ORF005063	-0.122	0.7402449	0.130624576048744
EG-ORF005656-T1	EG-ORF005656	0.121	0.5033253	0.298151238936784
EG-ORF005764-T1	EG-ORF005764	0.120	0.5617521	0.250455295381095
EG-ORF013201-T1	EG-ORF013201	-0.120	0.4715557	0.326467001179216
EG-ORF004239-T1	EG-ORF004239	-0.118	0.5943313	0.225971397355228
EG-ORF014338-T1	EG-ORF014338	0.118	0.5538558	0.256603291979211
EG-ORF003066-T1	EG-ORF003066	-0.117	0.4947754	0.30559190142336
EG-ORF013197-T1	EG-ORF013197	0.116	0.725337	0.139460168276596
EG-ORF009976-T1	EG-ORF009976	-0.116	0.740777	0.130312510300407
EG-ORF009381-T1	EG-ORF009381	0.116	0.4747222	0.32356045837631
EG-ORF005896-T1	EG-ORF005896	0.116	0.5565395	0.254504006489647
EG-ORF006244-T1	EG-ORF006244	0.115	0.7208026	0.142183655486795
EG-ORF016652-T1	EG-ORF016652	-0.115	0.6144775	0.211494014819418
EG-ORF009352-T1	EG-ORF009352	0.114	0.5106737	0.29185650799327
EG-ORF002307-T1	EG-ORF002307	-0.114	0.6862302	0.163530173186363
EG-ORF017636-T1	EG-ORF017636	-0.113	0.5039035	0.297652625122287
EG-ORF009368-T1	EG-ORF009368	-0.113	0.7651345	0.116262215207881
EG-ORF003452-T1	EG-ORF003452	0.113	0.5452813	0.263379395850804
EG-ORF006157-T1	EG-ORF006157	-0.113	0.6337313	0.198094842532976
EG-ORF021516-T1	EG-ORF021516	-0.112	0.539516	0.267995671261565
EG-ORF014275-T1	EG-ORF014275	0.112	0.6745722	0.170971560619947
EG-ORF012893-T1	EG-ORF012893	-0.111	0.5025251	0.298842241331839
EG-ORF002408-T1	EG-ORF002408	0.111	0.6321305	0.199193254661738
EG-ORF010653-T1	EG-ORF010653	0.111	0.5680897	0.24558308481835
EG-ORF011847-T1	EG-ORF011847	-0.111	0.624246	0.204644231809604
EG-ORF007222-T1	EG-ORF007222	0.110	0.5068616	0.295110609821801
EG-ORF006357-T1	EG-ORF006357	0.109	0.5648574	0.248061177330511
EG-ORF003516-T1	EG-ORF003516	0.108	0.5570708	0.25408960537331
EG-ORF021459-T1	EG-ORF021459	-0.107	0.5352848	0.27141508871044
EG-ORF019216-T1	EG-ORF019216	-0.107	0.5769351	0.238873038312441
EG-ORF015608-T1	EG-ORF015608	-0.106	0.5652832	0.247733921413602
EG-ORF010183-T1	EG-ORF010183	0.105	0.5232777	0.281267772757576
EG-ORF012263-T1	EG-ORF012263	0.105	0.5627394	0.249692676806989
EG-ORF006518-T1	EG-ORF006518	-0.105	0.5060339	0.295820388121108
EG-ORF023353-T1	EG-ORF023353	-0.104	0.626968	0.20275462468455
EG-ORF009014-T1	EG-ORF009014	-0.103	0.6326128	0.198862025014148
EG-ORF008728-T1	EG-ORF008728	0.102	0.6831651	0.165474328010741
EG-ORF009757-T1	EG-ORF009757	-0.102	0.5825492	0.234667389810643
EG-ORF010988-T1	EG-ORF010988	0.102	0.5792426	0.23713950574635
EG-ORF008265-T1	EG-ORF008265	-0.100	0.7879832	0.103483041679319
EG-ORF006260-T1	EG-ORF006260	0.100	0.6131941	0.212402032470256
EG-ORF006069-T1	EG-ORF006069	0.100	0.666286	0.176339312030714
EG-ORF007932-T1	EG-ORF007932	-0.099	0.5800914	0.236503573008924
EG-ORF017332-T1	EG-ORF017332	0.099	0.7398901	0.130832783658362
EG-ORF008647-T1	EG-ORF008647	0.099	0.5921419	0.227574207124437
EG-ORF017197-T1	EG-ORF017197	-0.098	0.8054318	0.0939712276068004
EG-ORF005217-T1	EG-ORF005217	0.098	0.5460873	0.262737923453571
EG-ORF014875-T1	EG-ORF014875	0.098	0.5810895	0.235756971976919
EG-ORF016279-T1	EG-ORF016279	-0.097	0.7466502	0.126882814235491
EG-ORF002367-T1	EG-ORF002367	-0.097	0.7856609	0.104764859858517
EG-ORF006187-T1	EG-ORF006187	-0.097	0.8760086	0.0574916302312219
EG-ORF023032-T1	EG-ORF023032	0.097	0.8563129	0.0673675134620232
EG-ORF011756-T1	EG-ORF011756	-0.096	0.6769434	0.169447641647607
EG-ORF001785-T1	EG-ORF001785	0.095	0.6604171	0.180181690194988
EG-ORF003320-T1	EG-ORF003320	0.095	0.56273	0.249699931323425
EG-ORF010022-T1	EG-ORF010022	0.095	0.5621375	0.250157442104605
EG-ORF018177-T1	EG-ORF018177	0.094	0.6298285	0.200777691249985
EG-ORF001659-T1	EG-ORF001659	0.093	0.5736718	0.241336498218309
EG-ORF004895-T1	EG-ORF004895	-0.093	0.5585146	0.252965469609143
EG-ORF002127-T1	EG-ORF002127	0.093	0.5875304	0.230969657208259
EG-ORF009896-T1	EG-ORF009896	-0.091	0.758985	0.119766807084231
EG-ORF009161-T1	EG-ORF009161	-0.091	0.7307104	0.136254711416971
EG-ORF014456-T1	EG-ORF014456	0.091	0.8179417	0.0872776502047298
EG-ORF008761-T1	EG-ORF008761	-0.090	0.7880038	0.103471688202003
EG-ORF002661-T1	EG-ORF002661	-0.090	0.7184617	0.143596378430243
EG-ORF010976-T1	EG-ORF010976	-0.090	0.7207704	0.14220305690777
EG-ORF018204-T1	EG-ORF018204	-0.089	0.6859375	0.163715453741766
EG-ORF011793-T1	EG-ORF011793	-0.089	0.6694849	0.174259213903102
EG-ORF009991-T1	EG-ORF009991	0.089	0.660095	0.180393556872159
EG-ORF000555-T1	EG-ORF000555	0.089	0.7553274	0.121864760698083
EG-ORF013468-T1	EG-ORF013468	0.088	0.6829717	0.165597291616378
EG-ORF021943-T1	EG-ORF021943	-0.088	0.69244	0.159617852296483
EG-ORF008473-T1	EG-ORF008473	0.087	0.7852845	0.104972974597726
EG-ORF019563-T1	EG-ORF019563	-0.085	0.7324255	0.135236543785275
EG-ORF017096-T1	EG-ORF017096	0.084	0.6028829	0.219767034165764
EG-ORF003341-T1	EG-ORF003341	0.084	0.602054	0.220364553841418
EG-ORF014402-T1	EG-ORF014402	0.084	0.7501631	0.124844302302753
EG-ORF007953-T1	EG-ORF007953	0.083	0.848378	0.0714106020631648
EG-ORF004576-T1	EG-ORF004576	0.081	0.7258138	0.139174778754814
EG-ORF008316-T1	EG-ORF008316	0.081	0.8393064	0.0760794652294575
EG-ORF000235-T1	EG-ORF000235	0.081	0.8421824	0.0745938387442375
EG-ORF016435-T1	EG-ORF016435	-0.081	0.7391838	0.131247559709625
EG-ORF001796-T1	EG-ORF001796	-0.080	0.6965081	0.157073828608505
EG-ORF011485-T1	EG-ORF011485	-0.080	0.7913119	0.101652303164852
EG-ORF019863-T1	EG-ORF019863	-0.079	0.6740017	0.171339008064549
EG-ORF002690-T1	EG-ORF002690	-0.078	0.6902955	0.160964957745315
EG-ORF005626-T1	EG-ORF005626	-0.078	0.6569836	0.182445471411908
EG-ORF008500-T1	EG-ORF008500	0.078	0.629913	0.200719428687743
EG-ORF008243-T1	EG-ORF008243	-0.078	0.695164	0.157912726499222
EG-ORF021314-T1	EG-ORF021314	0.078	0.7591472	0.1196740054623
EG-ORF011227-T1	EG-ORF011227	-0.075	0.637892	0.195252844436217
EG-ORF003365-T1	EG-ORF003365	-0.075	0.8360284	0.0777789692669759
EG-ORF001977-T1	EG-ORF001977	-0.074	0.6324812	0.198952379017921
EG-ORF001952-T1	EG-ORF001952	-0.074	0.7207997	0.142185402784226
EG-ORF006108-T1	EG-ORF006108	-0.074	0.7906339	0.10202456835467
EG-ORF002236-T1	EG-ORF002236	-0.073	0.6781939	0.168646120792456
EG-ORF011372-T1	EG-ORF011372	0.073	0.7189889	0.143277814354197
EG-ORF003453-T1	EG-ORF003453	-0.072	0.720341	0.142461865568986
EG-ORF001776-T1	EG-ORF001776	0.072	0.7189727	0.143287599831928
EG-ORF016896-T1;EG-ORF021824-T1;EG-ORF016898-T1	EG-ORF016896;EG-ORF021824;EG-ORF016898	-0.072	0.7572709	0.120748731690167
EG-ORF001498-T1	EG-ORF001498	0.072	0.8189545	0.0867402263810307
EG-ORF001746-T1	EG-ORF001746	0.071	0.7306752	0.136275632884605
EG-ORF003383-T1	EG-ORF003383	-0.071	0.7305548	0.136347201434032
EG-ORF010394-T1	EG-ORF010394	0.071	0.8208651	0.0857282084583288
EG-ORF005256-T1	EG-ORF005256	0.070	0.6920574	0.159857883188569
EG-ORF010472-T1	EG-ORF010472	-0.069	0.7720966	0.112328359997942
EG-ORF016142-T1	EG-ORF016142	0.068	0.8808994	0.0550736858212289
EG-ORF008811-T1	EG-ORF008811	0.068	0.6824066	0.165956781474591
EG-ORF009527-T1	EG-ORF009527	-0.068	0.8423524	0.0745061824225347
EG-ORF007428-T1	EG-ORF007428	0.067	0.7676011	0.114864411576499
EG-ORF016657-T1	EG-ORF016657	-0.067	0.7076021	0.150210886874442
EG-ORF015942-T1	EG-ORF015942	-0.066	0.7250133	0.13965402644469
EG-ORF002561-T1	EG-ORF002561	-0.066	0.6841493	0.164849113059578
EG-ORF006536-T1	EG-ORF006536	0.065	0.757222	0.120776776721177
EG-ORF012495-T1	EG-ORF012495	0.064	0.7644436	0.116654550947983
EG-ORF012576-T2	EG-ORF012576	0.064	0.7860802	0.104533142713012
EG-ORF002807-T1	EG-ORF002807	0.062	0.774035	0.111239401121758
EG-ORF009758-T1	EG-ORF009758	0.062	0.7286961	0.137453554824064
EG-ORF007849-T1	EG-ORF007849	0.060	0.7287262	0.137435615941274
EG-ORF005811-T1	EG-ORF005811	0.060	0.7303452	0.136471820674269
EG-ORF021510-T1	EG-ORF021510	0.060	0.7385298	0.131631976026439
EG-ORF008130-T1	EG-ORF008130	-0.059	0.791313	0.101651699453979
EG-ORF014343-T1	EG-ORF014343	-0.059	0.7633119	0.117297966933156
EG-ORF020792-T1	EG-ORF020792	0.058	0.9009707	0.0452893322564823
EG-ORF001711-T1	EG-ORF001711	-0.058	0.82236	0.0849380221349805
EG-ORF000434-T1	EG-ORF000434	-0.057	0.7640586	0.11687333163285
EG-ORF016271-T1	EG-ORF016271	-0.056	0.9151619	0.0385020687129719
EG-ORF013109-T1	EG-ORF013109	0.056	0.8085604	0.0922875324589635
EG-ORF007521-T1	EG-ORF007521	-0.056	0.8233615	0.0844094442713294
EG-ORF016486-T1	EG-ORF016486	-0.056	0.8008663	0.0964399808181134
EG-ORF001975-T1	EG-ORF001975	-0.054	0.8925075	0.0493881256976419
EG-ORF003680-T1	EG-ORF003680	0.053	0.9099059	0.0410035189139142
EG-ORF012035-T1	EG-ORF012035	0.053	0.7843628	0.105483011814338
EG-ORF018132-T1	EG-ORF018132	-0.053	0.7915592	0.101516599093625
EG-ORF002976-T1	EG-ORF002976	-0.052	0.7694331	0.113829134849912
EG-ORF015229-T1;EG-ORF012304-T1;EG-ORF015228-T1;EG-ORF012269-T1;EG-ORF016554-T1;EG-ORF016559-T1;EG-ORF017830-T1;EG-ORF017639-T1	EG-ORF015229;EG-ORF012304;EG-ORF015228;EG-ORF012269;EG-ORF016554;EG-ORF016559;EG-ORF017830;EG-ORF017639	-0.051	0.8275745	0.0821928996881612
EG-ORF014139-T1	EG-ORF014139	0.050	0.8013849	0.0961588449685288
EG-ORF012636-T1	EG-ORF012636	-0.049	0.9524292	0.0211672982687605
EG-ORF019883-T1	EG-ORF019883	-0.049	0.8954055	0.047980242304244
EG-ORF011878-T1	EG-ORF011878	-0.049	0.8483718	0.0714137759262621
EG-ORF013353-T1	EG-ORF013353	0.049	0.8764373	0.0572791477253644
EG-ORF002450-T1	EG-ORF002450	-0.048	0.873622	0.058676437873887
EG-ORF008850-T1	EG-ORF008850	0.048	0.8694859	0.0607374563315917
EG-ORF012427-T1	EG-ORF012427	0.047	0.9108646	0.0405461760930836
EG-ORF001220-T1	EG-ORF001220	0.046	0.7633791	0.117259734456246
EG-ORF013148-T2	EG-ORF013148	-0.046	0.8090375	0.0920313477750883
EG-ORF007567-T1	EG-ORF007567	-0.046	0.7923669	0.101073674788712
EG-ORF013023-T1	EG-ORF013023	-0.045	0.8048137	0.0943046394156813
EG-ORF001807-T1	EG-ORF001807	-0.045	0.7753412	0.110507137922341
EG-ORF005226-T1	EG-ORF005226	-0.043	0.9250194	0.0338491589100504
EG-ORF001847-T1	EG-ORF001847	0.043	0.8292447	0.0813172955312534
EG-ORF012203-T1	EG-ORF012203	0.042	0.8199404	0.0862177145575366
EG-ORF005906-T1	EG-ORF005906	0.042	0.861463	0.0647633708461402
EG-ORF003830-T1	EG-ORF003830	-0.041	0.9439577	0.0250474665792458
EG-ORF010151-T1	EG-ORF010151	0.041	0.8539102	0.0685877987431593
EG-ORF012329-T1	EG-ORF012329	0.041	0.843132	0.0741044272923931
EG-ORF011157-T1	EG-ORF011157	-0.040	0.7965426	0.0987909926811868
EG-ORF001591-T1	EG-ORF001591	0.040	0.9272301	0.0328124786280182
EG-ORF012571-T1	EG-ORF012571	0.039	0.8800404	0.0554973902426356
EG-ORF015426-T2	EG-ORF015426	0.038	0.9137414	0.0391766975307952
EG-ORF006016-T1	EG-ORF006016	0.036	0.8589063	0.0660542117363247
EG-ORF017095-T1	EG-ORF017095	-0.036	0.8524776	0.069317023859458
EG-ORF006315-T1	EG-ORF006315	-0.036	0.8540581	0.0685125840520739
EG-ORF002017-T1	EG-ORF002017	0.035	0.8578625	0.0665823162033553
EG-ORF013010-T1	EG-ORF013010	0.035	0.8897627	0.0507258043912061
EG-ORF013862-T1	EG-ORF013862	-0.035	0.8785401	0.0562384108206279
EG-ORF018769-T1	EG-ORF018769	0.034	0.8688139	0.0610732394990033
EG-ORF001981-T1	EG-ORF001981	0.032	0.8783774	0.0563188468256283
EG-ORF001073-T1	EG-ORF001073	-0.032	0.8871874	0.0519846347458776
EG-ORF014147-T1	EG-ORF014147	-0.031	0.9085909	0.0416316171797422
EG-ORF018057-T1	EG-ORF018057	0.031	0.8863827	0.0523787288880472
EG-ORF008191-T1	EG-ORF008191	0.030	0.9493304	0.0225826116780688
EG-ORF002360-T1	EG-ORF002360	0.029	0.8900607	0.0505803745055033
EG-ORF012504-T1;EG-ORF012504-T2	EG-ORF012504;EG-ORF012504	0.029	0.8441648	0.073572761023687
EG-ORF006423-T1	EG-ORF006423	0.028	0.890668	0.050284150775201
EG-ORF008613-T1	EG-ORF008613	-0.028	0.9014013	0.0450818199255479
EG-ORF002904-T1	EG-ORF002904	-0.028	0.8705614	0.0602005930236033
EG-ORF009680-T1	EG-ORF009680	-0.028	0.9448499	0.0246371785588325
EG-ORF011705-T1	EG-ORF011705	0.027	0.9062894	0.0427330995043864
EG-ORF005549-T1	EG-ORF005549	-0.027	0.9082848	0.0417779535990893
EG-ORF002946-T1	EG-ORF002946	-0.027	0.9303345	0.0313608736127105
EG-ORF024243-T1	EG-ORF024243	0.026	0.8781731	0.0564198702383374
EG-ORF009480-T1	EG-ORF009480	0.026	0.89402	0.0486527655525366
EG-ORF011318-T1	EG-ORF011318	0.025	0.9341921	0.0295638096460886
EG-ORF002254-T1	EG-ORF002254	0.025	0.8844424	0.0533304455996085
EG-ORF015426-T1	EG-ORF015426	0.025	0.9523489	0.0212039154966858
EG-ORF003065-T1	EG-ORF003065	0.025	0.9096011	0.0411490231184293
EG-ORF009851-T1	EG-ORF009851	-0.025	0.9514553	0.02161161034002
EG-ORF008885-T1	EG-ORF008885	-0.025	0.8787485	0.0561354033004597
EG-ORF021017-T1	EG-ORF021017	0.024	0.9626909	0.0165131334081264
EG-ORF014371-T1	EG-ORF014371	-0.024	0.8916181	0.0498211238500157
EG-ORF001956-T1	EG-ORF001956	-0.024	0.8901472	0.0505381699150011
EG-ORF000416-T1	EG-ORF000416	0.024	0.9095077	0.041193619796369
EG-ORF014493-T1	EG-ORF014493	0.024	0.9060824	0.0428323053716868
EG-ORF008254-T1	EG-ORF008254	-0.023	0.8828669	0.0541047652249225
EG-ORF003000-T1	EG-ORF003000	-0.023	0.9079617	0.0419324706743686
EG-ORF002124-T1	EG-ORF002124	-0.023	0.9066773	0.0425472573351939
EG-ORF005080-T1	EG-ORF005080	-0.022	0.9009494	0.0452995996068104
EG-ORF000265-T1	EG-ORF000265	-0.021	0.926293	0.0332516179014021
EG-ORF017584-T1	EG-ORF017584	0.020	0.9260586	0.0333615307571489
EG-ORF012774-T1	EG-ORF012774	0.020	0.9136905	0.0392008905955377
EG-ORF005984-T1	EG-ORF005984	-0.020	0.9083267	0.0417579196636055
EG-ORF007966-T1	EG-ORF007966	-0.019	0.9133697	0.0393533997150799
EG-ORF007845-T1	EG-ORF007845	0.018	0.9155537	0.0383161779273058
EG-ORF012219-T1	EG-ORF012219	0.018	0.9193073	0.0365392912407052
EG-ORF006352-T1	EG-ORF006352	0.018	0.9346344	0.0293582384462663
EG-ORF021692-T1	EG-ORF021692	-0.016	0.9549204	0.0200328287110717
EG-ORF009588-T1	EG-ORF009588	-0.016	0.9386687	0.0274876634848612
EG-ORF000059-T1	EG-ORF000059	0.015	0.9691647	0.0136024126055197
EG-ORF009239-T1	EG-ORF009239	0.014	0.951882	0.0214168855704979
EG-ORF002253-T1	EG-ORF002253	0.014	0.9487502	0.022848119545594
EG-ORF009179-T1	EG-ORF009179	0.014	0.94279	0.0255850326049172
EG-ORF019767-T1	EG-ORF019767	-0.013	0.9679588	0.0141431275195449
EG-ORF014138-T1	EG-ORF014138	0.013	0.9422072	0.0258535813668126
EG-ORF005283-T1	EG-ORF005283	0.012	0.9775282	0.00987070510576919
EG-ORF001901-T1	EG-ORF001901	0.012	0.9464707	0.0238928259952502
EG-ORF012656-T1	EG-ORF012656	0.011	0.9517286	0.0214868796897449
EG-ORF009754-T1	EG-ORF009754	-0.011	0.9451974	0.0244774816727685
EG-ORF008969-T1	EG-ORF008969	-0.010	0.9550514	0.0199732544522072
EG-ORF020743-T1	EG-ORF020743	-0.009	0.9734133	0.0117027241731074
EG-ORF007649-T1	EG-ORF007649	-0.008	0.9747688	0.0110983799845274
EG-ORF001724-T1	EG-ORF001724	0.008	0.9625323	0.0165846878180106
EG-ORF015231-T1	EG-ORF015231	-0.007	0.9877267	0.00536320632460203
EG-ORF009992-T2	EG-ORF009992	0.007	0.9723568	0.0121743442943351
EG-ORF005908-T1	EG-ORF005908	0.007	0.9705232	0.0129940785017368
EG-ORF003063-T1	EG-ORF003063	0.006	0.9787295	0.00933732136323925
EG-ORF008332-T1	EG-ORF008332	-0.006	0.9759936	0.0105530301753136
EG-ORF021489-T1	EG-ORF021489	-0.006	0.9792837	0.00909147418682787
EG-ORF005998-T1	EG-ORF005998	0.006	0.9742188	0.0113434938799543
EG-ORF008530-T1	EG-ORF008530	-0.005	0.981131	0.00827300201981751
EG-ORF017385-T1	EG-ORF017385	0.004	0.9877274	0.00536289854105255
EG-ORF002016-T1	EG-ORF002016	0.004	0.9871903	0.00559912060942643
EG-ORF014738-T1	EG-ORF014738	0.004	0.9888375	0.00487507205475667
EG-ORF004868-T1	EG-ORF004868	0.003	0.9882162	0.00514803092328807
EG-ORF008177-T1	EG-ORF008177	0.003	0.9882914	0.00511498380011495
EG-ORF012234-T1	EG-ORF012234	-0.001	0.9977807	0.000964900842382637
EG-ORF013094-T1	EG-ORF013094	0.001	0.9961034	0.00169557752145842
EG-ORF003625-T1	EG-ORF003625	-0.001	0.9989507	0.000455944452974373
EG-ORF008123-T1	EG-ORF008123	-0.001	0.9977112	0.000995152497630605
EG-ORF019374-T1	EG-ORF019374	0.000	0.9984378	0.000678985333267903
EG-ORF017313-T1	EG-ORF017313			NA
EG-ORF000544-T1	EG-ORF000544			NA
EG-ORF022221-T1	EG-ORF022221			NA
EG-ORF009133-T1	EG-ORF009133			NA
EG-ORF005899-T1	EG-ORF005899			NA
EG-ORF021273-T1	EG-ORF021273			NA
EG-ORF007888-T1	EG-ORF007888			NA
EG-ORF006007-T1	EG-ORF006007			NA
EG-ORF004947-T1	EG-ORF004947			NA
EG-ORF000934-T1	EG-ORF000934			NA
EG-ORF008836-T1	EG-ORF008836			NA
EG-ORF010966-T1	EG-ORF010966			NA
EG-ORF007372-T1	EG-ORF007372			NA
EG-ORF000598-T2	EG-ORF000598			NA
EG-ORF006911-T1	EG-ORF006911			NA
EG-ORF002596-T1	EG-ORF002596			NA
EG-ORF009698-T1	EG-ORF009698			NA
EG-ORF008027-T1	EG-ORF008027			NA
EG-ORF007722-T1	EG-ORF007722			NA
EG-ORF008674-T1	EG-ORF008674			NA
EG-ORF015099-T1	EG-ORF015099			NA
EG-ORF007342-T1	EG-ORF007342			NA
EG-ORF001440-T1	EG-ORF001440			NA
EG-ORF012113-T1	EG-ORF012113			NA
EG-ORF012412-T1	EG-ORF012412			NA
EG-ORF003744-T1	EG-ORF003744			NA
EG-ORF015444-T1	EG-ORF015444			NA
EG-ORF003089-T1	EG-ORF003089			NA
EG-ORF008217-T1	EG-ORF008217			NA
