# Supplementary material for: Recurrent evolution of selfishness from an essential tRNA synthetase in Caenorhabditis tropicalis
Source: Nat Ecol Evol. 2025 Nov 17;9(12):2374–90. doi: 10.1038/s41559-025-02894-2 (PMC12680543; doi:10.1038/s41559-025-02894-2)
Supplement: Supplementary file 6 — Sequences of the 560 KSL proteins identified in different Caenorhabditis species. [file 41559_2025_2894_MOESM6_ESM.txt]

>cbre-ksl-38 cbre-ksl-38|403.34|ksl|1|423|OZ038407.1:4951188-4991216|2000|3443|2|4|II|2000_1_2000_3443
TIPFHRLPLLVQVQVIQTMGPKD
INLAMTSKRNERVVKLARIKTEYPCIQICQDAS
SSRIRMSSLKLDLFVVSSCVETDNWDMMTKEDMKTWLNKPNNSMIENAAKLYEKLQNLFVFERYLDIKFCTDIAEKATIGELLSNPALRDWVTLSITGKTISSGDLKMIMNKLSYRGFECKVEEMPLDFKHENAFKFLNQKYHDARWVQIEDLYGLKNSYNVTLFKNNFTREQIKSFVNYWVNSEVDMFLWLKIQMKYFINFGELVDGFLGLRCNKLNNYHFLMLSKTTSTSRKYTMLAMSYTWNSLILTEWGEDENYEFYDKEDYNKPFRNCRVILTKLQEKKELEDLQKVGSEEEKIELEMKIKDVVAKLKQLEVVFRNGNAWLI
>cbre-ksl-39 cbre-ksl-39|392.65|ksl|1|423|OZ038407.1:4951188-4991216|4495|5941|0|4|II|2000_1_4495_5941
TIPFHRLPLLVQVQVIRQTDSNDWINLAMTSKRNERVVKLARIKMKNPCVEICHNPCIKFLPLKLSLLCYDPMYWTNTWKIMTKEDLKPWLNEPNSSMIENAAKLYEKAQNILVFPKRPNISFCTNIGKKATIQELLSNPVMKNWNKLSIYGKKINSEDLKMIMDRATLRRHFESKVNEMPLDFKHKNAFKFASQDYRDARWVQIEDLYGLENSQNVTLVRNNFTQEQIKKFVNHWVYSDVDMFWWMNIRTKDETDFESLVDEYLGLRWSFININLFFMLSKTTSISRKKTMLAISYDNRNDLILTAWADNEAHQAVTDVEELNRPFRNLREKMTKLHKKKELEDLQRVGNENERIELEGKIEDVIAELEELKVVFRNGKAWLV
>cbre-ksl-40 cbre-ksl-40|370.85|ksl|1|423|OZ038407.1:4951188-4991216|6937|8343|0|4|II|2000_1_6937_8343
TIPFHRLPLLVQVQVIQTMDPKAWLNLAMTSKRKERMVKMARLNTGHFCVELCHNACIQLPSLKLTLFYDEHYAGTKETRDMMTREDMKSWLNEPSNSMIENAGILYQTLQTIFVIPKALEISYCTDIENEKRATIQELLSNPVMKNWKKLSIYGKTISSEDLKMIMDRATLRRHFELKVEEMPLNFKHENAFKFFFQTYDDARWVKIEDLYRLRKRLYVVLCRTLFTQEQLKSFVNYWVNSHVDMFGWIRIKTAEGLDFENFVDGLLGLQGSDPNSRLFLTLSKSRLNKRKKTMLSIRYDVWEKFLLLKAWDLNTNDTTSRTAKEVKNFENVGKILTLLHKKKELEARLEAATMFRANEEAKMELSEKINESIAELSEFDVIFIDGKVTHE
>cbre-ksl-41 cbre-ksl-41|427.03|ksl|1|423|OZ038407.1:4951188-4991216|9451|11011|0|4|II|2000_1_9451_11011
VIPFHRLPLLVQVQVIRTMDPKDWVNLALTSKRNEKVVKFARIKTEYFRVEFCHDACIQLKYFKLILYYDKHYGRTKKTWGMFTREDMKPWLNQPSNSMIENAVVLYQKMQNIFVIPKELGISYCTDIEKKKRATIRELLSNPTMKNWRELSVYGKKISSEDLKMIMDTATLHRHFECRVGEMPSDFKHKNAFKFASQDYHDSRWVQIEDLYGLKNSINVTLLRSNFTQEQIKTFVNYWVNSEVDMFWWMRIETNDIINFESLVDGFLGLRCEKLISNDFFMLLKRTSSSRKKTMLTISCHRNNLLLTAWAENENYQPSSYEKINKIFRNLKKILTKLQEKKDLEESEVGSEEEKVELEGKIEAVIVDLKKLRVVFKNRKAWLI
>cbre-ksl-42 cbre-ksl-42|416.98|ksl|1|423|OZ038407.1:4951188-4991216|11979|13373|0|4|II|2000_1_11979_13373
IIPFHRLPLLVQVQAIQTMGPKDWINLAMTSKRNERVVKLARLKPGYFWVELCHNACIQLSSFELTLFYDKHYVRTKKTWGMMTSEDMKSWLKEPSNSMIENAGILYQKMQNIFVIPELDISYCTNIENKNRATIQELLSNPVMKNWKKLSIYGKTISSEDLKMIMDTATSHRTFKVTLEEMPLDFKHENAFKFYYQTYYDARWVRMEDLYELRNLMYVVLRRHLFTQEQLKSFVNYWVDSDVDMFGWIQIRRIEGLDFENVVDGLLGLEGSDPNSRLFLTLSRSRSKKRKNTMLSIRYDVREKCLLLKAWDVNEKYTSSRLATENKNFEHVGKILTLLHKKKELEICLEAATMFRANEEAKMELIKEIHESIAELSEFNVIFIDGKVTHE
>cbre-ksl-43 cbre-ksl-43|419.26|ksl|1|423|OZ038407.1:4951188-4991216|14329|15923|0|4|II|2000_1_14329_15923
IIPFHRLPLLVQVQAIQTMDPKDWVNLALTSKRNERVVKLARIKTEYFRVEFCHDACIQLPFYKLVLYYDKHYGRTKKTWGMFTREDMKTWLNQPSNSMIENAVVMYQKIQNIFVIPKELGISYCTDIEKKKRATIRELLSNPVMKNWRELSVYGKKISSEDLKMIMDRATLDRHFELKVEEMPSDFKHENAFKFASQDYHDSRWVRIEDLYGLKNSINVTLLRSNFTQEQIKTFVNYWVNSEVDMFLWMRIETNDRTHFESLVDGFLGLRCNKTISNNFFMLSTTTSSSRKDTMLAISCHRNDLVLTAWAENENYQAIKDLEELNKLFRNLREILTKLHEKKELEDLWKVGSEEEKIDLKVKIEDAIAELKKLKVVFRNGKAWLI
>cbre-ksl-44 cbre-ksl-44|380.43|ksl|1|423|OZ038407.1:4951188-4991216|16901|18290|0|4|II|2000_1_16901_18290
TILFHRLPLLVQVQAIQTMGPKDWINLAMTSKRNERVVKMARLKTGYFWVELCHNACIQLSSFKLTLFYDKHYVRTKKTWGMMTSEDMKLWLNEPSNSMIENAGILYQKMQNIFVIPKDLNISFCTDIKNKKRAATIQELLSNPVMKNWNRLFIYGKKIDSEDLKMIMDTATSKRTFESRVEEMPLDFKHDNAFKFYYQTYNDARWVQIEDLYGLKKLRHVLLRQNLFTHEQLKSFVNYWVNSDIDMFWTIQIRRIERLDFDNFVDGLIGIQSSDPNYRLFFTLSKSPLKKRTKTMLSIRYDVREKIVILRAWDVNEIYTSRRIARENRNFENVGIILTLLYKKKELEDLRESAGEEAKLEFNEKINESIAELSEFNVTFIHGKITHD
>cbre-ksl-45 cbre-ksl-45|394.77|ksl|1|423|OZ038407.1:4951188-4991216|19173|20497|0|4|II|2000_1_19173_20497
TIPFHRLPLLVQVQAIQTMGPRDWINLAMTSKRNERVVKLVRIKTERPCVKICVYGCINFSSLKLSLCYDLIHWETKKWETVTKKELKPWLDKPGSSFITNAAKLYQKTQNIFVFPNNLTISFCTDFPWKATIRELLSNPIMKNWNELCVYGKTISSEDLKMIMDTATSHRSFECAVREMPLDFKHENAFKFSLQLYHDARWVKIDDLYGLRNMVRVALYKNCFTHEQLKLFVNYWVNSEVDMFSELLIETESLNFENLVDGLIGLQSSDLNPKLFFTLSESSSRWREQNMSRISYDVRENWLLLEAWDEKCKPSKNDEENKNFENVAMILTLLRKKKKLEGLLEVANEEAKLELNEKINELIAALSEFNVIFIDGKVTHQ
>cbre-ksl-46 cbre-ksl-46|430.27|ksl|1|423|OZ038407.1:4951188-4991216|21519|22913|0|4|II|2000_1_21519_22913
TIPVHRLPLLVQVQVVQTMGLKDWINLAMTSKRNERVLKLARIKTESPCVEICLYACIKFSSLKLNLCYDTMHWKTNKWEMMTKEDMKSWLNGLNSSMIKNAAILYQKMQNVFVFPNNLTIDFCTDFPRKATIRELLSNQVMKNWKDLTIYGKKVSSEDLKMIMETATSLRTFNSAVEKMPSNFQHENAFKFHYQIYDDARWVKMEDLYGLRDLVYVSLYRNLFTHEQLKSFVNYWVNSKVDMFSQIRIETDPLNFENLINGLHGLQGSGPNSELFFTLSKSSSKRREQTMLRISYDVMEKCLLLEAWYIDEKYTPSENEEENKKFENVGKILTLLHKKKKLEDLLEVSNEEAKMELNKKINKLIAALSELNVIFINGKATHE
>cbre-ksl-47 cbre-ksl-47|343.62|ksl|1|423|OZ038407.1:4951188-4991216|24023|25404|1|4|II|2000_1_24023_25404
TIPFHRLPLLVQIQVIQ
MDLRDWFDLALTSKRNEKIVRLARIKAENPRIEICQDGCIKFSPVENGTYHGKSFRKPKKWKLMTEEDMKSWLNEPNSSVIENAVELYQKLQNIFVFRKKVRDLSFCTDLGERGTIQEFLSNPVMKR*RKLSINGKKVNSEDLKMIMDKAKSKRTFASKVEEMPLDFKHKKAFKFYYQTYDDARWVRIKDLYRLRKLVYVVLRQNLFTQEQLKSFVNHWVNSKVDMFGWIQINRIDRLDFENVVDGLIGLEGSDPNYRLFLTLSKSPSEKRKKTMLSIRYDVRNRCLFLKAWSVNEKYKSSKNEEESGNFENVGKILTTLYKKKKLEDLLEVANEEAKMELNRNINESIAELSAFNVFFIDGKVTHE
>cbre-ksl-48 cbre-ksl-48|404.11|ksl|1|423|OZ038407.1:4951188-4991216|26626|28232|0|4|II|2000_1_26626_28232
IIPFHRLPLLVQVQAIQTMGPKDWINLAMTSKRNERVVKLTRLKTNWLVVQICQDACIQLPSLKLALFYDKTFWKIKKWECMIKEDIKTWLNQPFSSMVENAGILFQKIQNLFVFSNLKISFCTDIERKATIREFILNPVMKNWKNLTIYGKKISSEDLKMIMDTETSYRTFESKVEEMPLDFKHENAFKFFYQLYHDARWVKIEDLYGLRKLVHVDLYRNLFTQEQLKSFVNYWVNSKVDMFGWIQIISAESLNFDSFVDGLLGLQSTNLNYKLFFTLSKSPSYMRRNNMLIIVYDFMRQSLFLKAWNINKEYTPSKNEEENKKFENVGEILTLLHRKKDLEDLLEVANEEAKQELREKINERIAELSAFNVIFIDGKVTHQ
>cbre-ksl-49 cbre-ksl-49|332.42|ksl|1|423|OZ038407.1:4951188-4991216|29353|30684|0|4|II|2000_1_29353_30684
TIPFHRLPLLVQVQAIHTMDPKDWVNLAMTSKRNERVLNLARIKTKNPCIEISLYACIKFSFLNFNSFYDTMHCKWNTNTAKEDLKSWLNEPNSSMIENAAILYQKMQNVFVLPDNLTISFYANNGGKATIRELLSNPVMKNWKNLNIFGQKVSSENLKMIMDRATSLRTLNSAVEKMPSNLKHENAAFKFCSQIYNDARWVKIEDLYGLRDLVHVELRRTLFTQEQLKSLVNYWVNSEVDMFSEIQIGTKSPNFKSLINGFVGLQGSRPDSKHSKQFFTLSKSSLNKRKRTMLRISFNVNWRSLSLMALDINEKYTPSKNEEENKKFENVGKILTLLHKKKELEDLLEVADEEARMELNETIDYLISALSKLNVTFVDGKVTHQ
>cbre-ksl-50 cbre-ksl-50|351.05|ksl|1|423|OZ038407.1:4951188-4991216|32971|34295|0|4|II|2000_1_32971_34295
TIPFHRLPLLVQVQAIHTMDPTDWINLAMTSKRNERVVKLARIKKTKRPFVEIGYRGGITFSSLNLELCLDISHWETVGNKWKLMTKDNLKPWLNERNSMIMNAAILYQKMQNIFVFPDNLAISICTDSYRGTIRELQSNQVMKNWEDLTIEGKKISSEDLKMIMDTATLDRTFDCRVEEMPLDFKHENAFNFFYQIYYDARWVKIEDLNGLRNLVYVYLHFNLFTQQQLKSFVNYWVDSEVDMFSRIQIMKSLNFDSFVDGLLGLHGSDPFLRFFFTLSKSSLNKRKNNLLIIFYDVEEHILFLEAWDINKRYAPFVNEEVNKHCENIYKILTLLHTKKTLEDLWKMADTEGKREWDEKINESISELEAFNVFFVDGKATHD
>cbre-ksl-51 cbre-ksl-51|337.13|ksl|1|423|OZ038407.1:4951188-4991216|36681|38031|0|4|II|2000_1_36681_38031
TIPFHRLPLLVQVQAIQTMCLKDWINLAMTSKRNERVIKLARIKTKTPCVEINWLYSCIKFPSLKLCLRYDTSDWETDNLETMYRQDLRSWLNKWRTSTITELAILYQKMQNIFVFPNNLIISFCTDDMSYTASIQGLQSNEVMKNWSKLTVNGKTICWEDLKIIMDTASSNRKFDCRVENMPLNFRHEKAFKFSYQVYYDARWVKIEDLYGLRNLAYVCLEWNLFTQHQLKSYVNYWVDSEVDMFSWLKMTKSLDFDSFVDGLLGLYGSDPFIRFFFTLSKSSLNKRRNTMLIISYDVEDHCLLMEAWDINKKYTPGRSKEVNKYFENIDKILTLLHTKKTLEDLWKMADEEGKREWDEKINKSIAELAKFKVFFVDGKATLD
>cbre-ksl-21 cbre-ksl-21|417.22|ksl|1|423|OZ038407.1:403320-408627|3307|2000|0|4|II|2000_2_3307_2000
GFSLPKLPMLARVEVIRSMELGERLRLSLTSTRMRFYVKEAKTSFRLPEITVENGFARVKTEKDKFEVFCDTDGFKINKKRLYLISNSLVSNISYLLQHIQKTFSTGYFTLTLQKNIPKVLIKEIHSDPVLMKWSLFIVKNQKVNTEDLNLIMEKTDKNKTISFINTELPPFFRHKNVFKFGVMDYEDARWVHLEDLISIRHTTNILLGTNYLSSVDVTYFLQYWFRADEDMFLWMDLRLNPDVQLDKVLAGKVVLENVYQNHAVFFTLSTSTSGNRKYPLLGMELYSENMRLTAWGADEPFTPDHERVEQFGKEYDILVLLERKRQLEACLAWYNFGREAMYSELAFIDQRLKSMNVRYINGVATIT
>cbre-ksl-13 cbre-ksl-13|410.40|ksl|1|423|OZ038406.1:15076499-15102587|4873|2000|0|4|I|2000_3_4873_2000
GFGLLWLPVLARKEVIRSMDVNEIMKLSMCSRRMEGMIRYTKVKSNKIGIHVNVNNSILQIESFNEKVYYCSPDQLKNGSNNFGSQILSRWIDKNSSSFQNCVSILKHVQNIISFKSLCLHVNLKGMTVSFLKEILTEPELKELEILRLDKGKIDAECLDLVMETAQSNRSLHIKGTKVPEDYYHKNAFKFHDIHYNNAEWVSIEQLFSLKNSYSVSLVQHKLTYQDLNTYIKFWIESDHDMVQKLVIGAGGVLQTESLFDGILALQGRRNRHTVYLVAANPTKQRKHQIMGVVLDSYRLRLFSWDKNEPIQFWGTGFAVSWAPEVKVLLTMNKKKGLEGELEGVQNVLLTSQDQNMVKKKDEIARELQNVSQELAGYNLVFRDGFYSYS
>cbre-ksl-27 cbre-ksl-27|393.35|ksl|1|423|OZ038407.1:3856032-3874129|1722|3491|0|4|II|2000_4_1722_3491
KFRLCCLPVVAASEVVKSMEITERIKLAITSRRMENLVKRTSCKTPLTYIFDIYNENPQICLENKKETVATIGEITLNPDQSNCVGVRQLVPWLNPRHSHLWNMTNVFKKLRRIIPLGTFELSLNTRQLSVDFLKELIAIPELSTIQIVTIDGKQVESDILRILMDWCSEKVEFGIDNGCIVPLDYHHEKAFKFSTVFYDDARWVKAENLLTLENSDEVILNENNFTSKHINRFLKFWMESDLNMFREFHLWADILEMKEVLKDIMHVKTSRDGKDYSIIKSSQKLKILSINIGEDLVLHVNSHHQSDESFQNEYKVLELMEQRRKLKMELQALGGNGDEAKKLTMKIRELTKELDSLCDYFNDERAIIS
>cbre-ksl-28 cbre-ksl-28|384.78|ksl|1|423|OZ038407.1:3856032-3874129|7361|9285|0|4|II|2000_4_7361_9285
QFPLCCLPALAANEVVKSLDIPERIKLAITSRRMENFVKRGSSKTPLTYNFYIYNENSQILIEHKEEIVAIVGKTILNADQDLCIETEQLVPWLNWKRSNLWNMTCVLRKLRRIIPTGKFELSLNTDKISVEFLKKLIAIPEFSTIQMMKVGKQIESEILKIVMDWCPRNVKFAVCTDSVVSTDFHHEKAFKFSTVIYDDARWVKVQDLFTLENSDEVRLCDNTLTSNDVNRFLEFWIESDLDMFREYSMWADSLDITEVLGDIIRVETTRDGHDYLMIKSTRKLKIMSIIITAEACLKLHVYPQEEEAFSKEYKVLELMEQKKRLETELQGGEAQRLTMEIRELKKKLNEICTFFDDKTAIIA
>cbre-ksl-29 cbre-ksl-29|401.26|ksl|1|423|OZ038407.1:3856032-3874129|10619|12495|0|4|II|2000_4_10619_12495
EFPFDSLPIVVKSEVVKMLDIPDRIKLAITSQRMENLVKRASIKQPLIYAIRVDKHYPIITMNELKAAVADSLRHFDRSNRIGTLELVPWLDRKYSDMQNMTHIFKKLRRIFPIKSLGLVLVADQLTEESMKELVSIPELTTIEDVWIEGDDIESNILKIIMDWLDLEKDLRVIECDIPEDFHHAKAFKFSSVTYEDAEWVKIEDLLTLEDSCTVELGVNDLSSEDMNRFLKFWIESDLNMFRELSMDNPELEWAEMTKDLMLVKTSRDGQDYSIVKASRKRKIMSITYEEDDCLELCVYTPEETFSKEYMVLELMEQKKKLETELQALVKDGVEARKLSMEIRKLTKELGSMCTFSNDGIAIVA
>cbre-ksl-30 cbre-ksl-30|359.87|ksl|1|423|OZ038407.1:3856032-3874129|13657|16097|0|4|II|2000_4_13657_16097
QFPFDCLPIVVKSEVVKMLDIPDRIKLAITSQRMENLVKRASVKQRLKYRIHVDNSYPEITISMNGIMVATVSDSTRHSHRDIRIGTLELVPWLDRKYSDLQNITHIYKKLRRIIPVKSLKLSLDTDGLTENSVKEMISIPELTTIKSVQIDGKEVEFDMLKMIMDWLDTKKAISVIDWLMPWDFHHPKAFKFSSIYYENAFWVKIEHLLTLENSEKVELGECELSSEDMNRFLKFWIESDLNMFRELRMDNPELEWTEMTKDLMLVDTSRDGLEHSILKASRKRKIMGLTAERNCLFLRVYSPDESFSKEYKVLELMEQKEKLETELEALVRNGVEARRLSGEIRKLTEELDSMCTFLDDGTVVVA
>cbre-ksl-24 cbre-ksl-24|399.55|ksl|1|423|OZ038407.1:550215-555592|3383|2000|0|4|II|2000_5_3383_2000
GIPLRNLPTLALDEVIKSMGLPERIRLSLTSKRMERTLARLSRKQPSLSFHLAVKNEQFVLLVFENAKSTLLIIKDETMENQDVERDIQVKASELVSWSNPNRSHIQDYIHFSKKVLNIISCNSLELVVIADNLSSQFTRELLAEPDLKIFETLRFYGKRIVGSTLKMFMDWCDTSNSFIFVGPKMPWNYRHNKAFKFSTFGYGNAGWVKIENLLSMRNCENVLLEGNRFSPKDYNRLVKYWMNCEHEMFHTLRSDLSRIQMSVVLKDIVYVVNASLGYTFFVVASSAQKQPKVLIIQPYGTFLYFSTLSPEEAMVLGSGAVKSFAREYEVLNVLGKMKFLKDNLKLMGEEGTTADTEEMNAKKTRVSAEIAELKDGLIANNVAFRNGKVRVL
>cbre-ksl-6 cbre-ksl-6|368.44|ksl|1|423|OZ038406.1:6059094-6072325|9438|8050|0|4|I|2000_6_9438_8050
TFPFLRLPFIVNNEVIRSLGHKDCIILALTSKRAAKIVRMANIKASFAVFVICPHAHIYLWKEKVILFPNHESKHSKIAEAINSRALEKWTDQSDSSIVKNTVNVYNEVKNLFRTEEQFTLVFSADYKKVTTVKEVLSDPTMKNWGYSTFNGETIELEELNMFMDMASPTRSFKCNVKEFPIDFRHEKAFKFRDNDYEDARWVEIEDLYKLRNCQHVTLGRNNFTKTQIKEFISYWVNSSIDMFWWMKIGKAETFDLSEILDGLTLLHIQHRRTCLTMAPYSKTREKRLLFFTDAEMTLTMSAWAPGEFRSRSSEKFDMAMGKKEGVMELLVEKKQLELEKESADEKIKKTILDRLKQLDEEIEDYGVFYVDGKATLR
>cbre-ksl-5 cbre-ksl-5|316.78|ksl|1|423|OZ038406.1:6059094-6072325|7345|6190|1|3|I|2000_6_7345_6190
TFPFLRLPFIVKNEVIRSMTYKECINLALASKLAAEKVRRARIKKKKK
KKKNQSSNSILENIGRVYNEVKNIFQFQEEFTLVFSDDYKKVATVKEVLSDPTLQNWESCFFECETIDLEELNMIMGMATPDREFICEAKNWPVDFRHENAFKFKDCEYKDARWVKIGDLYELKNVDQVVLERANFTQSEIKDFINYWVNSDIDMFWCLDVETEEAFDPDELLEGLTILHVQHTIECFTMAKPSESRKSKLLSLYNTENCLLLTAWSPGEFASGEGEEYDKATGNKEEIIELLIEKKRLELELESADKADKQKILKRLRKLDNELDDYGVFFVNDEATLR
>cbre-ksl-4 cbre-ksl-4|367.19|ksl|1|423|OZ038406.1:6059094-6072325|5262|3466|0|4|I|2000_6_5262_3466
TFPFNRLPSSVKNEVIRSLGHKDCINLALASKKSAETVRMADIKASFAMFVICPHAHIYIWEEKVILFPNHKTKQSRIAEAINSRALEKWTDQSDSSIVKNTANVYNKVKNLFQIEDQFMLLFSPDYKQVTTVKEVLSDPTMKNWGYCSFDGETIELEELNMIMDMASPTRSFACNVKEFPIDFRHEKAFKFRDNDYEDARWVEIEDLYKLRNCQHVTLGRNNFTKTQIKEFISYWVNSSIDMFWWMKIGKAEAFDLTDILDGFTLLYIEHRIICFTMAPASKTRKRRLLFFSNTKKTLTMSAWAPGEFKSGGSEKFDMAIRKKERVMELLIEKKQLELKKESADEEKKQKISKRLKQLDKAINSYGVFFVNGNATLR
>cbre-ksl-3 cbre-ksl-3|159.43|ksl|1|423|OZ038406.1:6059094-6072325|3449|2000|0|4|I|2000_6_3449_2000
RLHLTSFFVLYSNFDVKSFLIRFNSDSCNSAMEGQFSGLYTSYYIDHFYGTKSQSSLFLSKFQKHLLDCFQFYYYFYRLYRLITEFVINNFLNKSISPVFVSGKSGETVDSEELKMIMDMATPDITFYCYANECPKDFTHENAFEFANCYYKDARWVKVEDLCRMDKCYTVILGRNNLTQTDFKRFLEYWVNSKIDMFFRLEIDTEEVLDPTEMLDGLTLLYIEQRETCFTKVKSSGLRDNTVLFFPYTPNYFHLEAWPPGEFFSLVGKELDETINKKHGVIDLLIEKKRLETEWESADKENKRRISNRLKRLDKEIVDYGVFFVDGKATMR
>cbre-ksl-2 cbre-ksl-2|384.61|ksl|1|423|OZ038406.1:5988522-5994206|2000|3684|0|4|I|2000_7_2000_3684
TFPFLWLPLIVKNEVIRSLGHKECIILVLASKRAAETVRMARIKTPSPLIDISATESIQLWHGKVVLFLNQERETFRGEEEVIKSEELKKWKNQSSSSVLENLGRVYNEIKNIFRFEEQFNLVFAVDYKKVTTMKEVLSDPMMQNWVFCLFEGETIDSEEMKMIMDLASPERSFCSYAKESPIEFRHENAFKFRYSQFEDARWVKIEDLYKFTNGQDVSLLRNNFTKTQIKEFISYWVNSDIDIFRRVVIKKMEAFDLNEIADGLTLLHIEGWRPRFTKATSSKQRQKTLLYFHNSEKLLVLAAWVPGTFAGDNGEPEYDRIVNDKHGVIELLIEKKQLDMEWESADNENRRRISNRLRQLEDEIEDYGVYFVDGEATLS
>cbre-ksl-14 cbre-ksl-14|376.44|ksl|1|423|OZ038406.1:15076499-15102587|5265|7304|0|4|I|2000_8_5265_7304
GFKLQCLPGLARNEVFRSMNIKERIKLSMCSRRMEGMI*YTKVKVNKIRFHVNSNNSTFQIESPNTYLYHCTPDKQTEGPYNIGKQVLSGWINKNSSSFQNCVSVFKHLQNIISFESLSLHVNLEGMTAQFFKEILTEPALKDFEFLSLNEGKIDAESLDLVMETAQGNRSLHIKGTKIPKDYYHENAFKFYDIHYNNAEWVRIEQLFSLKNSYFVSLRWNQLTQQDVNKYIKFWIDNDHDMVQNLSIRTVTVYPNERLFDGIVVLRARLAIYLVAANPTKQRKQQILSINWYNGYLSLKSYDKDETFRLRGYSKVDDSWAEEYKVLQALNKKKDLEGALEEIQDSLDTSQDMIEKKKQISRELQIVSQELAGYNLVFRCGVFSKA
>cbre-ksl-15 cbre-ksl-15|350.39|ksl|1|423|OZ038406.1:15076499-15102587|8051|10720|0|4|I|2000_8_8051_10720
GFELLWLPVLARIEVIRSMDIDEIIKLSMSSRRMEEVIRYTKVKSNKIEFHVNINNSILQIESFNKNLYFCSPDQLKNGSIDFSSQVLFRWINKTSSSFRKSVAILKHLQNIISFKSLGLHVNFEGMTVECFKEILTEPALKDFESLGLENGEIGPECLDLVMGMAQSNRVLHIKGTMIPRDYYHENAFKFHDIYYNDAEWVCIENLLTLKDSYSVSLGWNLLTQHDVNTFIKFWIDSDHDMVQSLSFRLLLAFRIERFFDDVVVLKGRPAIYLVVANPTKQRKRPILRITCSADGMLCLKSCDKDKTFRLRGSLTDESWAPEYKVLMMLNKKKELEAELQKIQQLLETSQDQNMIKKKNDLLRELENLSIELDSYKLECRKGIFSIG
>cbre-ksl-16 cbre-ksl-16|375.46|ksl|1|423|OZ038406.1:15076499-15102587|11763|14507|0|4|I|2000_8_11763_14507
GFELLWLPVLARIEVVRSMDIDEIMKLSMCSRRMEGMIRYTKVKSKKIEFQVNINNSILQIESFDEKVYHCSPDQLENGSIYFSLSR*NSTSFRNCVAILKYLQSMISFKSLGLHVNFEGMTVEFIKEILTEPSLRDFKSLCLEKGVIDTKCLDLVMKTAQSNRSLHIKGTKIPRGYNHENAFKFHDIYCDDAVWVRIEHLFTLKDCYKVSLRRHKLSCSDVNTYIKFWVESDHDMVLTLSLKLALDFQSEGMFDGIFVLQGRRKGLIAYLVAANPTKQRKHQIMGVAWYHETLRLFSWDKNEPLRFGGEVYAESWAPEYKVLMALNKNKKLEGELERIQNSLEINQDQNVIEKKNEISRDLQNVSQELAGYNLVFRDGFYIYS
>cbre-ksl-17 cbre-ksl-17|340.01|ksl|1|423|OZ038406.1:15076499-15102587|15318|18061|0|4|I|2000_8_15318_18061
GFKLIRLPGLARNEVFQLMDIKEMVMLSLCSRRMEGIIRYAKVKVNKIRFHVNMSNSTLEIESRNKNKYHCGPDQRIKGSTKLAPPIFFRLIDINSSSFQNCVSILKHLQNMISFKSLILFVNLEVMTVPFFKEILTEPALKDFECLSLDRGKIDAECLDLVMGMAHSNRDLHIHNTKVPENYHHKNAFKFYYVYYKDARWVRIEDVFTSKNSYAAHLGWNKFTNSDMKNYIKYWIESDHDMVETLAFFSRQPIQPESLFDGIVALKNPRHRAPSYLVATNRTKRRKYQLMGVLSYADKIYFYCKDMSLQSDGNVDNDSWEPEYKALMILNEKKELEAELKEIQKLLETSQDQNMVKRKNEIERELQNVSQELAGYNLVFRDGVYSYE
>cbre-ksl-18 cbre-ksl-18|362.16|ksl|1|423|OZ038406.1:15076499-15102587|18427|21517|0|4|I|2000_8_18427_21517
GLKLIRLPGLARIEVIRSMDIKEIIKISLCSRRMERMIRYAQVKVNKIEFHINMSNSTLGIESLNKTINPCGPHQLRDGSSNFRSRILSQLINKYSSFQNCLSIFKHLQNIISFNSLCLDVNFERMTVEYFKEILTEPILKDFGFLYIDQGEIDGESLDLVMGMANSNRHLRIDTKVPENYSHKNAFKFYFCSYWDARWVRIQDLFTLKNNDTVHLSWHTFSYSDMNNYIKYWIDSDHDMVRVMKLYTSEPIQPESLFDGIVVLKHPGIRGATYLVAANRTKQRKHQIMGVVWDDNRLRLYSWDKNEPIRFEENVYAESWAPEYKILIILNKKKELEGKLKQIQKLLETSQDQNLVKRKNEIAGELQNVSQEVASLNLVLRDGVYSYE
>cbre-ksl-19 cbre-ksl-19|366.59|ksl|1|423|OZ038406.1:15076499-15102587|22125|24091|0|4|I|2000_8_22125_24091
GFKLIRLPGLARNEVVRSMDIDEIIKLSLCSRKMDVMIKHTKLEAKKIEFRVDINNSILQIESFNKNLNHCTPDQLKEGSKKPKRGSPIISRLIKNYYTSFQNCASILKHLQNIISFKSFWIRVNFEGMILRFFKEILTEPTLKNFDRLCLENGEIDAECLDLVMEMASSDRDLHITCKTKFPHNYYHDNAFKFRHIYYSDARPVRIEHLFSLKDAYSITLDTHRLTRPDLNKFIKFWIDSDHDMIDLLNLEMWVFEPEILFNGIVVLVGERWGLNGWHLIAANPTKQRECQIMAVIWLGTRIHLYSWNKDQPIMFGDTVVEPWAPEYEALRAMNKEKELKQELEKVDTIEKKNEITRELQNVSQELDSYNLVFRDGFYHYK
>cbre-ksl-20 cbre-ksl-20|372.90|ksl|1|423|OZ038406.1:15550516-15555781|3517|2000|0|4|I|2000_9_3517_2000
RFKLLWLPLLAKKEVVRSMDIREIIKLSMSSRRMKGVIRYANMEVDIFELHVNIKNSILQIKCLDKNLYECAPDSKIWSKNTLGPKMLSRLIDKNCTSFQNCVSIFEHLRHIFSFEELCLHVNLKGMTVEFFKEILTEPALKYYGFLRLDGEEIDAECLDLVMETANSYSDLEIMGTKVPEGYYHKNAFKFNDVAYRHAEWVRLEHLFTLKDSFVITLERHSLTGFDVNTFIKFWIESDHDMVQILKLERRKKFEPAILFDGIIVLVGRNVPFYLVAANTTKQRKYQIMGVGWFGNIIRMYSWEKDQPIKLGNRVFESFEPEYKVLMILNKKKELEEELEKIQSILETNQDQNVIKKNEISRELRSVSVELDNYKLVLRDGIYRYT
>cbre-ksl-57 cbre-ksl-57|356.46|ksl|1|423|OZ038407.1:12440459-12452028|3452|1977|1|3|II|2000_10_3452_1977
TFPLLKLPFLSLKDTVKQMDFMDVYKLSLSSKRSEALLKYMQLKTDGFRVSFGSKCSTIRQIGNERGCDTLVQRFYSNEEDMKSNRFRTFDQIALSLVPDQIEECVTVANGLSKLFKTKKFTYFTRSHPNKNPEEMKDFLSKMLSGSYTELSFSGIQQVDDERHFTVVAIDEGVLEYLMDTVKFDASLALKYSFPQNFSHENAFKFRKVDYSDGSWVTMEILTSLRNAGSISLSGLNFDSKDLNEFIKYWINCEEDMIEDVTMNVKEQIIEEELLKDLITVVSVNRENNTYLMRARNTKNRRRILGKLTVMSDLFGITLETMEATDENKVKLEILELKEKQNELEEELRDIEENDSTKTRRKGAIQKELEEIRKKLLALKI
NYFHTFS
>cbre-ksl-7 cbre-ksl-7|351.69|ksl|1|423|OZ038406.1:6059094-6072325|9936|11231|0|4|I|2000_11_9936_11231
TFPFLRLPSLAKNEVIRSMDRRDCIILALTSKRAAGTVRMANIRTLFAEIHISSTPKIKLWGQVILGPTGKIWKEKELSKCNHQSSNSIVKSTARVYNRMDSIFGFKEPLTLIFSDDYKKVTTVKEVLSDPTMCNWDECVLIGETKDSEELNAIMDMASHDRWFFCNVKEFPTDFRHKNAFKFRFNEYEDARWVKIEDLYGMNNCYGVVLKRNNFTKTHIKEFIYYWVNTEVDMFVWMRITTVEVFDLVEMLYGLTILHIQHRAVYLTMAKSSETREKTLLCFSNHGNNLQLSAWGPGEFQSGCGVQFDETIRNKKGVIGLLIEKKQLEVELKSGDGESKEGISKRLKQLDIEIQGYGVFFVDGKATLR
>cbre-ksl-59 cbre-ksl-59|340.72|ksl|1|423|OZ038407.1:12575937-12582051|4590|1969|1|3|II|2000_12_4590_1969
EFPFLRLPFLAMRNAVRQMAVLDIYKLSKSSRVCKNRVKQMNLKTKGINVHANDKYSSIHVIPNYDGIRITTREQLMKNKPPAQYFFSKKEDISCHMEDKGPKEHHVVPDHLVGCTDMAKEMNQLIEMETCAYDFLLPIKSTEETINLMSRAIEGKCNFISLSARWYVKDRNRYERVIDKRIFDYLMDNLNLDVGMNINAFLPNNYNHENLFKFQENNFNEASWVTIELLKSLRNVQRLTLLNMNLNSKDINEFISYVANCEEDMVEDIRMSMNRESTFKEDEILDQLTSLRDSRYGAHHLIKVRYPKNRKRILMQLRVYECMKTIHLVTIEKIEDYKVQLEILELMEKAKELEGELLETEEREKQVGGGHLMERKEAIRLELAEIRQKLFQYQN
DFFFVIDTYT
>cbre-ksl-11 cbre-ksl-11|323.71|ksl|1|423|OZ038406.1:9446047-9451290|3695|1997|0|4|I|2000_13_3695_1997
GFKLLCLPGLARNEVIRSMDINEIIKLSLSSSKMEGVIRYAKVKINKIAIHVNIRIIILQIDSFNKNFCHCSSDDLIKGSNNLGPEILIDKNSSSFQNCVSIFKHLQNIFWFKSHCFFVNLVDMTEKLFKEVLTEPAFKEFEILSLDGGEIDQECLDLVMETTNINSDLHIYETLFPVNYYHENAFKFDYTTYYFAEWVRIEYLFTLKDRYSLRLRYHNLTDSDLNTYIKFWIENDHDMVYLLALHMRPFEPEILFDGIVVLVGQRNGFTYHLVACNPTKQRKKQIMGVRWSKDITHLYSWNKDETLEFEGNVYTGSWEPEYKLLMILNRKKELEEQLKNIQNLLKTNQDQNMVKKENDLSRDLHNISMELDSYNLVFRDGVYSHM
>cbre-ksl-10 cbre-ksl-10|315.11|ksl|1|423|OZ038406.1:8440967-8446298|1997|3331|0|4|I|2000_14_1997_3331
MLPFYRLPLIVRNEVIRSMDHKDCINLAMTSKRAAEKIRLARIKTLYAVIEIDRVPRIVLWGGRLILFPNQELQFIKGRGVMDSKELKKWTDGSSKISVENTAKVYKEINNFIKFEDVHLVFGYDYKNVTTVKEVLSNPTFQKWKYCLFLYEKIDSEELKMILDMASPEKTVDCRANECPIDFRHENAFKFRNCVYKDARWVKIEDLYEMNCHNVILERTSFTQTEIKAFIKHWVNSENDMFCQLNIMIDEAIDSAEILDGLNVLDIEQLGLFYTIIKPSKTRKRMLLALIIVENNLRLGEWAPGFSKPDVDVSEYEIIMKKQGVFDLLMEKKQMEMELEKANGDQEREISNRLIQLDIEIEGYGVYFVNGKATLQ
>cbre-ksl-12 cbre-ksl-12|310.21|ksl|1|423|OZ038406.1:9638603-9643863|1569|3260|0|4|I|2000_15_1569_3260
ELPLSWPLAAIKLSLSSRKMEGMIRNTKVKVDCFEIHVNINKSILKIESLKKVYYQCDPDHQEEGSDNLGSQILSRLIDKNSSSFQNCVSIFKYLQNIISFESLCLHVDFEGMSGQFFKEILTEPALKDFEFLRLDKGEIDAECLDLAMETAHSNRDLHIFSTKVPDDYYHENAFKFYDIFYGEAEWVRIEHLFTLKNQNAVALARHNLTLSDLNTYIKVWIDNDHDMVGLVVISMSTFQPEIIFDGINVLLGQRNGLTFYLVATNPTKQRKHQILGVTFYSNIISLFSWGKSQPIPFKGNVYDDSWEPEYKVLMILNKKKELEEELKNIQNLLKTNQDQNMFEKKNEISRDLQNVSIELDSYNLVFRDGVYSVM
>cbre-ksl-8 cbre-ksl-8|292.09|ksl|1|423|OZ038406.1:6929243-6934548|2000|3308|0|4|I|2000_16_2000_3308
TFPLNRLPLIVRNQVIRSLKHKDCINLSMASKKAAETVRIARIKTTIPKIDIKSSASIKLWGGNMVLYQSQKWKNKKGKEIMKPKELKKWTNQSNNSVVEKTAKVYNEIQSLFRFNNCFSLYLSSGYKKVATLEEILNDPIIKNNCILYYYKKKKTSAEELKVILDTASFDKSFTCYVKHVPIDFEHENAFKFGNIYYLDARWMKIENLYGMNSCGDVTLCRTNFTQPEIKAFVNHWVNSDIEMFLSLEILSTEPFEATEIFDWPTVLHIGNSSICFAMSKTSETRKKTLLSICKAGSSGIMLSAWAPGEYRSGVHPTFDEIIRDTKIEFDLLMEKERLKTKWDSSEELKQVYDKLKDRGVIFINGRATME
>cbre-ksl-22 cbre-ksl-22|287.01|ksl|1|423|OZ038407.1:476053-482207|2000|3407|0|4|II|2000_17_2000_3407
PLRLSKLPFLMRKKAIDFMSFGEKIRLAAVSEDMENYVKESRFQKYVHWTLKICDSSSSVGIEDEFEVAVTDNFPAGNEEGDKIPKREIAKWCEDKNEPTENVNIVLEKLQDLLICPTTPQDIFLELNVAEQKILEILSAPVYRDLIEVAIENNRLEIKTIDAILEHCEFRKMMFFPNLMFPYDYYNEKALKCQNIVYMKAIWMKVTQLLTLRDVGTIHLGDTFLNMDDIALLIDFWVTVDYDMFRNLDIHLRESTRGGFGRHGVGALEVVGFEEFGVFFRRSDGEKFYLIMSKSKNPAKQCQLLMIQTVNHVVKMKAVCVELFRQPISNELIDILNLVYLKNEKEICLDNFQNRGLEDDVEEIRRGLRAEIQELEQRLMILNVQFDEEQAQLV
>cbre-ksl-60 cbre-ksl-60|284.96|ksl|1|423|OZ038410.1:952564-957897|2000|3318|0|3|V|2000_18_2000_3318
RFPLLKLPYLPMKDVVKLMPVIEIYKLSLATKRSKAIVKSMKLKTDGFAVSLCQRLTHINIISIEMNNKSTTQAFYDRTDEDILRSQAKVKETKHIVSDPINKCLEMAKGLITLFESKSCKFLLHINYKEPEELKQILSKILTQPYTEIFFSGDYMGRYGGYNADSVIDGGVLEYLMNNVKLDSSLSIQARFPEGFNHGNAFKFRKICYWNCSWVKLETLKSFRNAGSISLFDTNLDSKTINELLTYWVNSDEDMMEDIGLRIIPGNRFIKDEVLNNLITTVVVEDQPTYFLKARNTENRKRILGKLTIWENTSSVGIDLETVGAKEEYKVQLEILELKEEEKDLENKLKELEDSKKEVQSESSNKEEALKQLVDRKDAVQLELGEVRKK
>cbre-ksl-54 cbre-ksl-54|263.36|ksl|1|423|OZ038407.1:5354154-5361114|4960|3647|0|3|II|2000_19_4960_3647
RFPLGKLPLLAIEEVLNNMTISEKIRLALTSNKMENVVKMMRKKTQLTGFVVLSDKHVVLKYFDESEHCIEFCDTMEYFFERKDFIERSKIFDKETTCFCFWEMKKCCSKVLDRLTQINPFRSLYLEVDASNLTETFKTKLMTLTSELKRFSSIDLKGNIDLKHLSIIMDSADKNAKFGVLEFKFPLNFHHDKAFQFSTIYYQDARWVRTRHLCSLRNSRNVTLRNQMLTPKDINCFIKYWINSEYDMFKSMRLLEYSTDFDIRTVLKDVVALETFLFGRKFYLISAKNPISRKHSVLGIGFGYDTLSLLALTPREAYSRHPAEPPLEEYKVLRYLNEKIELERQLERIEGDQDEMEERVRNLVKKYQDLVDEFKFSSIQPTLD
>cbre-ksl-53 cbre-ksl-53|251.67|ksl|1|423|OZ038407.1:5354154-5361114|2954|1505|1|3|II|2000_19_2954_1505
RFPLGKLPLLAIEEVLKAMDTAEKIRLALTSNKMENIVKMMKGKPKLKGEVCLSDEHVVLTISNANEHPIKFCDTTEYFFESGEKTLLCFWEMRKWMGPKDSDKSCSNVLNKLHQIIPCHSLSLYVDIRDLTENLETTLLALTSELKRFNSINLHRLTDWRLSRMIMDSADKNIESCDFEMDFPSNFHHDKAFQFSSISYEDGSWVRTEHLFSLRNSRDVTLYYHNLTPVDINFFVKYWINSDFDMFRTMELDIFSDLFDMETVLKDIVALEVSRFEQTYFLIAAKFQTSREHTVLSIRFFDSELTLHTFSPEEINTHFGLTPESFLKEYKVLRYSKKISELERQLKRVEREKVEIEARIQNLIDEYQNPADEFSN
KHFIN
>cbre-ksl-1 cbre-ksl-1|259.46|ksl|1|423|OZ038406.1:5142291-5148284|2000|3993|0|5|I|2000_20_2000_3993
TFSFNRLPIIVRIEVIRSLGYRDCLNLAMTSKRTAQTVEVSRVKPSFAVVQISSSACIELRRGSIKSSPKIEENKVKISEVMKWKEMNKRMNKSTKSIVEDTVIVYNEIEQLFRIEIPFLLRATGYKTITTVKEVLSDPTLRTWKHCIFEDKQISAEELRIILDTASPDRSFASLAEEGPKELRHEKALKFENNIHRDARWIKTEDLYKLNNCGTVTLGKNNFTQSDIKAFISYWVNSDIDMFWRLEIQTYFETVDIVDGLTVLHFENSTTFYSKAKSSGTRKKTLLFLYRSLSGFLTLTAWAPDEFTYTRGELDTMIKNKHGVIDLLIEKKQLELEEESANSENKRRIRSRLTQLDDEIRDYGVFYDNGRATLR
>cbre-ksl-33 cbre-ksl-33|203.79|ksl|1|423|OZ038407.1:4135695-4158822|10264|7835|0|3|II|2000_21_10264_7835
TFPLLKLPFLTLDLIFQMMKIGEIVLMSICSKRLSYLVTLGRYQLHDLLIHLNPGKLQIEVNRTSKDYCDIYFNSKENGTIVPKGCDSLSQWFKDGNSEVLNFTATDSIEDVFSVCNRLRSDFRVTYFFWKLFPEDHRNLKEFISTLDFDTCSRVYMLGGKVNINTLSFLIDRMNFKNSMTITSNISYKFTHPRALDFTSIEYEDARWLKVSDLKSIRNSSLVDVTGRTNFDNHDINELIKYWTECKEKMFLRLRIKLKDGIRINIGRILKGVVSSTSGGRYFFIAKKLIQTHSFGYVEFTDGLVTLTTGAFASQLNLLIPVLKLLERESELTIRYSELVKQERELNARLQNEQEQNELEQEILEIEAEKRNVETEYYEIHETLKHY
>cbre-ksl-32 cbre-ksl-32|225.35|ksl|1|423|OZ038407.1:4135695-4158822|6823|4852|0|3|II|2000_21_6823_4852
TFPLLKLPYLPFDLIIQLLKIGEIMLMSICSKRLSYLIKLGRHRIDDANVHLKTGDLKIEVNRASKDLCNFCFNSTENGGVVPKGCDSLAEWFQNGNSDVLNLTATNSFEDVITVSNRLRSDFRVKKFCWKLFLDKLKDHNLKELISSLDFETCFKVFMIGDKIDAETLSFLIDRMNFKTRLKISSEIPSDFKHPRALDFISVDYEDASWLTVNDLKTIRNGSHVYLRGKTTFDNNDINEIIKYWTEREEMLFTKLHIKLRDGVEIDELAIINGVITIFDLDHKRHYFFSLSKKLIQTHSVGSFEFENGIITLTSWIFKSIAADTVTSLQLLDLRSDLCKSYSELIRKERELRTRLEEGEDGLRQEINRIKAEKKDVEVKFYETVDKLEILK
>cbre-ksl-31 cbre-ksl-31|256.70|ksl|1|423|OZ038407.1:4135695-4158822|3356|1620|0|3|II|2000_21_3356_1620
TFPLLELPYLPFELIIKLMKIGEIMLMSICSKRLSYLVKLGRNRIDNVHIHLKTGDLQLEVNRTSKDFCDFRFNSNENEVVPKGCEDLSEWFQNGNSDVLNFIATVSIEDVLSVFNRLCSDFRVGRFCWKLFPEELKDRNLKDLISTLDFGNCFKVSVIKGEIDTETLSFLIERMDSKIILRITSEIPSNFQHPRALDFSEIEYEDARWLTVNDLKTIRNGSFVGLTGRTNFDNEDINELIKYWTECKEKMFTRLTIKLRDGVKVNEVSIVREVISCSNSMKRYYYLSKKLIQTHSIGSVEFSNGLVTLISWPFDSQLEYMVPILMLLEQKFDLTMSYSGLIKEERELYVKLEAVEDEEGDNELEQEIVNIDNEKKNVEAEFYKTVEKLRAL
>cbre-ksl-61 cbre-ksl-61|255.21|ksl|1|423|OZ038410.1:975800-981138|2000|3376|1|3|V|2000_22_2000_3376
KFPWLKLPYLPMKDAVQQMALIDIYKLSLSSKRSEDILKWMKLKTADIDVHLYLNCSCVRFLRNGEFNDFPQQGFYSKKEKIPKPLPGEPYEIHNLVSDHIEECLTMANRFSTLFKFKSCVYRIAHLAKNPEEMKLIISKILSEPYTELKFTGHHKFESGAFCFEAIDLEVLVYLMNNVKFDSKLSISAYFPKNFHHENAFKFQEVDYYDASWVAMETLKSFRDVGSVSLMRTNFNSKDLNGFIIHWVNSDVDMMQDIEINIIQFSMFNEDEVLDQLIIVVIPGTDEGGPIYLIKARNTENRKRILGKLTFTDSIKGIKLETLEANEQYKMQLGILELKEKEKDLENEVEGYQMQNGSGSSKDALQNMMERKKEAEVELAEVRMKLLTLYN
IVVFKITETRIL
>cbre-ksl-55 cbre-ksl-55|244.57|ksl|1|423|OZ038407.1:7090844-7095804|2000|3456|1|3|II|2000_23_2000_3456
KFPLMKLPYLPVKDTVNLMNAVDIYQLSLASKRKRALIKFMNFKTEGLLVKLYHQRSSIHFWKDGMYSLTPAQAFYSKEADFQPIWQPEIKTLVSDHSAECLTMATRLSSLFRLKSCIYWLIDLKKTPKEMNQILSRVISESCTEISIMEHQWINDIPSQALIDEEVLEYLMNNAKLDTIIRIFALFPDNFKHENLFKFRKVCYTNASWVTMETLKSFRGVGSVTLWSVNFNSKDINEFVTYWIESDEDMMEDIEIYIKEENDFLKDEVLNQLITVSVIEKTEPFSFRKVRNTKKRKRIIGTISFFEHHKGITLKSLEANEKHIVHLQILEVLEKEKILESTLAEIEREVERIEDSSMIDSHNLDELMERKEAVELELSEIRMQLLNLK
VIEYLSDNYQNTACYV
>cbre-ksl-34 cbre-ksl-34|213.03|ksl|1|423|OZ038407.1:4135695-4158822|10504|13056|0|3|II|2000_24_10504_13056
TFPLMKLPYLTLDLIFQMLKIGEIMLMSICSKRLSYLVKLGRYQLHDLLIHLKPGKFQIIVIRNSKDACGIFFNSKGNVPKGCDSLSQWFKNGKSNILNFTATDSIEDVFSVCNRLRSDFRVPCFFWRIYVPCFFWRIYPGELEDRKLKEMISTLDFDNCTKLYMIGGKLNTSTLSFLFDRMDSRMGFKTTSEIPWNFKHPRALDFYEIKYEDARWLTVNDLKTIRNGSWVDLTGRTNFDNHDMNQLIKYWTECEEKMFTQLRIKLKDGIGINMSRILKGVVSCTSGGGGRCFYRSKTPIGTHSIGSVEFEDGLVTLTSWPLKRSKLGYMVPILKLLEQHSDLLMNYSELIKKERELQSRLQNEQEQNELVQELLEIEAEKRNVETEFYDTVKQLKIR
>cbre-ksl-35 cbre-ksl-35|228.15|ksl|1|423|OZ038407.1:4135695-4158822|13705|15448|1|3|II|2000_24_13705_15448
TFPLLKLPFLTLDLIFQMMKIGEIVLMSICSKRLSYLVKLGRYQLHDLVIHLKPGKFQIIVIRNSKDACGIFFNSKGNVPKGCDSLSQ
SIEDVFSVCNRLRSDFRVPCFFWRIYPGELEDCKLKEMISTLDFDNCTKLYMIGGKLNTSTLSFLFDRMDSRMGFKTTSEIPWNFKHPRALDFYEIKYEDAKWLTVNDLKTIRNGSWVELIGRTNFDNHDMNQLIKYWMECEEKMFTQLRIKLKDGITINKSRILKGVVCLSAGGRYYYRSKKLIGTHLIGSVEFTDGLVTLISWPLKRHKLEYMVPILILLEQKSDLTLRYSELIKKERELHARLENEEQQNDLEQEILEIEAEKRNVETEFYETIE
>cbre-ksl-36 cbre-ksl-36|224.22|ksl|1|423|OZ038407.1:4135695-4158822|16139|17475|0|3|II|2000_24_16139_17475
KFPLLKLPFLALDLIFQMMKIGEIVLMSICSKRLSCLVKLGRYQLHDLLIHLKPGNLQIEVNRTSKDYCDIFFNSTGNVPKGCDSLSQWFENGNSDILNFTATDSIEDVFSVCNRLRSDFRVTYFFWKLFPEDHRNLREFISTLDFDTCSRVYIVGGKVNISSLSFLIDRMSFKNSMTLTSNISYKFTHPRALDFTSIEYEDARWLKVSDLKSIRNGSFVDVTGRTNFDNHDINALIKYWTECKEKMFLRLRIKLKDGIRINVSRILKGVVSCTSGGRYFFIAKKLIQTHSFGYVEFTDGLVTLTTGAFASQLNLLIPVLKLLEQESDLTIKYSELVKKERELHARPQNEEGENDSEQEILKIEAEKRNVQTELNEINEKLEHYQVKNINSHLV
>cbre-ksl-37 cbre-ksl-37|226.02|ksl|1|423|OZ038407.1:4135695-4158822|18627|21112|0|3|II|2000_24_18627_21112
TFPLLKLPYLPVELIIKLMKIGEIMLMSVCSKRLCYLVKLGRYRIQNVHVHLKTGDLQFEVNRSLTGYQDFCDVRFNSKENGATVPSGCDSLSQWFRVGNSDVLSFTATNSIEDVLSVYNRLCSDFRVEHFGWKLFPEELKDRNLKELISTLDFDSCYKVSVLKGEIDAEALSFLIDRMNSKIIFRITSDIPSSFKHPRALDFTEIIYEDARWMTVDDLKTIRNGSHVDLIGRTNFDKDDINELIKYWTVCKEMMFKKLRIKLRDGEEIDEYYTIDGVISCYSVKFKRHYYLSRKLIQTHSIGSVEFIDGIVILSSWAFDSELENMVPVLKLLEQHSDLSMNYSELIKKERELHARLELIEDEEEQNDLDQELLEIE
>cbre-ksl-52 cbre-ksl-52|231.32|ksl|1|423|OZ038407.1:5339438-5345041|3603|2003|0|3|II|2000_25_3603_2003
RFPLGKLLLLAIEEVWKSLSIPERIQLSLTSKKMENIAKMIARRQPVFGYRILVSREQFTLIISGPKWRRIAFSAEFEISEDKIDYLGRKREICFQDMKKWMHPTNSKLDCSRMAQLFKKLKEIMPCKTLGLWVDVSNLSRKFAAEFLVLNSEFRNFDSIFVSGNINAKQLIMMIDLTNKKTTFNVACSDPMRFHHDQAFHFSSVIYREARWVRTGHLCSLRNSERVELNYVNLKSEDMNCFLRYWVNSDHDMFRKMIIHEFPQEIDMRIMLKDIVAVETTRFEKSFTLISAKLSTSREHKVLCIGYHNSKLTLHTHFPDEIINYSNETAESFHTEYEILKLLNEKRDLEKLLERVTGETDKSELEAKIQNLVDEMNALIGSSDAEIELI
>cbre-ksl-56 cbre-ksl-56|215.50|ksl|1|423|OZ038407.1:9056604-9061586|3423|1678|0|5|II|2000_26_3423_1678
RFDLTGLPIVVLRRVVRLLSVQDRINLALSSNRLNHFLIWARVPVSCYFICVKDENSYIQMELEEDKSVFFFIDDRKCNDGFNRKNLERCYDHLSNAYIKVKEMFPSSNLILSFHIDKMKSTNIKDILSNPLFREWKFLRIFGKQIEQTDLELIIDMAESNRKISIQLEKFPVDFRHEKTFEFSDIEYDVADWVRIEDLFLLRNSSIVTLCHSEFNCSELNELICFWKNCNYSMFRQLTIHMKQEIVFATNMIFDEIVYLETFRNGRNEYILLSHHCDDVERPLAVISWMGSSFQMVTIGREEYPDEFETLKMIVSKEQYELTNRRLEFLNKARIVGEIEAVELLPRFFEVRIS
>cbre-ksl-26 cbre-ksl-26|198.32|ksl|1|423|OZ038407.1:3718632-3724116|4311|1638|0|3|II|2000_27_4311_1638
TFPLLTLPYFPLKEVVKTMNLLEQNKLSLATPQTEALIKFMNIKVDYVSIWISQRVCKLHIHNIKSPRSPIPTFYKCKKDVEPPYISEYVTPEEPHVVDDPLEACIKMANRFYEIFNLKHQMIFITQYNHEDPDGMKRLISRLLSEECYAIEIIEVDWVKELDGTVLKHLMDTLKLETHVYIGGLIPDDFRHEKAFKFRSMIYEQAKWITMDDIKSIRNAKKFSCTYTNFNSKDLNDFLHYWISCDEEMMEECEIGVGGNFNFDEIFDGMSAVKIQGELKIRNPSNRKFTIAQVMLKRSKQIELKGLEPCEKYKLQLEILDEMEKEANLKLEFKEMDGGDLQKQLAEVQKGLSQLNFENEELLRLE
>cbre-ksl-58 cbre-ksl-58|185.45|ksl|1|423|OZ038407.1:12440459-12452028|6912|8203|0|3|II|2000_28_6912_8203
KFPLLELPYLSLKDTVKQMALMDILKFSKSSRIGDNLVQFMKLKTDSIDIFADLARSHVSFQTGQIEEQKICFYSEEEFKALDESYNDPSEKHLVLDHIEECFEMTSRMKKLFEVKGCTCHITHLSKNPDEMIHILSRIPLEKCTFLRITERLFIHRVASIVKVLDGKVLDYLTEHLNPDAQLHLNCLFPEDYNYQKLFKFRSFNQNNASWLTMEHLKSLRYVRNAGSFYFNYTNFNTEDIVEFLEYFVNCEEDMMEYISIHVKDENDLSEDKVLNQILCYFDLHTGCHLIKVHHTKNRKQIMAKINFRASGRMICLETITDIEQYGVQLEILELMEREQELEGELRVIEEDPSNDQMERETEIQVELVEIRRKLSLLR
>cbre-ksl-23 cbre-ksl-23|154.60|ksl|1|423|OZ038407.1:488623-493632|1427|3009|1|3|II|2000_29_1427_3009
TFPLFTLTFFNANEEQTIHLPIASYTTSPFTRNVLHSHVVSFHWLTRATLTSFFIYKNDIDK
RCDDKKEPIENLKIILKKLQDLLTGSVKPQEICLDLNVAEQKILEILTAPVYKDANELHFRNFRLEKKTIDAIMEICEFKKIAIFINLIFPHDYYHEKALKCEKILFNDAKWMRVTQLLTLRDLSYVYLCHTSLDSEDFDLFVKFWTTVDYDMCKEIWINTRDERQTLVLHNIGTLNVVGFDEVAAMFTRDVAEKFYLVISKSKNPAKKLQIAVIQIVNYAFYMKVRPVEDFKKLVDILNLVQLKNEKEIALENLEIEVQLDGWEEDEIEENTRGLRIEKQELEQRLMNLNVQFDGKQARLV
>cbre-ksl-9 cbre-ksl-9|136.26|ksl|1|423|OZ038406.1:7254800-7259723|4574|1895|1|4|I|2000_30_4574_1895
TLALQVSPILEFASETSFQQYVKSIQIRRLLFKSELFVLHLSFFLKLKEVYIYIDQTNTKVGTITIAATVVLTARIGGGRLSGTAEITQLHLSDRTGSLGLPQDALDNLGNLGKELLQKLSKVCHKLESIFQFQGTCALIFSPDHKK
ATVKEVLSDPIMRNWRVCNFESETFDLEDLKMILDMASPDRSFASNAKEFPTDFRHENALKFENMYYKDAGWVKMEDLYALKNCRDVVLGRTMFTQPEIKAFINHWVNSEFDMFWLLDVFTEKDFDTVDILDGLTLLHIEQADLVCLTMAKATETRMKTFLCFSNTENSLLLTAWAPGEFISGEGDKFDTAIRNREGVIELLIEKKQLEMELESADEENNTNTINYLYLLNVLALIPSSLYCYFVLGFFKCVSIPMRVENGAETVL
>cbre-ksl-25 cbre-ksl-25|69.83|ksl|1|423|OZ038407.1:2201652-2211000|3699|1779|1|2|II|2000_31_3699_1779
SLKLSNLANFSREFVAQFLLPDQKSLSVSNTLYWTHITQFA
DFSKEKSSISVKSPQRTPKYEEDKYDKFQFSIEDCLNFIGALKGLPKMPKLEYRLDINGLEGKSLKEWLERCLVGGAYSKVTVFGREKKEEALSNEEMDFLMEIVEPDVVLELKCEVEEGYRNEKALQFKSFHYHHSNWLTLEDLKSIRNCDKVHVESTNFSNKDINKFLKYWVNCEEPMMNRLTIELKNGDVCVGDVIFDGLEYIWGKARYIKSPSRTANISIFPSKFELLTMKSIPQVFQKIDESKILNAENLKISEELAGYRLILEDYEDGSDEKKWLELEIRRLEEQRKSVEIRLE
>cbri-ksl-1 cbri-ksl-1|326.90|ksl|1|423|CP120831.1:4594492-4601021|2000|4529|0|3|II|2000_1_2000_4529
LFPLEVLPVGIVASVLEMMEPHEMLNLALTTPKMEAFFKFVKAGITNFVIHFSGESSAIQVQADGGTIICGTDPLNAKVMVPREIIQSWINQETLLGDLQSVYRNLGQMFTPHNHDTVVLRTTGLDNLLVEESGFVRDRLRNCETIIVAGGEISKDALELILHFSVAEPTDNRELELRGVQVPQDFETRNAFQFRRSVFGDARWIKLNDLFKIRDLSHVTLKKTSLTNSDMNQFIKHWIDADEDMFGEFYSTGCEDFLWDNILDGIVTLEVKRLCIGCYFIASRPSSNKTYPYLAVTISRKKLKMLPVTFEKHGAAESDEFELTKRECDVLEKLQKKEFVEEMLASNTMQDLRPRMMRELELIGNFLRKYKVIFVKGRARMY
>cbri-ksl-2 cbri-ksl-2|273.36|ksl|1|423|CP120831.1:6918775-6923817|4320|1985|1|3|II|2000_2_4320_1985
VFPFAELPFVPMREIIRLMTVQERIKLALTAHQMENYVELTRIKADCHYVYVKDNKSYIQVEVSESDSIYVYWFGRRCSNQNIVLVYDRIQKLLPSSNLIIHFHLDKMKKGTVKELLSSSCFKNWKSMLIEGETIDAEDLDLIMDMASLERKIMINVDSMPIF
EMDYHEADWVRVEDLMTIRNSFSVSLISNYFTCDHLNQLIRFWFKCDYCMFRHLTIHMTDSFLVTSIFKSLIYLSTSRLGLQQFFILSHRYELVEFPISVISWTGTNFKMSTVPIQGEYKQEAKILKILMRKKQLEEELESGSEFENTRLNYELQISKQQLENQGVLLVSGTIVFE
>cdou-ksl-31 cdou-ksl-31|384.53|ksl|1|423|OY751554.1:3402082-3412330|8767|6743|0|3|II|2000_1_8767_6743
SFRLVNLPLLARVEIIRQMTNLELIKLALTSKRMETYVKQSRLTVEKLTVIVTDQGTKIAMDGIDILLLSIYCPWTNPPEPNCELINRELLKPWLNQNWNTFKNSCLLLERLQSIIRCKLEIEFDPNNWKDIFIRNVLTASAFENFDGVVLRGGQIDKDDLDMILDIARRDKHRYIKTLGTDIPRDYSHEKAFKLREIEYEDARWVRIENLCSLKKRKFVSLGRNNLTFEDLNTYINHWIDSEHDMTQKLDIARHAVMGPIFFFFRGLLILRTTLFGNVIYLVSSNPELVNRKRKLLYIQINQKLIHLLEFPPDYQIRPKVGPWKIVTFEREFEILRCLEKRKTYKMELEEGEEELSTINGEDRAQELNAKKSEIEKEIDKLTEKLDGNGVYMRNGIYNLK
>cdou-ksl-30 cdou-ksl-30|447.42|ksl|1|423|OY751554.1:3402082-3412330|6231|4112|0|3|II|2000_1_6231_4112
GFRLINLPLLARIEVIRQMASYEMIKLAITSKRMETYVKQARLTVEKRTVAVTDQATKIAMDGIDTLLLSVDCPWENLPEPSSELVNREDLKPWLNQNWDTFKNSCLLLGRLQEIIRCKLEIEFDPNNWKDIFIENILTASAFKNFKGVILRGGVIDKYDLDLILDNAGRRTKRYIKTLGTDIPQDYSHDKAFKLREIEYEDARWVRIENLCSLKNRKFVSLGRNNFTFEDVKTYVNHWIDSEHDMTKTLDIAGHERMGPFRSAIFEELLILRVAPFSENIYLLSSNPERLNRKRQLLLIQIRRSQKFIRLLEFASDHEIQSGRDPQKTISFKCEFEILRCLEKRKTRQMELEQIERELTTLDEEEVVQELNAKKSEIENEIAEITKQLDGNGVYMHDGMYRLR
>cdou-ksl-29 cdou-ksl-29|301.53|ksl|1|423|OY751554.1:3402082-3412330|3303|2000|0|4|II|2000_1_3303_2000
FFRLIDLPHLARIEVIRQMTNLEIIRLALASKRMESYVKQARISKKCFTAIVDGPETRIAIEGVDTISVCSPSTMIPENHGLVNHRASSIIPCNLLEIEINLADLNTPKMERVLNETTFKDYNKLTIRGGQIEAEELDFVMKTAVIGKREMKRFIKIEGTEIPLDYRHKNAFRFSNIHYGDARWVRIENLLSLKSRVFVSLGRNNFTMEDVNTYVNYWINSEHDMTRALKIARNEDGPAVFEGFLMLRAAPFRRAVYLVSSNSERIKRKRQLLIITIAPKMVIITENAPNDQIPINLVPRKTVSFEQEFEVLRCLNRLKMRHMELEQVEKELMTIEEEEKAQELNAKKAEIKKEIEKITKQLDDNGVYKAHGIYHLS
>cdou-ksl-3 cdou-ksl-3|372.07|ksl|1|423|OY751553.1:6754364-6759357|975|3793|0|4|I|2000_2_975_3793
YFSLQKLPFLALREILINMNVKERIKLAMTSRKMESQVDYCKIRLKQFYCIHLNGEESNIRMRDDGLTLFCGSQLSPTLSADHIRKEELFPWLTETDADPIENAVKVFKKIRKIMSFKTFGVIIDVDNHKSESIREILANPELTGFGFIQPSGRSRIRSEELDLLMETAQNSRDIHVKLIMPLDYTHENAFKFHDTLYWDARWVRVEHLLTLKNRWRVRLVKNHLESSDFNQFIKHWVDSDCDMVKSMIIQLDRAIDVDVLLKDLVVLKGYRFGIPYFLVAARNLESRQQKIMRMNWERNSELNLKAMTLEQLNMENENSESSWAKEFEILQKLKQKVFLEEELKINENNLKVQEHQKILLSAKEKIMEELRNSEIYLNAVEVYYEDGIPVFQ
>cdou-ksl-33 cdou-ksl-33|370.88|ksl|1|423|OY751554.1:3550386-3563638|6459|4407|0|3|II|2000_3_6459_4407
LFRLNSLPYVARIHAIRLMQHREQIKLALSSKKMEQNIKEARLKTNLCAVDVVGKQAHIKLGHNLAILKRYPLKSHPETSMYIADKHLAPWLVESPKTDLEWTSTVYQRLQNILPCKSLELHINASDLQEITIKEILETPVFQNFEAVYLRGKELKTEDLDLVMETAHDDRDIYIMDRVPPNYTHENAFKFYDMYYEDARWVRLEQLYALKNCYQVRLRTNTFTCADINNLIKYWVNCEHDMFRMIKIIEHNKMEITEEKLAEGLIVIKFSDKYVVSAKNDKSRKFPILYISRFENQLILSALPIKDDNETKKGVVECYKTLHYFLWCLDKKKELEDELEAMDKTFPATEEERAELRRKTTEVRKKLSKRQEMSDSLFDFENGIAVLR
>cdou-ksl-32 cdou-ksl-32|304.00|ksl|1|423|OY751554.1:3550386-3563638|3797|1739|0|4|II|2000_3_3797_1739
LFRLNHLPYVARIHAIRLMQHREQIKLALSSKKMEHYVKQARLKINMYTINAVGSYSYISLEGNQVILQRNLSETYPEDSAYIAEKHLEPWLNNTDSWTSGVYQHLQNILPCNTLELVIDASDLAGTTIKEILETPIFQNFEVLYLQGEELKAEDLDLAMETMHDNRDIDVSGYFPPDYTHENAFKFYDIRYEDACWVRLEHLYTLKDRYQVRLEYNTFTCADMNNLIKYWVNCEHDMFQVFKIYENDEMQLTMEKLAKGLVVMKFANLYVVSGFSPIIFFFRSAKNDKNRKFPILSIYISEGELTLAAFPIEDNHDIKHKPYYEVYYKHLHFFLEKLNKRKALEEELEALDTTVPATEEERVELGKRSTEVQKKLARHKKWWDDYFDFEGEITAML
>cdou-ksl-1 cdou-ksl-1|368.87|ksl|1|423|OY751553.1:4197732-4202541|3875|699|0|3|I|2000_4_3875_699
FFPFLELPFLPFCEVLQNMTVLERIKLAMSSKKMELYIKHAKIPLKFYDVQLRGEESNVRMMYEDLKICCGSQIPQPITGEIVKREEMLPWLENKETGPLENTLTVFKRIRNVFQIKSFGVSINIDYYDTERIKQILAIPDFSEFFVLWMNGTKMMTIEELELVMGTLKDKRMLQIKMDVPLDFDHVNAFKFDDVLYMDARWVRVEHLLSLRNIRRVRLRKNVLTSADFNRFLKFWIECDYDMVSWMGIQLDDGLDENVLLDGIVVLKGFRFGNAYFLVAAKPTRTRERKIMCMFWNREKAIRFSAMKLDQKVKHFARGLTEAPWTEEYEVLEILNQNKRLKIELENCVNLLSNCSKDQDEDIFQKLTWKKEDVVNKIINSEDYLSKKKVYFDSGIPVFE
>cdou-ksl-34 cdou-ksl-34|315.45|ksl|1|423|OY751554.1:3550386-3563638|7013|9292|0|4|II|2000_5_7013_9292
LFRLNDLPYIARVHAIQQMEHREQIKLALSSKKMEQNVKQAGLKSEVCTIDFAEGLSEIVIDEDDTILDCHTSELCTEGSEYINQEQLMPWFGNATTYLRRTAEVYDRLQKVISPKCLELIIDVESTNNIKSILAVPEFQNFERLNLEGGEITKKQLDSVMTTANNNREIEISGTKIPEDYSHRNAFKFFIIAYEDALWVRCKHLASLKDSYSVTLEKNKLRFSADIKRFVKFWINSEHDMFRFMTINQNAWMTITEEKFTRKLNVLKLGPMKFVLKCKTPTNRKLPLLFFSVEQQQIQMSTSPIEEYFDAHNGQKVKSQMGYYNTLVLIEEKKNIEDSLKRLEEGETLMTTDEERDDSARKKAEINATLKEVEEKLEKCGIDFEDGIAVSR
>cdou-ksl-35 cdou-ksl-35|353.44|ksl|1|423|OY751554.1:3550386-3563638|9781|12322|0|4|II|2000_5_9781_12322
LFRLNDLPYVARVHAIRQMEHREQIKLALSSKKMEHNVKQARLKSEVCTVKIANERSRIFIDDNDTILVCHSMQSLPEGSEYITQRQLKPWLGNATTYLHMTAEIYDRVQKVISAKSFELVIDVESTKRTRMASILAVPEFQNFERVILDGGEITKKQLDLVMETAHNNRDISIMGTKIPENYRHPNAFKFYVINYEDALWVRYKHLITLRNSYKITLGKNKLRFSADIKRFVKYWIDSEHDMFRNMTINQNVWMVITEEKLTKGLNVLKVGPMKFILKSKTAKNKKLPLLFITIQEQKIQMMTLPIGEYFEPHSGRKVKPEKGIYNTLVLIEKKKNMEESLKSLEEVENRLTTEEEREESARKKAEINATLKEVEEKLEKRGIEFEDGIAVSR
>cdou-ksl-5 cdou-ksl-5|299.27|ksl|1|423|OY751553.1:7634279-7645235|2000|4855|0|4|I|2000_6_2000_4855
TFPFLLNLPFVALREVLLNMAIQERIKMSLSSKKMEILMQNAKEKIRSLNVFLRNEESFIEIKNDEFKIYCGSGPTKSDTGNCMKKEELEPWFVFFGMIARLTWEDANPFENIIKVFNKIQNISTSKSFGLSINLDFYEIENVIEILVNSEFSNFFWLRIFGSIEVKSEDLDRITNCLEDVKIVHFMIQTPLDYTYQNPFKFRETLYADAQWVRIHHLLSLKNRHIIRLRTNNLGTSDFHRLIKCWINCDYDMFDWMSIRLDYAIDEDVLLNGIVTLKGFRFGLPYYLVAAKPVESRKRKVMCMFWDRKNEFRLMPMALDQQCNHVEKGLEEASWTREFKLLEILNRKRQLEKKLRIIENILKSYSDHDDIQKLRKWSLKEKETRVTIKNMVDYLNFEKVYYEDQIPVVK
>cdou-ksl-6 cdou-ksl-6|324.83|ksl|1|423|OY751553.1:7634279-7645235|6650|8956|0|4|I|2000_6_6650_8956
TFPFLLNLPFVALREVLLNMATQERIKISLSSQKMEILMQNAKEKIRSLNVFLRNEESFIEIKNDEFKIYCGSEPTKEDTGNCMKKEELEPWLINENTNPFENTIKVFIKIQNILRIQSFDLSINLDFYAIQNVMEILKNGKLPDFQVLRINGSKKIESKILYSILECLDDSKRVHFMLKIPSDYTRKNPFKFHETLYWDARWVRLHHLLTLRNRHVIRLYANKLKTPDFHELIKYWINCDYDMFDWMSIRLDQVIDEKELLKGIVTLKSFRFGLPYYLVAAKPLESRKKKVVSMFWDRKNEFRFMPMALDQECRNPHEGTCEKSWAEEFMILEVLVRKKTLENQLRRVENFLRFYSEYHNTKEFKKWTLEKERILTNMKNSMDYLKTKNVYYENEIPVVQ
>cdou-ksl-45 cdou-ksl-45|293.25|ksl|1|423|OY751554.1:3630367-3669737|23164|21908|0|3|II|2000_7_23164_21908
KFYICQLPRLALYEMLRSMSEIELIKLALTSSKMDLLIKSARLKVRSYDIRFEGQTSNIDFGKDISAVFCGSKEFQRNERLSKYQLKKWSDTESEYETLIEIHKKLKNLFSPKHEELSLNMDELGGIDIEKHEYLTKLLETCISLCIYNGRISSKDLNFILEKARSDQYLQLVSVEIPKDFDSKFAFKFRSVMYRDARWLKMKHLYSIRNMNIVVLGKNNLNTSDLNCLIKHWINCEENTWEQLSIDVNNDPSIEELFDGVTVLVSNYMDTTLCYVLSKHTEKQNVILCVGFFDEFIRMTSVSIDNEFSIYENGPEKTSYQSELDILNILVKKEALKNELTIGEEEQEELQKLDMQLEEHQVRFIDGIANIH
>cdou-ksl-42 cdou-ksl-42|232.33|ksl|1|423|OY751554.1:3630367-3669737|15972|14677|0|3|II|2000_7_15972_14677
KFFICQLPRLALNEVLRSMSQIELVRLALTSSKMESIIKTARMKSLHQGLVLNGQCFAITFGTGGTTKLFCGEKEQLFKEKISKYQLKKWSNKDCGIENLTEIRNRLKNILPCQKESLNLEWSRFDSTDLESNRLLLDALQELSYVLIWSGRIRSLDMSGRISSKDLGFIMEKANPKINFHLRNIRVPEDFKSSHAFKFRSLQYDDAKWVKVSDLFVIRNSHTVVLNNSQLSTSDFNSLIEYWLKCPTRMWRVLKSSLIEMPNVKELFKGLLVLTAHYSVGTLHFLLSKSPKKFWKLLVVSYDNGISLCALSADEESSYKHDMPCKTFRPEYNVINALTKKATLESKKKLMEGEKKELGELNELLEDRQVRYIDGMPTID
>cdou-ksl-41 cdou-ksl-41|319.43|ksl|1|423|OY751554.1:3630367-3669737|13886|12635|0|3|II|2000_7_13886_12635
KFHIYNLPRLALNEVLQSMSKMELIRLALTSSKMERIIKSTRIKLRQYSVQVRGGCSNIDFGKNISILFCGDLEFPRDEKIRKYQMKKWSDKDCGIANLSEIRNRLKNIFKCQRERLVIEWSTMGSVDISKNSFLLDAMQNSHCMLVHDGKISSKDLRFIMENANPDQDLQIDVEVPEDFKSPYAFKFLSVIYNDARWLKVEDLYTMRNIRSVNLIKNKLSTSDINSLIKYWLDCDNEMFETLDISWDRIPPTEELFEGLLVLETHYTVGALYILLSKSTKKLCPLLTISYSPGGICISSFYTDEEIEVHESGPVKTFQEEYEVLQILTRKKELESKSTPIEEEVQELEKLKKQLDEHQVFFVDGMAVME
>cdou-ksl-40 cdou-ksl-40|193.17|ksl|1|423|OY751554.1:3630367-3669737|11903|10130|0|3|II|2000_7_11903_10130
KFPLCKLPRLALNQVLRSMTHVELIKLALISSEMEKVIKMARIELSSCSFFIRGPFSNIEIAKQRSILFCGEKEFEKNDKLSKYQMGKWGNSNSEIDNMSKIYKRLKNLFLIGNNQKLVFYWSEMSGVKLKKQRFLIHLMETCDHFRIFEGKISLKDLNFILERANRKQYFELRKIEMPKGFASETALKFNKIFYHDARWLSSQHLWSVRDMDSAVIGRNCYSAKRLNMIIRYWTMCKYEMWNSLSILLYNDPSRHELFEGTIVLCVYDDLGQNYYVLSKAKKQHSVMMMIRIDQKFLRMKVIRVDQKMQLYANGSWKTSFQKEYDLLKTLWRKTFLETKKEPKGEDSEELQKLKMDLEKHYVTFVDGIATIL
>cdou-ksl-39 cdou-ksl-39|122.59|ksl|1|423|OY751554.1:3630367-3669737|9290|7144|0|4|II|2000_7_9290_7144
ALKLQNLPFLMMKKSMNYMKAADRIRLAALSDEMEDHVKTTKAQIAKVIVVRLEENCAFILAICEEDTARVVITEPPENFEGVTRREIALWCDDGKSIVENTISVLLKIQGLFEDPSRVILYLDVAERNILKILLHPELKQSKFLYVENDNLGVETIDKILEITEGHLFLGFQFLTFPLDYYHENAFNSESVFYHNAGWVRTEQLLALRDKGFINLEETVLDWSDLEEILSFWCTAKHDMFLRFKIIIRDEIRSFGDRYSKLGALRVIGCKEHPFFRMAKTTHKDKKHKMAVLRVDYDLMEMYTVHTSIFKEYVEIMEMINLKKEKTVALRIMEENVQFEQDWIQRMGNRQVLTAQEMELQRQLEALGVQFVDGQPRLI
>cdou-ksl-38 cdou-ksl-38|104.96|ksl|1|423|OY751554.1:3630367-3669737|6560|5105|0|4|II|2000_7_6560_5105
PMMLLNLPYHLRKQAIKGMTLEERIRLAALSDEFAECAKSVKLDNIHISVKFNHHYSSVLIMYNEVRDPVEIIVTGRPPKNFVGMKKQEIAPWCDDEKSNVENTIAVSRKLKMLFNYNSECFLHLNLPDARLLKTLLVPEFQNCQQVQIHNKKLRKETINKIMDATADKRFVNLLQLKFPLNYDYEKVFGCESTVIGHAEWVTLEHIQLFRDKRYIVLSSTNFNHLDLVTLLQFWVDADFDMFRCLIINPREKVESFDSFNNFGMMELVGCKDAEMSNSTHEDKKYRIAVVKIEEFLVHILAEPEDKLKNYIEIMKLINIKHEKSVALRGMEDSNQWNMRNVLVAQDMELQKQLETLGVEFMDGKPRLV
>cdou-ksl-37 cdou-ksl-37|72.27|ksl|1|423|OY751554.1:3630367-3669737|4377|2000|0|5|II|2000_7_4377_2000
PMMLLNLPYHLRKQAIKEMTPEERIRLAALSDEFVKCLGSNVSKTYVKFTHHYSSVLIEWRDGSRESEILVTGTPPNDFQGLKMPEIAPWCDDKKSDVQNTMAVLRKLMVLFNHVKDCYLYLDLPDNRLVEILSMQELRYRQYFQIHTEELRKETIDKIMDATANKYFVNFEDLKFPLNYDHEKAFGSRNTLIGHAEWVTLKHLQSFRNKSFTILLRTVFNHSDLITLLQFWVDADYDMFRNLIINPREKIESFDSFNNFGIIELVGCKDVEMSNSTHEDKKYRIAVVKVDKQRVNIWATPEENFKNYIEIMKLTNIKHEKSAALRAMEDNNQWEKRNKLIAQDMELQKQLEALGVEFTDGKPRLV
>cdou-ksl-4 cdou-ksl-4|305.31|ksl|1|423|OY751553.1:6867043-6871647|425|2772|0|4|I|2000_8_425_2772
QFLLNLPFLAFRKVLKSMNTLELIKLALSSRKMETLVEKVRVLVKSCNVHLKKERFLVLPNLVLCCEAENPKPTGSWKLVQKEELFPWLTSEDTNPFENTVKVFQRMKKLFLIETFGLSISIDFYEMNQIKDFLKNSHLSHFEVLWINGKKIIGTEDLNWFMENVDLHKSVCFMINVPSDYNHPNALVFNDIYYEDARWIRAEHLFTFRDNNCVRLRKNNLKSSDFNAFIKYWINSEIDLAEWISIKLDHEINEDILLNGIVHLKGFRFGLTYFLVAAKDVDSRKQKIASMFWDRNNEFRFMPMTLEQPNIGFGDELESPWNLEFDVLQVLSRKKNLEEKLDEIEKHLRKHSKGIEDLEGYRKLKIEKEGIASQVTHTVNCLNVQKVYYEHGTPVYK
>cdou-ksl-71 cdou-ksl-71|303.97|ksl|1|423|OY751554.1:4066444-4088239|8735|10352|0|4|II|2000_9_8735_10352
QFSLLKLPMVARNEAIKLMDLESRICLSIISNRMQFWVKEARTKIELPIIKLIAGIAIVQLEKRDELEIVCDSEGLKMRNRILHLNTNPLLFNVSRLIFQLHRTFFTSRLKIIIKNEMPDSIIRDIHSDPILQKWESLSIENAILGKEDLDVIMENGSVSREFECVNSELPLDYRHPKAFRFHSADYDDARWMQIEDLMSIKNIMNVTVGENNFNSDQMKTFLYHWINADHDMFCWMSISLNEDVSLDGFFESLVVLEKFYRGQTFHFTLSKSKCPTRKFTLLVFVHQFNSSLRLTAWRPNEPFTPQSSPPLKKQPEEFGNEYQILELLEKRKKLEARFKAGSWLMNGNEIQEIIDEDMELGRKLDEFGVMYNNGIATIG
>cdou-ksl-72 cdou-ksl-72|217.11|ksl|1|423|OY751554.1:4066444-4088239|11098|12431|0|3|II|2000_9_11098_12431
HFRLLNLPQLAFVEVMKLMSYTDQIKFSLATKKMKEYVKLARVNAKTCTLIVADYDTRIALDGTKTIICNSWLSPQENPGLLNIRDLIPYQSDFVESACFGVQYLQNIFIWKSLKIEFCLGNMKNTNIEEELKTVASLNFDCITLKGGAIDKTNLDLIMETAICESKKFGRSIKIIRTTVPNNYEHENAFKFRNVYYDNAQWVRPKQLRSLRDINEVTLGMNNFTPEDFHAFIKYWVICTDDLATVLTINTNRTLSSEQLFLDIVHAKTFRSGQSFYLICSHSSILERKHRLLVVQIDPGKVIFNACDEQEPISISINGHQQKVCFKREFWVFQRFKRKTKCTNQLKEIETKLRNAKSKEERETLQVRKLYIEEEIEDCNKKLENHKFRYSNNILTID
>cdou-ksl-73 cdou-ksl-73|216.00|ksl|1|423|OY751554.1:4066444-4088239|13005|14354|0|3|II|2000_9_13005_14354
HFRLFNLPHLAFVEVNKQMSHIEQIKLSLVTKKTNRYVKLVRVKTKTCTLIVADLDTKIALNGIDTIICNSWLGPHENLGLLNIRDLIPYSNRSDIVENACFGVQYLQNIFIWKSLEIEFRLADMENAYTGEELKAVVSLNFDNITLRGGNMNKTGLDLIMKTAVCKWKRIDRSIKIIGTQLPLDYYHKNAFKFFNIHYDDACWIRPDYLYSLRNRNEVTLGKNKLTPDDFHAFVMYWCNCRHDMFKVMTMNTNITLSSENLFSGIVFLKTFRSGQTYCLILLERKQRLLVVQINPARVLFTACDEQESISISVNGKQQNVSFEYEFWAIQNLKRRNVRKIQLNNVEKKLENVTSDQTIRDLEMKKSELEKEVKVINEHLFRKYKLYYCVKNIATMD
>cdou-ksl-74 cdou-ksl-74|249.08|ksl|1|423|OY751554.1:4066444-4088239|15028|17904|0|3|II|2000_9_15028_17904
RFRLLNLPQLAFVEVVKLMNYTEQIKLGLATKKMKSYVKLARVKAKICTLIATGSGTKIALDGIDTVMCDSSSSLQENHCLVSIRDFIPCMNLNFTLLEDTCIGLQLLLNIIFCKSLEIELNLDNLKSNDVKKILKTVASLNFDNIKLRGGAMDKTDLDLIMETAVCKWKRIDRSIKITGTKLPFDYYHKNAFKFFNAHYDNARWVRPEDLYSLRNRNEVTLGENKFTSADLHAFVTYWINCNHDMFRVLTVNVSGKPFVQSLFSGIVFLKTFRSGKPFYLILLERKQRLLVVQFILGKVIFNACNEQESIEICVDRKQQKASFKKEFWAIQKLKRRRYLEMKKSKLEDEVKVINEKLFWKYKLYYCVNSIATID
>cdou-ksl-75 cdou-ksl-75|237.47|ksl|1|423|OY751554.1:4066444-4088239|18518|19986|0|3|II|2000_9_18518_19986
HFQLLNLPQLAWIEIIKMMSYTEQVNLYLAAKKMKDYVKMARVKANICTLIAAGPKTKITLDGIDAWENFPENRYLMNIRDLIPYTNRRDIVEDACFEFETLRNIINCKSFGIELCLDDLRNDDFGKIRKTLDFLNFEHITLRGGTIQSKDLDLIMETAVCKWKRIDRSIKIIGTQLPLDYYHENVFKFFNIHYDDACWIRPEHLYSLRNRNEVILGKNTFTSDDFHAFVMYWINCDHDMFRVLTVNLSGVTIFVQNLFSSTVFIKTFRSGQIFYLISSHGNNLVRKLRLLVVRFEPGKVIFTACNEQESISISVDGQQKSVSFEYEFWTIQRLKRRNQRKYKLNEVEMMLKRVTSDEAIRILETRKTELEKEIETINEELERDELYYTGNNIPTMD
>cdou-ksl-43 cdou-ksl-43|265.46|ksl|1|423|OY751554.1:3630367-3669737|16636|17889|0|3|II|2000_10_16636_17889
KFCICQLPRLALYEVLRSMSEIELIRLALTSSRMERVVKTARLKLPLYDIQVRGRFSNIDFGKEISILFCGDKEFPRKEKVSKYQMKKWSDKESGVDSLGEIRNRLKSIFKCDKEILVIKLSQTGDLDIVNNSFLLDAMQNSIELFIQDGEISSKNLSFIMENANPEQIFELAAEVVVPEGFESPHAFKFQNVIYMDAHWVKLKDLYTIRNVNYVKLGKNKLRSSHFNLLIKYWSKCDHEMWIIMDMHLTLQPNINILFKGLLVLVAHYAEGTLYFVMLSKSTEKRRTLLSISWSPMGLLLYPYPHDEQVTVYKNTPKKTLSREYEVLKALTRKKVLESKRKLLKKEKKEMEKLKNKLEKYQVRFVDGMPMID
>cdou-ksl-44 cdou-ksl-44|303.06|ksl|1|423|OY751554.1:3630367-3669737|18494|19748|0|3|II|2000_10_18494_19748
KFPICQLPRLALYEVLRSMSEIELIRLTLTSSKMESIVKTARIELPLYNIQVRGRFSNFDFGKEVSILFCGDKEFPRKEKVSKHQMKKWSDKESGVDNLGEIRARLKNIFKCNEEILVIKLSQAGNLDIENNSFLLDAMQNSIELFIQDGEISSKNLSFIMENANPKQIFELAAEVVVPEGFESPHAFKFQNIIYMDAHWVKLKDLFTIRNVNYVKLGKNKLRSVQFNLLIKYWSKCDHEMWLVMDIHLTVLPNMNILFKGLLVLATHYAAGMLYFVLSKSTKKRRTILSISWTPEGLWLYSYSYDEKVTVLTNGPKRTFRREYEVLKALTRKKVLESKRKLLKKEKKELEKLKNKLEKYQVRFVDGMPTID
>cdou-ksl-46 cdou-ksl-46|245.67|ksl|1|423|OY751554.1:3630367-3669737|24014|25282|0|3|II|2000_10_24014_25282
PVLVSPLPKLAFYEILQSMSHLDLIRLGLTSKKMEDLIQDARIKLPLYRVVVRGQASNIEIRYNKEYIFCGEKGFKTDDAIRNYQISKWCKNECSIDSLWKLHQKLQYLFKCNKITLCFYWAENNRENIQNSDFLMNLLKTSESLLVYGGKINSNDLGFILKNAHTNQPFELRSMEVPEDFDAENVFVFTSAIYSDARWAKPKHFEKIRNFSFVTLKKNKLKSSDFNSIIKYWVDCENDMWNQIIIDLNEDVDSEKLFNGFTVLCIHYAQGDLYHILSKSNGKRKRMLMISFSSVRIMMTAMARDENILLWKGEPKRTEFENEYDILNMLKKKKELENVKTVDEEVEEELRKLNIQLEERQVHFEKGMATIG
>cdou-ksl-47 cdou-ksl-47|255.47|ksl|1|423|OY751554.1:3630367-3669737|26103|27372|0|3|II|2000_10_26103_27372
PVRISSFSKLAFYEILQSMSHMDLIRLGLTSKKMETLIKDARIKLPLYRVIVRGQASNIEIRYNKEHIFCGEKIFKTDNVIRKYQISKWCKNDCPIDSLLKLHQKLQYLFKCNMIGLCFEWTKIVADDIRKSDFLMNLLKKSSNLVIFNGKINPNDLRFILKYANPKQLLELHSMEVPEDFDAENVFGFTSVTYNDARWVKPKHFEKIRNFSFVTLKKNKLKSSDFNSIIKYWVDCESDMWNQIIIDLDEDIDSEKLFNGFTVLCIHYAQGDLYHILSKSNGKCKRMLMISFTSVRIMMTAIARDENIQLWKDEPKRTEFENEYDILNMLKKKNELENVKTTDEEVEDELRKLNIQLEERQVHFENGMATLG
>cdou-ksl-48 cdou-ksl-48|249.78|ksl|1|423|OY751554.1:3630367-3669737|28417|29710|0|3|II|2000_10_28417_29710
PVRLSPFPKLAFYEILQSMSHLDLIRLGLTSKKMEDLIKDARIKLPLYRVVVRGQYSNIEIRYNKEYIFCGEKEFETDDVIRKYQISKWCESDCPIDNLLRVHRGLQYLFKCNSFGLYFEWTENTGEEIRNSDFLMRLIQTSSSLMIVGGKMKSKYLSFILKIANPKQSFALRSVEVPEDFDAENVFEFTSATYSDARWVKPKHFEKIRNFSFVTLKKNKLKSSDFNTIIKYWIHCEIDMWKQIIIYLNDDVDSEKLFNGFTVLCIHYAQNELFHILSESNGKRKGMLMISFSSVRIIMTAMAKDENVLLWKDEPKRTEFENEYDILNMLKKKNELENVETADEEVEEDLAKINIQLEKRQVHFENGMATIG
>cdou-ksl-49 cdou-ksl-49|252.19|ksl|1|423|OY751554.1:3630367-3669737|30448|31712|0|3|II|2000_10_30448_31712
PVRVSRLPRLALHEVLQSMSHMDLIRMGLTSEKMEILIRDARIKLPWYRVVVRGQTSNIEIRYNKEYIFCGEKRFKTENLIKKYQISKWCENDCPIDSLLKLHEKLQYLFICNSIGLCFEWTKIVTDDIRNSDFLMNLLKTSSSLMIYGGKINSTDLSFILKFANSNQSFQLHSMEVPEDFDAENVFGFTSVTYNDARWVKPKHFENIRNFSYVTLEKNKLNTWDFNSIIKYWVDCECDMWRQITIHLESFPDSEQMFNGLTVLCIHYNRADSYYILSEAASKRKMMLAVSFSSTIIRMTALARDENIQLCKNEPKRTDLENEYDILKMLKKKNELENVETADGEVEEELRKLNIQLEERQVHFEEGMATIG
>cdou-ksl-50 cdou-ksl-50|261.79|ksl|1|423|OY751554.1:3630367-3669737|32589|33885|0|3|II|2000_10_32589_33885
PVRLSPLPRLAFYEILQSMNHMDLVRLGLTSEKMETLIKDARIKLPLYRIVVRCQYSNIEICYNKKYIFCGEEEFETEDAIRKYQLSKWCKNECPVKNLSKVHQKLQYLFKCNKITLCFQWTENTRANIQNSDFLMNLLKMSESLLVYGGKINSDDLSFILKNVHTNQPFELRRIEVPEDFDAENVFGFTLATYSDARWVKTKHFEKIRNFSNVTLEKNKLKSSDFNTIIKYWINCESEMWSQIDIDLNEDIDTEKLFNGLTVLCINYTPGEYYYILSKSKSKRKGMLAITFTSEILFMIAMARDEKICLWKDEPERTDFENEYDILNMLKKKNELENVKTVDEEVEEKLRKLNIQLEERQVRFENGMATIG
>cdou-ksl-51 cdou-ksl-51|233.70|ksl|1|423|OY751554.1:3630367-3669737|35447|37418|0|3|II|2000_10_35447_37418
QIALCDLPILALNEVLRSMTHIELIRLALTSKKMERAVKDARIKLQTYRNVIRGKASGIDFKGLDGMHSGFLYCGYLERNENEKIKRSQLKHWLPKNGSEFDNLAEVNNRLQKLFLTQNPDLHFIGDELRERDISKYPFLVKLLENSRTTLLYGGKIKSETLSFILEKANSKQSFELRDVEVPEDFYSKYAFKFRYTKYNDANWVKPEHLIKSRGLNYIHLEKNKLTVVNFNYLIKYWVDSEFIMWRNLSIDLESPIRRIEPIFDGVTVLRSHTPSEVLYFILPKSGKKSAKVLLVSCSATLFEISSIYAEENIPLAYTDTLYKTDREYKILNILARREKLEADGNENEEELTKIDQELEENQVIFFRGMHTIG
>cdou-ksl-24 cdou-ksl-24|258.15|ksl|1|423|OY751554.1:2561975-2583593|1997|4850|0|4|II|2000_11_1997_4850
SFQLTQLPIVAMREVIQFLTIPERIKLALTSKKMKRNIIYTKPPKTECIIQIRDKNSFIYLKNGNLLIYGQPLYSHNNRSEHLEKDSLRPWLKKNGTTLENIVKVSKNVSEIVKFTSVILVLKLELMNYITVQQVLSVLDNWKIIVIDGRYIKWGELNQIMDKADNRRSIAMNNIIPPGFDHKNMFKFYNIRYGNASWVQIHHLLSLRNKGVIVLKETMLRLSDINSLIKEWIENDFDMFKKFDITQDFYADNLVEMNVMLQDCVWLETNRNELSSFLVCANPTKVDRKWKILNIFNGSRIKISLHAYSPDENAEHRGEKVEPFTKEFEILIILNEIKRMEEELKSIDSVLLTDIEGNQRKKLIKKRGELKREVETRRVEIENEGAQFEDGIWKMI
>cdou-ksl-26 cdou-ksl-26|195.32|ksl|1|423|OY751554.1:2561975-2583593|9518|11850|1|4|II|2000_11_9518_11850
KFPLSRLPIVAMREMFQFLTISERIKLAITLKKMRRNIRHSKIPMSKCTILIKDEHSYIYLWNGKFRLYCGRKFYSKTKDEHLKNEELTPWLNKNETIIGNIVEILQKVSEIVEFTSVNLNLNLNEMRIISVEQVLSVRELDIWQTIDIDGEYITWTDLFRIMEKANEKRSIGMSNSILSS
FNNSPLLMYHDIALSNASWVCIHHLLPIRNKGIVFLKKTKLSLEDINTLIKTWIDNDCDMFKTFNITQNDFVSDNSITLNAVLQDCVKLETIRDGTPSFLVMDNPTKVNRKWRILNVLKGTQSGLSLDALSPDEPAKYRTTVAPFTKEFEILKILNEMKQMEDEIKSIDSLLSSDIDENEKMKLIEKKIKLKRQVEIKRAEVEEEDVQFVDGTWKMN
>cdou-ksl-27 cdou-ksl-27|298.66|ksl|1|423|OY751554.1:2561975-2583593|13160|15356|0|4|II|2000_11_13160_15356
ELFLNRLPIVAMREVVQYLTISERIKLAMTSKKMKRNLSYCKIPKAKCVIKICDEYSNIYFENEKLNLHCGRKSYRYSESETLDKNKLKPWLQKNQTVLENIVELFGKISELVNFTSVTLDFNLKLMEMISVQQVLSVPELNIWECAQVNGREMEKEEMDSIMEKANESRSIAVRYSLPKGYNHRNMFKFHDLTYCDASWLKVSHILSLRNKTNLLFTNTSLNFDDVNTLVKRWIDSDYDIFKRLYLIQQFPTPLENPINSSFKDCVVMETYRGQRTSFFLTCANPKKVERKRTVLCFFKYQKGISLETYSPEEPVEHKSLTFTPFTKEFEILKMLNEMKQMEDEMKSIESILSTDIDENEKKELIEKRIKLKLQLEIKKAEIEEENVQFVDGRWKIN
>cdou-ksl-28 cdou-ksl-28|197.98|ksl|1|423|OY751554.1:2561975-2583593|17164|20051|0|4|II|2000_11_17164_20051
IFYLSRLPIVAMREVIQYLTVPERIKLAITSKKMKRNISYSKVPTSYCAIIIKDELSYIYLGNGKFRMYCGRKFHHRKLEEHLKKEDLKPWLNENETIIENIVRVLQKVSEIVKFTSVKLRLNLEEMKSISVEQVLSAPELDIWQIIDIDGEYITLWNICWIVEKASEERSIQMTSIIHLGIDYPDLMEFHDIELMEASWIQIRYLLPMRNKGTVFLKETKLSLEDINELIKTWIDNDCDMFKTFDITQNDFLPDNLITLNAVLQDCVNLHIVRGGVSSFLVIANPAKVDRKWRILNVLKEKRSGLSLDALSPDEPANYETTVAPFTKEFEILKILNEMKQMEDEMQSFNLILTTDIEENERKKLIGKRKELKGQIETMKSRIEKENVRFVDGGWKMN
>cdou-ksl-70 cdou-ksl-70|197.02|ksl|1|423|OY751554.1:4066444-4088239|8296|6625|1|4|II|2000_12_8296_6625
RLYLLKLPYIVRSLIIQQMEIKTPINLALTSKHSENVVRMAKKKCSESFIQFKGKPAILVVFENKKPLTIFIDQGNYTIEGEEYMNLIKF
KMVMKNINPNEVAYTRIAGTLYEKLNHIFILEDFILTLNNVNNPYPDFLFSNPTLKNWTTLQLIGEYKPEDIAMVMSVASLERSFLTDIKEFPPDFEHENALKFENILYEDARWIQIEDLLALKNRGTVSLGRNNFSQENIKTLIDCWVKSPADMFNSICLKTRVVLDYNTLLEGLLILKYVETGATFNFFLIKKTETRKKTLLCVLKYPSAVKLIAREPEEPQKKDSLKELKCDNAYEILKILEKKNALELEMETSEKEGKVIGHLEAEMNELMEKLRVLKVKFVDDIATIT
>cdou-ksl-69 cdou-ksl-69|296.81|ksl|1|423|OY751554.1:4066444-4088239|5790|4388|0|4|II|2000_12_5790_4388
RLYILKLPFLVRNLVIELMSLKESINLAMTSKVSERVVKGSKKKVYEPLIVFEGQPYIDFLSLRNKREDLRIFIGKGKKSKKREMMELEDFKPWLKQENISHILNTAAIYDRLKNIFSLEGFILNLHNRKNPYLDMIFANPILGKWKGLQLYGKYDANEMGMVMSMASRERRFHAQISKFSVDFKHDNAFKFLDNEYDDARWVRIEDVLALKNCENIKLLRNNFSREDFKTLFDYWINAQVDMFHWMALLANDELNYHELLSEYVYLHYPQAPFWMSLAKTSDSNQNRKKTLLAFNKYNTLVLLTAWAPDERISARGPNNKDDSKYQKSYEILQLLESKNALEKELDNAEKEGKSTFYLDEQISGLVDKLRCLNVSFVNHIATFI
>cdou-ksl-68 cdou-ksl-68|269.79|ksl|1|423|OY751554.1:4066444-4088239|3590|1864|1|4|II|2000_12_3590_1864
RLYILKLPFIVRNLVVQLMTIKESINFAMTSKVSEKVVKGSKKKVNMPTILFYGQPFIDFFWPEYDSSEGLTIFIGKVIKLEGSKKEVMNLKNFKPWLKKKNISHILNTAAIYEWLKNLFSLEGFFLTLHNKKNPYLDMILANPILGNWKGLHLCGKYDANEMEMIMSMASHERRFHAKNINFPADFKHENAFKFLDSEYDDARWVKIEDVLALKNCENIRLVVNNFSREDFKTLFDYWINAQVDMFYWMALIANDELNYHELLSDYVYLHFPDPKSPIWMTIAKTSDSNQTRKKTMLSFNKRNKIVLLTAWAPDERFSAKGFSSEADLKFQNSFEILQLLESKK
LEKELDNAEKEGKNTFYLDEQISGLVDKLRCLNVSFVNHIATFI
>cdou-ksl-2 cdou-ksl-2|297.33|ksl|1|423|OY751553.1:6501962-6506462|250|3732|1|3|I|2000_13_250_3732
RFFRIKLALSSQRMERHLQNCRIKLNSYDVYLKGEQSHIHMKQYDLTVFCGAETFQPKSGDVMKKDELFSWLTDEDTNPIENTIKVFKRIQMILPFKFFGLSINIDNYEGEKIKEILEISDLSSFRIIWMNGTKEMKIEDLNFIMKRLPDSKCVHFMVPIPMDYTHENAFKYHETLYLDAHWLRVEHLFTLKDKYCVRIRRNNLKTADFHAFIKHWIDSDVDMVKWMSIQLDQIIDEDLLLNGIVTLKAFRFGLPYYLVAAKPVESRKHKVMAMFWDRKNEFRFMPMTLEEPMDTEDSWKREFKILETLNQKKRLENELASIGSEMRLCLKQEEREKFQLMIFEKKE
EKLTDSLKSNGVFYENGVPVFL
>cdou-ksl-80 cdou-ksl-80|292.03|ksl|1|423|OY751554.1:4972713-4977716|3555|994|0|4|II|2000_14_3555_994
RFFLSKLPIVAMREVIQCLTVSEIIKLALSSKKMRRNVSHAKVKLGHYSINIIDKYSNVELGKALIGLFYGPDYYSPIPKDYLTGEQLNPWLEGSGSIIENLRSIVKYVKIIFNCDSFELSLDLDRMDLKCLQDVLSAPEWSNWRQIILRGEASIEKEKLDLIMEQSNKQRTIEVWRDMPHDYFHENAFKFLSFAYDYAYWVRIETLLSIKNCERVHIGFNTFSMDDINTLIKHWVQNDCDMFKTMTILFKGNHHQLIVSGSDIFKDVVTLTTFRNGYKYHLTSTSSTTTARKRSILALYRTKAGMGMAAYSPQEPVDYWGQLCPSFSQESSILNDLNRLKRFEREAISIEQGVIVEEEHHETVIKREIVIQIQKIRAELIEKRVSFVEGEAILN
>cdou-ksl-85 cdou-ksl-85|291.34|ksl|1|423|OY751554.1:6158981-6164936|3958|2000|0|4|II|2000_15_3958_2000
GFRLSQLPFVAMREVFQFCTIPERIKLALTSKKMKRNISYSKIPNTKCEIRVSDEYSHIYFENEKLNLHCGRKPYRNSKFENLNKKELKSWFKEHGTIIENITELFRKVSEIMNLTSVIIVFDMENMKIITVEQVLSVPELNIWKCVMMDGRGIKKKELDMVMERANEKRSIAVNSVIPAGYIHQNMFKFHNFTYADASWLHVNHILSLRNKKGVLFTNTSLSFGDINKLVKGWIDSDNDIFKRLILMQKFPAVLEKPINAMLKDCVVMQTYRGENTSFFLVCASPTKLERKRKILCLFECEKGISLEAYFPDELVEHRRKSFTAFTKEFEILNVLNGIKQMEEEVKAIDSIVLVDIKEEEMKELIKKRRELKQQIRREQNKIEDEQVRFEDGFWKST
>cdou-ksl-12 cdou-ksl-12|236.98|ksl|1|423|OY751554.1:1930547-1942000|5147|7086|0|4|II|2000_16_5147_7086
SFNLLKLPGLAFHQVVETMGIMEIIKLTMCSNRAHFLVKLGKLKVNGLHLRIENDYHQLEVNRFKGDFCDVYLNRNGEKKLEIGKEIEWYQSEAEKTLSFKSSESFDDVTFVAQRLRSCLKVLFFSWKINVDALKTIQLKDFLSNLPLDDCHGITVYNGSIDLETINYLMDTLKLDKKISISSKIPLEFRHEKAFRFKSCSYADTHWITMNNMLSLHNNENITLGRTTFECKDINYILKSWMQSDQEMFSHLELEMKSELIGNAVAIFEGLRALFMTKAPNPTYYLLAKNHLKKQSIGRVEFKKKIVEIQFLEYSYIKPLLILFRRRAELAANYENLKNMEKMEMEKRDSSNGEIKRIQKEKKRIEKEFEEIVGQLIAKKGSNFKKELD
>cdou-ksl-13 cdou-ksl-13|282.73|ksl|1|423|OY751554.1:1930547-1942000|8435|9883|0|4|II|2000_16_8435_9883
SFNLLKLPGLAFHQVIEIMGIMEIIKLTMCSNRANFLVKLGKHKVNELHIHVKKDSYQLEIKRTKDDFCDINMNIGDKKDENIDIGKVSEWYQNEYSQILNFKPTDSLEDVISVSQSIRSCFKITLFTWKIHMESMIEISSKQFLSTLPLDDCQGISIIGGEIDKETIDWIMDTLDLEKKLTIDSKLPVGFKHKNAFRFKSCNFTDAHWVTIDNLVSLRGNSSIKLGSTNLDNFDLNHLLNYWTILDHDIFSTLTLELKDGIAFRKNVVFDGLRRVFMQGAPCPTFYLLARNKEKKRIIGRVQCDKQTIEIKFLEDSYVRLPLELLEKKEQLENRYAELERRENQAIQAEDRRKCFNEDAQKIRKEKVNIEEEFKEIVQQLLAKQTFNFSVN
>cdou-ksl-89 cdou-ksl-89|278.57|ksl|1|423|OY751555.1:5050534-5055237|3821|1657|0|4|III|2000_17_3821_1657
PFLLDLPFLALREVLKSMEVRELIKLALSSQKIEILVQMARISVTDSHIYLRKEKSHVLIKDNSLILCCGSETFEPTDSKKVIKKEELFPWLSCEDTNPTVNTLKVLHRAQNLFPMKCSSHSFGLSVDLDYDEMEDIKGIITIPGISQYRLIWINGSKMMKTEDLNWIMENMNPCKSVYFLVKLPLDYTHPNVFKFHDIHYYDSRWVRIEHLLNLQNTTRCVSLRKNRLKTSDFHTFIRYWIDSESDLAEWISVKLDGVLDKDELLDGIVTLKGFRFGLPFYLVTAKPVASRKQKIAIMFWDRKNEFRFMPMALGQPNIALNGTVERPWNEEFNILQELSRKRNLEERVKKFEDQLKRCSEDSEGREQFDKMKRLKEEAQCQIKHSVIYLKRQKVYYEDGNPVFG
>cdou-ksl-10 cdou-ksl-10|274.40|ksl|1|423|OY751554.1:1140230-1145559|4409|994|0|4|II|2000_18_4409_994
MFLLSKLPVLAKTEVISNLNLTERIKLALTSKKMKKTVAFSKYKLKKCVISLDKQSSRIYMPEERLKLNCGTFGYVNPDEVTIIFQCLRPWIQIEDAFLENTVSIFQNILEICHCTNYGLDVSNAPVQEALSIPEFKNWKFIWIKRLANKEEVDMIMEHANEERSIETRQFPIDYTHENAFKFLNVDYRFAHWVRLEHLLSLKTRGDVNIGHNNFNNSDVNMVIKHWIKSPFDMFRLLTISTQWATRWDQTGLFDDIVVLKTVRNNSHRHIVIADSNATEREWKILVIRKIEHFFLLHARSIDKPVSRFACLSQEFAILQWLNEKKRLEQELELINYQIADKADNDELIAKKREITARIDKLSADLRKKGVSMVDGFMEFR
>cdou-ksl-19 cdou-ksl-19|215.86|ksl|1|423|OY751554.1:2226222-2242396|14271|12839|0|3|II|2000_19_14271_12839
KFKFMELPFLPLELVIGLMDIGDIVRLLITSKRLEWFISTRKYKISGHHVHFKNGKHQLEINRTSTEYCNVIFDGIGKHGSTDEPSKWFQFSDPSNILHFSSTDSVDDVIAISKRIRSFFKITWFSWKLFPDQLKSIDLKELISKLSFDESFKVWVLEGSIDTESLSFLMDKMESRMWLTITSDIPADFNHEKALAFYIMEYDDARWITLDALKSMSNIKTLSVKQTMLDNEDIKNFLHHWSNSNEDMFEELTLKLKEGVAVDRLVILEEFENIESDEWPGHNVIYILAKQRTKERSLARLVLSNDSITLGTHSLEYRKRWMTRNLELVERSSELRWNYYHLFNQERGWLDELLLVDNGSDERKELHEKIQMADDQKMAMEEEFNEVVRELEARGVTGFVNLL
>cdou-ksl-18 cdou-ksl-18|248.87|ksl|1|423|OY751554.1:2226222-2242396|11939|10490|0|3|II|2000_19_11939_10490
TFKFVELPFLPLEIVIGLMDIGDIIRLLLTSKRLEWFISTRKYKINGHHVHFKNGKHQFEINRTSTKWCNIVFDVIGKKKSVGSYDPAKWFQYSKPSNLLHFSSSDSVDDVIAVSKRIRSYFKIDWFSWKLFPDQLKSIDIKELISKLSFDECYKVWILEGSIDTESLSYLMDRMESRMWLTITSDIPTDFYHEKALEFAYMTYDDAKWIALDALKSMSNVKSLTLKKTNFNNEDINNLLHHWSNSNEDMFEEFNLKLKDGVAVDKNAMLKEFTRCSSDELPDADVFYFLAKQRSKQRSLARVVIYNESITLGTRSLEYCQGWMTRSLELFEQIIELRSKYYQICKQEREWLNESMLVDDDSDEKKELDVKLRMADDQKVAMEEEFNEVVREL
>cdou-ksl-16 cdou-ksl-16|274.58|ksl|1|423|OY751554.1:2226222-2242396|7529|4519|0|3|II|2000_19_7529_4519
TFKFMELPFIPLELVIGLMDIGDIIRLLMTSKRLEWFIPTGKYKINGHHVHFKNGKHQFEINRTSTEYCNVVFDGIKEKESVGSDDPAKWFQFSKPSNLLHFSSTDSFDDVIAVSKRIRSYFKITWFSWKLFPDQLKSIDLKELISKLSFDESYKVWILEGSIDTESLSFLMDKMESRMQLTITSDIPTDFYHEKALTFSTMEYEDARWITLDTLKTMRSFNSLSLKRTNFNNEDINSFLHHWSDSDDDMFQKLELKLKKGVTVDSSLILKELTRCSSNELPGNQVLYVLAKQKSKKHAIARMVIVNDCVTVVTYTLEHYNEWMTPILELFERKFELSWRYYELFNQENGWLDEMLELDDGSDERRELDEKVRMAQEEKMELEVEFNKVTRG
>cdou-ksl-15 cdou-ksl-15|229.89|ksl|1|423|OY751554.1:2226222-2242396|3034|1489|0|3|II|2000_19_3034_1489
KFKFMELPFLPLELVIGLMDIGDIVRLLMTSKRLEWFIPTGKYNVAGFHVHFKNGKHKLEINRTKTNYCDAVFDVIGKKESVGTDDPAKWFKFSDPSNLLHFSSTDSFDDVIAVSKRIRSYFKVGWFSWKLFPDQLKSIDLKELISKLSFDECYKIWLLEGSIDTESLSFLMDRMESRMWLTITSDIPTDFYHEKALAFYIMNYDDARWITLNSLKSMSNVKSLTLKKTELVNEDINNFLHHWSNSNEDMFEELTLKLKEGVAVDRDVMFEGFQHYSSSGELPDAEVIYFLAKQRSKKRSLARLEFSNHSGNITLGTRSLDYCGGHVTQGLEMIERKTELSWNYYHLWYQEKGWLDELMLVDDDSDERKELDVKLRMADEQKVAMEEEYNEIVRKLEARGMRNVYPFIYRFD
>cdou-ksl-25 cdou-ksl-25|269.57|ksl|1|423|OY751554.1:2561975-2583593|9072|5526|0|4|II|2000_20_9072_5526
EFPLSMLPFVAMREVAQFLTIPERIKLALTSKKMKRSLSYSKIPMAECEIRIRDEYSHIYFKRQHFKIYCGQRFLRTTDFDILKKRDLKPWRIRNGTIIENIIEILRNVSETVNLTSITLCLIMNEMELMSVRQVLSVPELNIWNVIIVQEENPSFDDLDAIMERADEGRTVKIQRSMPTCYEHENVFKFNNVVYVDAAWVRLDNLLTLKNKERLYLSETWFDLSDIKKVIERWIDNDYDMFTMLAFIQYFPPFTDILRSALTDFVVMESWRKKSVYFLICANPTKVHRKLNVLCVQKRTKSITLDAITPFKPIEQNFDPFTKEFKVLTIVNEMKQMEDELKSIDSLLSTDIQENEKKKLIEKREELKGQVETMKNRIEEEEVRFENGLWKMN
>cdou-ksl-7 cdou-ksl-7|263.84|ksl|1|423|OY751553.1:13846535-13851939|3404|1991|0|4|I|2000_21_3404_1991
TFPLMKLPFLPLELIVKLMNIEDIIRLTMTSKCLKQLIIIMKLDVPSFHVHFKKGSHTLEINRTKDDFCDVIFGGNEENEVIGTYDPAKWLKFSEPSNVLHFFSTDFIDDVLAVSNCLRSYFTIYFSSWKLYPEKLKSMDVKELISKLDFESRNRFWVLGGSIETEPLSYLMDKIGSKMKLKITSNVKSDFSHKKAFSFSEMEYHDAKWITLDDLKSLKNINSLSLKSTSFDNEDINKLLHHWSDSNDDMFKKLEVKLKEGITVNKTVVLNNFLSFLSDEKPENDVSYILATQRSKNRSLARLVSLDTTIQIEMLSSDGRRATSILELQHRKRQLSLRYSAISKEEIAWLNEVCKMNNDSLEKRELNEKIQEAKNEKKTLQKEFDKVV
>cdou-ksl-60 cdou-ksl-60|261.25|ksl|1|423|OY751554.1:3722552-3727221|3824|1988|0|3|II|2000_22_3824_1988
PVRLLNLPILARNEIIKSMTYISLIKLSMVSKRMENAIKSCKIPLPNHNIHIGTKKGAIDLWVNERNVVCCGTKRFALKKKLRRYHIERWCELAYGVDNLNVVVQRLQSLFKCQNSDLFFYWKFVAKEGFEQSDSIRHWLETCNTICLYDGKITTKNLEYIMKTARPDIYFDLLRMTVPIDFQCDDAFKFRSIRFDDSRWVKLEDLLTLKEKRVVKLFYTKLQVSDVNTFLKHWKKSDCDMFRGLVIHSYNPLVDGLFDGLVVLKCVKKGYDLRFLISDSKTKKSREILCVYATRNDCLQLSTWSPDSIFRVFAETFESLKEEYEILKVLERKVELEKQLGQEENEQKHRMEINDIKTFLQKKGVTFLNGEYHF
>cdou-ksl-59 cdou-ksl-59|254.85|ksl|1|423|OY751554.1:3716893-3722107|3727|1997|0|3|II|2000_23_3727_1997
PLCLCRLPNLAMNEVFRSMNHFELMKLANLSTKMENTIRSARITLPNLNVHVAFRMSPIEFWLDRNGVCCCGAFGPKFEDNEAEARDLQKWCRSSSGMENLDVVLQKLQSLFMCKWINLFIMAMMLEIPDMEHNQFLIRWLKTCNLLLILGFDINAKDLAFFMRTARPDIIFEFRSANVPEGFDMENAFKFRTVIYSDASWVTLENLLELKDKKNVVFKQCNLTGEDFNILLKHWQRNDCDMFMRLHVCLSKRLNPQKLLNELVVLKNVKSDKDLYFILSKPNANKLREVLCINFSSKTVTIKSVSPDENALEGSTIRREFEILEILEKKTKLEKEWESEKSQEIQDEIDGLKKRLMKLKVRVLNGMYVIG
>cdou-ksl-90 cdou-ksl-90|251.36|ksl|1|423|OY751558.1:27107102-27112346|2000|3394|0|4|X|2000_24_2000_3394
GFNLLHLPFLPMQIVFRFMNCAELIKTALNSERMEYWIMMSRLGGHDYTVSMKNDQASISLNGEKATLTCGGTSCDVEHGFEVISKENLRPCYSIQNTMTVFIKTIALFPCRKLFLMLNLEQIKSSDVDKILEYEQFKFWKQLKVTNGNITRRQLNVIMGSDNSERSLLMKNVTFPADFVHENAFKFSIVLYEDAKWVKVKYLQSLNNCIRVRLENTNYCNTDIRKLVKYWITAKKDMFQHLEIISNCVTGFCIKRIFKNIVRLRTLNHGPYQSFFLADPNSERKRQLGVVSFIQNAFIFSTFSKDDLKLSGETFQEEYDILMGLNERKDLEELLEKLDDDSYLLKRLTKATLLRYPDAQIAIDRAVEKEETVKKQLKELNEKLEVFKLR
>cdou-ksl-56 cdou-ksl-56|252.77|ksl|1|423|OY751554.1:3672028-3690912|10586|11841|0|3|II|2000_25_10586_11841
PFRMCRLPRLAFHEVLQSMDHIELIKLAMVSQRMENVIRFSKLSLPIINIHFANSPHDVNVCLWENKICCGTASFSNSNTMRGRQLDKWCPKDSGIDKLDLFVKKISQLFLCKTKNLLINFDDIMKTEIIMESVHFSNYLRNSDTVLVLDGKIESKDHLHHIMKLARSDIDFELRRVEVPVDFESEYAFKFKTMIFCDSRWVKLENVLALKDCRTVTLERNTFKSSDLNTILKHWVANDFDMFKTLDFEHIEEIKLEDLFKELVYVKEITTDCDFYYIASKSNSRKSRHLMCFAYNSKWLRFTTWSAIEGKNDPVKDGLEVETLLKVLRLLEKKMEMEKNVENQKEIDEINENLKTLDVQFLNGEYVIE
>cdou-ksl-58 cdou-ksl-58|221.34|ksl|1|423|OY751554.1:3672028-3690912|15821|17076|0|3|II|2000_25_15821_17076
PFRMCRLPRLAFHEVLRSMDHIELIKLAMVSKRMEDAIRFSKISLPLINMHISNIPHDLYVCLSNENILCCGTYPYNEPDMRGRQLEKWCPKDSAIEKLDIFVKRLGQLFLCKEKFLFIYFDKIMKTDVIMENVHFLNYLQASDAVVVADGKIESKHHLNRIMKLARADIDFELRRFDVPVDFESEYAFKFKTMIFCDSRWVKLENVLALKDCRKLTLERNTFKSTDMNTILKHWVTNDFDMFKTLDIENIEEIKLEDLFKELVYVKEITTKCAYYYIASKPDSKKSRHLMCFTYNSQWQRFTTWSADREENCAVENRVEHETLLKVLRLLEKKMEIEKSSENQKEIDEVKENLKNLDVQMISEEYVIE
>cdou-ksl-14 cdou-ksl-14|248.84|ksl|1|423|OY751554.1:2176328-2181523|537|3782|0|4|II|2000_26_537_3782
NFPILKLPFLPMKLAIEQMHLIDLLKFSMCSNRMVNLIKQCRLPFKDAYPQIRISKSALEMNRNIKEFTDFYFEESAEKEFAQAIPNVVKEEGFREPVSSLKFKSIKPIEDCFQFSKLILNLFRNADFYWHLHLNDLKTENLKDLVSEIWNIGYRRISFNDGDLDSEFLTWLMDNHNLRSQLFIGSTIPDDFRHPNAFEFESMFYTSARWITLEDLLSVRNSTFVHLGQTNFDSNDINRFFRYWHECDEDMMQSLNLKLKNGEDLNRTIATDGLIILLNNRQNTIAGFDIKSGRKYVIGFTKLVENGIRFASMTAETRPIRCTVLRRMYRIKELQKELLDLRIMQEELKESAEELSRLRRREKLAELE
>cdou-ksl-86 cdou-ksl-86|246.44|ksl|1|423|OY751554.1:8100887-8106053|1997|4532|1|5|II|2000_27_1997_4532
NFRLMDLPFVPMKRVIRLMTVQERIKLALSSYQMEYFVKWARLTTACYYICIKDQSSYIQLETSQNADVFLFFENNSSNERITKKDLFEWFEISDEYSIRNISNVYERVQHLFPSSYLILNFHLNRMKKTSIKELFSITNFQNWHFLKIDGERIERSDLDFIMEMASLYRKISIQLEHFPPEYSHAKAFGFLEIEYQNADWVRVEDLFTLRDSLSVTLALHHFNCSHLNRIAQFWINCNYSMFRKLTLHMSSELTFHPNVILAGVLNLETFRSGFQEYIIVSKSSESLQFPVAVVSWVGNTFRISTVVKEDYEEEFNYLKSLNKKDSI
MEMKKSNIKLRRTQITDMYLRNLSTSFNYLR
>cdou-ksl-78 cdou-ksl-78|150.84|ksl|1|423|OY751554.1:4211773-4218158|1889|3024|0|4|II|2000_28_1889_3024
KFKLLCLPLLELTEVIKHMKLSERIKLALTSKRMKEIVSSFKLPFAEYTLSFKEEFLYIFLKDENFYIFCGDRPSYPDRDFINREDVKQWINLKRTPKKTMIAVLRNLQSISKRVSYIFLLDIENIKLVNLSQLLSIPVLSTKNKLIKIEKEELSVEKVDLDEIMETAEQNTSIEVQRFMPEDYDHVNAFKFQNVNYHYAGWVRIEHLLTLENCGDVNLRNTRLTHENINTLIKHWIQSDCDMFRNLSINNYSSDDLHKTRIFDDVPLVREFKMDDGHYLVAACISKTKRRQTALCVQKTGETLRFKAYSQETFPFQ
>cdou-ksl-79 cdou-ksl-79|245.43|ksl|1|423|OY751554.1:4211773-4218158|3031|4385|0|4|II|2000_28_3031_4385
PFQLTRLPLLVITNVINCMKPPERIKLAVLSKRMNTYVSYCKPPVVKYTLRFHGDFSYISSIDDDFYIFCGTRPFYSRDKCIKREDMKLWIKMKGSYIENMISVIRNLQTISKCELYTLLLDLENLKITNVRKVLSLPEMSNNMKCITFESGSQPTGEFENNFKRIMDLADDKVSIIYSERWPENISHEKALKFHSIYYHYANWVRIEHLLTLENRGDVNLRHTQLTHRDINTLIKHWIQSDCDMFRNLTINDVIANALNWIRSLRDVIVLKAVGMDADYYLIKACSSKTERKQTILCFYYLNGLLCFDTYTPETCPPVFLELASTLDTIIRREGMEKELRTVDSLISNGNNTAMDITMRRELTIQIQEMNELIASNNVLMLDGFYTFV
>cdou-ksl-87 cdou-ksl-87|239.72|ksl|1|423|OY751554.1:12207124-12212103|3101|1635|0|4|II|2000_29_3101_1635
PLLLLNLPLIVRNQAIRYMSMQECLLLTVISKKSESAVKWARIKVHNPSVHFCENPRIELEEGWLTIYLGVQKYQRIRGTTIRLNDLKPWLPKENVIRNKVTMELYEKLRRVFIIDGLSVTISVVNTRSPSIVDLFSTPTLRKWKDLFLYGRYFPEEINMIMRMASKNRSFELHLSDFPQDFRHKNAFRFREVYYEDARWVSIEDLLALKNAVNLKIGQNHIRSEQWIMFIDYWMKSSMDMFKLLHFVLDFPLNFNEILQDYVFLRYPDGEATVYMTLAKETGTRKNILLTINLCRYRGWQHLNASAPDKPYCVNGDFRDYRFKDALEILILLEEKNELEKRMNQIDRDRSFDRDNVSQLRQLMDKLINLHVTYVDGLATVN
>cdou-ksl-17 cdou-ksl-17|238.08|ksl|1|423|OY751554.1:2226222-2242396|7935|9322|0|3|II|2000_30_7935_9322
TFPFMELPFLPLEIVIGLMDIGDIVRLLMTSKRLEWFISTRKYKIIGHHVHFKNGKHQFEINRTSTKWCNVVFDGIVKKESVGTDDPAKWFKFSNPSNLLHFSSTDSFDDVIAISKRIRSYFKVGWFSWKLFPDQLKSIDMKELISKLSFEECYKVWILEGSIDIETLSSLMDEMESRMWLTITSDIPTDFHHEKALTFSHMSYDDAKWITLDALKSLSNIKTLSVKQTNFDNEDINNLLHHWSESNEDMFEEFNLKLKEGVTVDRYVILEGFIRTVNDELPGVEVSYFLAKQRSKKLSLARVVLSNESITLGTRPLEYDEGWITRNLELLERNNELRWKYYHLFNEEKEWINELMSVDNDSVEREELHEKIRMADDQKMAMEEEFNEIVREL
>cdou-ksl-64 cdou-ksl-64|194.32|ksl|1|423|OY751554.1:3762885-3772209|1816|3339|0|4|II|2000_31_1816_3339
KFRFRFLPRVAQIEVLRAMDYCDILNMATASSKMKLIIKSIRIELPRYAIFVKGPWSCIQINGTITGARDFLDHLKEIGEQLCFEQLARRVQFVQNLFICKEIRLGINWDEKEEGIDIMNNQYLLPILQTCDWLVLMNGQIKSEDFEFILKTVKPSVFFKTWELKIPTDFQSENAFRPDEVRYEDSRWVKIEHLFTLKGLPYITLLNPTFNVFEINNLIKIWKTNENDMFRTLVFDFSERLATETLFSDLTVLKHFRVCSDFYFLISAPNTKKSKKGLCVWFSTEAIRLTSWSPDDRFKAFDDSEPFATFRREYDTLKVLEKKEELEKKLEDDKDERLPKIQREIEEINENLKKEGVVFLDGMKVVYV
>cdou-ksl-65 cdou-ksl-65|182.10|ksl|1|423|OY751554.1:3762885-3772209|3579|5010|0|3|II|2000_31_3579_5010
KFRFCYLPRVAQIEFLRSMDHVDLLYMSATSYKIKTIIKSIRIELPSYLIYVRGPWSCIQINGETCSEGHDLLERLIEEGRPLSHERLASDEEDVQYLFICKTIYLNIEFDEKEETKIIDNQYLFHALQNCDTLILMDGKMKSEVLKYILEKVKPSVYLETWNMEIPRDFESENAFRVDIRYCDSKWVKLENLLTLRGLTDLYLYDSLFTVSDFNTLLKNWKTNENDMFKFLLFELSERIEIGTLFAGLTVLENVRRELYFFISAPNTKKSKEMLVVWFSIEEMRLSAKSPDDELKFRYEDDPFLTCRREYEILKFLEKKEELEKKLKSDNDEERPKIRMELGEINENLKNEGVVFLDGIY
>cdou-ksl-66 cdou-ksl-66|238.03|ksl|1|423|OY751554.1:3762885-3772209|5317|7327|0|3|II|2000_31_5317_7327
KFRLCYLPNVALHEVLKSMNHIELMNLALSSNRFERVIEKAQFKLFEYGVHVRGLKSNIKLGKSVGLTFSDEAEKLDWEVFIKKESLEKWCDGTSIAENIDLAIRKLQKLFFCYDENVTIHWNELDKTNMEENLYLMRLLRLCDNLLLIDGEIQEEEFDYILETTHPGVSVETIDLVVPIDFQNENAFKFKSLIYGDSRWVKLENLLTLNGLTAVHLYSPTFNVTDFNILLNHWKSNENDMFHFLLFKLTDRIEIVRLFAGLTVLKNVRHGGDFYFCISDPNTKKSKELLTIWFSTQEMRISAKSPDDRFVAFDFKEPFSTQRKEYEVLKVLKRKEELEKKLASENDEELPKIRREIQEINENLKHEGVLFLDGIYEMG
>cdou-ksl-76 cdou-ksl-76|236.39|ksl|1|423|OY751554.1:4195435-4202354|1873|3226|0|4|II|2000_32_1873_3226
ALQLTRLPRLAVTEVIKCMVLSERIKLAVLSKRMKHIITHCKSPSAQYILRIKNEESYIHLKDEDFYMFCGKLHSEFEKYHIKKTDMKGWINLKGSPATNMVKVLLNLLAISKCESYTLLLDFKHLELADIRQVLSLPELSTKRKMIKFEKAALPVEKTSLDKVMELADKNTSIEIKKKIPEDYSHENAFKFHNMKYSDGRWVLTDNLITLENSGKVHLGSTRLNYIDINNLINHWIRSDCDMFEKMKIEKYGTGEVSRVFRGTAALRVFKRNVAYYLICSCSSKTERKQTILCGYKSGEDLCLNTYTPETCPSFFRELIPIINLIIQKKSLERELRMVNLAIAQANSTMMDVVKSNVLPIQINDIQELISTKGVFLDAGFYTHV
>cdou-ksl-77 cdou-ksl-77|225.40|ksl|1|423|OY751554.1:4195435-4202354|3929|5281|0|4|II|2000_32_3929_5281
SLQLTRLPRLAITEVIKCMVLSERIKLAVLSKRMKHIITCCKSPSAQYSLRIRNERSCIHLDDEDFHIYCGKFHTESDKDHIKRTDMKGWINLKGSPATNMVKVLQNLLAISECESYTLKLDFRHLKMADIRQVLSLPELSTKSKFIEFERGEHDVEKTNLDKVMELADKNTSIEVEKNIPENYNHENAFKFHNMKYSDGRWVLTDNLITLENSGKVHLGSTRLNYIDINNLINHWIRSDCDMFQKMIIEKYGTGAVRYIFWGTAALRVWKSNIPYYLICSCSSKTERKQTILCGYKSGEDLCLNTYTPETCPSYFRELIPIINLIIQKKSLERELSMVNLAIAQANSTMMDVVKSNVLPIQINEINELILTRDAFFDAGFYTYI
>cdou-ksl-57 cdou-ksl-57|216.27|ksl|1|423|OY751554.1:3672028-3690912|14995|13524|0|3|II|2000_33_14995_13524
PFRMCRLPRLAFHEVLQSMDHIELTKLAMVSQRMEDVIRFSKLSLPITNIHIANSPHNLDVALNDKNILCCGTIDLGIPNNMHGRQLEKWCPIDSGIEELDLFVKKLSQLFLCKKKNLLIWAKLMETEIIMESVHFSNYLRNSDTVLVLDGKIESKDHLHHIMKLARSDIDFELRRVEVPVDFESEYAFKFKTMIFCDSRWVKLENVLAFKDCRTVTLERNIFKSTDLNTILKHWVANDLDMFKTLDIEHIEELKLEDLFKELVYVKLVTKVVFHYIASKPDSSKRRHLMCFSYNSKWLRFTTWSVEDEKNGPVEEGMEIGILLKVLRLLEKKAELEKSTENQKEIDEINEDLKNFDVQMINEEYVIE
>cdou-ksl-55 cdou-ksl-55|205.64|ksl|1|423|OY751554.1:3672028-3690912|9653|8000|0|3|II|2000_33_9653_8000
PFRMCRLPRLAFHEVLQSMDHIELTKLAMVSQRMEDTIRFSKLSLPKLNIHIANSPHNLDVALNDKNILCCGTIPFVETPNTMRGRQLDKWCPKDSAIEKLDLFVKRLGQLFLCKQKNLFIWAKLMKTDIIMENAHFLNYLQTSDTVLVLDGKIESKDHLHHIMKLARSDIDFELRCVEVPVDFESEYAFKFNWMKFCDSRWVKLENVLSLKDCDTLKLGRNTFKSTELNTILRQWVVNDCDMFRILDIEHIEELKLDDLFREIIYIKVITTNYVYYYIASKSDSSKSRHLMCFSYNSKWLRFSAWSVEDEKNRAFGGGIGVETLLKVLSFLEKKKELEKSMEDQKEIDEMNKSLESLDVQLTNEEYVIE
>cdou-ksl-54 cdou-ksl-54|237.11|ksl|1|423|OY751554.1:3672028-3690912|7557|6134|0|3|II|2000_33_7557_6134
PFRMCRLPRLVFHEVLQSMDLIELIKLAMVSKRMEDAIRFSKLPLPNINIHISDSPHDLYVCLWENKLGCGTYPYDEPDMRGRQLDKWCSKDSAIEKLDSFVKKLDLLFLCNKKHLFIYFDDIMKTDIIMKNAHFLNYLQTSDIVVILDGKIESKRHLHDIMKLARSDIEFELRRVEVPLDFESEYAFKFETMIFCDSRWVKLENVLALKNCRSLTLERNIFKNSDLNTMLKYWVVNDFDMFKTFIVQQNEELILEDLFKGLVYVKLTTGEFTFHYIASKPDSKKSRHLMCFYSGSGQLKFTTWSIDYEKNGLVEKGMEIGILLKVLRLLEKKMEMENSMENQKEIDEINENLKNLEVQFLNGGYVIE
>cdou-ksl-53 cdou-ksl-53|168.54|ksl|1|423|OY751554.1:3672028-3690912|5490|3393|0|3|II|2000_33_5490_3393
PFRICCLLRLAFDEVLRSMDHIELIKLAMVSKRMEDAIRFSKLSIPILNIFISNSPNSVNIWLKKANNRLCCSTIPIKTIPIIPGRQLDKWCPEDSAIGKLDSFVKKLDQLFVCKKNILMVCWADVMKENSIMESAHFSNLLQTVHGVVVASGKVESKYHLHQIMKVARSDIDFELRNIEIPVDFESEYAFKFNNMTFCDSRWVKLEDVLALKNCNILTMARNIFKSSDLNIILKQWVVNDFDMFKTLDIQQNGELELEVMFKEVAYLKLNTENEGFCYIASKPDSSKSRHLMCIAFNSKWLRFTTWSPDYTKIGPVEQGMNVGKLLEALRLLEKKIELEKSQGNQKALAEMDKNLKNLKVRLINGEYVIE
>cdou-ksl-52 cdou-ksl-52|211.55|ksl|1|423|OY751554.1:3672028-3690912|2973|1538|0|3|II|2000_33_2973_1538
PFPICYLPRLAFHEVLRSMDHIDLIKLAMVSKRTENAVRFPKISIPNINIHIANSPHNLDVCLNVENKLCCGTYPFDDPNGMRGRQLDKWCSKDSGIEKLDLFVKKLNQLFICKKKNALIYFDHISKTDIIMKSEHFANFLRASDTVLVYKGEIESKDHLHQIMKLARSDSIFELRNIEVPVDFESEYAFKFASMIFSDSRWVKLENVLALKDCHTVKFERNVFKVSDLNTILKHWVANDFDMFKTFVVQQNEEHSLEILFKELIYVKLITEEATFHYIASKRESNKSRHLMCFHSNFGRLRFTTWSIDYEKNGPVEKGMEIGTLLKVLRLLEKKEQLEKSVENQKEIDEINENLKNLDVQFLNGEYVIE
>cdou-ksl-11 cdou-ksl-11|221.44|ksl|1|423|OY751554.1:1930547-1942000|4611|3258|0|4|II|2000_34_4611_3258
SFNLLKLPGLAFHQVIEIMGIMEIIKLTMCSNRAHFQVKLGKHKVNELHIHVKKDCYQLEIKRTKDDFCDINMNIGDHKAENVDIGKESEWYQNESFQILNFKPTVSLEDVISVSKKFRSCFKITLFTWKIHMESMIEISLKQFLSTLPLDNCQGISIIGGEIDKETIEWIMDTLDLEKQIEIDSKLPVGFKHKNAFRFKSCNYTHGHWVTIDDLVSLRGNSSIKLGSTDFDNFDLNHLLNYWTILDHDIFSTLTLELKDGIALRKNVVFKGFRRISMQGAPNPTFYLLAKVKSKKKVVARLEFKKRIVEFVFLEDCYVKRPLELFERKEQLEIRYADLQNRETTESEKMSQSIRNEMSRIKSEFKEIVDELVACKTSKFNSELQ
>cdou-ksl-9 cdou-ksl-9|200.36|ksl|1|423|OY751554.1:1056694-1062430|4526|11|0|4|II|2000_35_4526_11
TFHLNKLPIVAMREVILFLTVPEKIKLALTSKKMNRNVAYAKVKLDYYKIDMIDRLCNVEVGKEEIISLFCGNNYYTPSPGESLRARHLKPWLKANGSIIENISLIIKNLKKIFHCDSYELKLNPDNMDLDFLRDILTATEWSDWRHIRITETEILDKEKLDLIMEEANKERTIEVWTKMPIDYFHENAFKFLSIAYDEAQWVKIENLFSMRNCDTVEIRSNTFSIPDMNKFIKYWAQIDCEMFKMMLLDLEIKIALSKSEIFKDLITLTTFRNGFKYHLIPSVSTTRKSRILSVYKTTYGIAMAALSPEDPVDCNAQKCPPFSQESLILN
>cdou-ksl-84 cdou-ksl-84|175.69|ksl|1|423|OY751554.1:5023839-5038114|13329|11309|0|4|II|2000_36_13329_11309
VFQLLKLPHLAIRNLISIMGVTEILKLSICSKRVERIMELAKPEIDIFLFAFSNVRSYISMCRNETEQALFYFEKGNKKFNISSDRKSLCDWYPSDRKYGVTCKCKDPFENSIEVLKRLRLFFRAKEVVIRSNSEKVTIEQLKSVLPFISNEANSKLVFKGTTINSEVLSYVIDSARKETKVEVNSLISTEFRHQDAFKFINDIRYDQAQWVTIDDLISVRNCKCITLGNTNFTISDINRFLKHWVYCEEKMVEKLTIELNEDAMDNIEEVLNEIKFINFWDVGTGENEISLFTRSSRKLDVGMLRLDEPNLIFETLSAEGEYSGDWYIVSMLHRLKHLEKDLSALLQAQTAESNGELRKRRELLEIEIRDLEKEMNELKIPLKIV
>cdou-ksl-83 cdou-ksl-83|191.84|ksl|1|423|OY751554.1:5023839-5038114|10290|8258|0|4|II|2000_36_10290_8258
VFQLLKLPYLAIRNLISIMGVTEILKLSICSKRVERTMELAKPEIDIFSFTFSNVRSFISMHRNETDQGHFYFEKGNKKFKTSSDRKSLCDWYPSDRKYGVTCKCKDPFENSIEVLKRLRLFFRAKEVVIRLNSEKITIEQLKSLLPFISNEANSKLVFKGKSINSEVLSYVIDSVKRETKIEVNSLISTEFRHQDAFKFINDIRYDQAQWVTIDDLISVRNCKCITLGNTNFTISDINRFLKHWVYCEEKMVEKLTIELNEDAMDNIEEVLNEIKFINFWDVGTGENEISLFTRSSRKLDVGMLRLDEPNLIFETLSAEGEYSGDWYIVSMLHRLKHLEKDLSALLQAQTAESNGELRKRRELLEIEIRDLEKEMNELKIPLKIV
>cdou-ksl-82 cdou-ksl-82|164.73|ksl|1|423|OY751554.1:5023839-5038114|7239|4701|0|4|II|2000_36_7239_4701
VFQLLKLPYLAIRNLISIMGVTEILKLSICSKRVERTMELAKPEIDIFSFTFSNSLISNVRSFISINRNETDQGHFYFEKGNKKFKIPSDRKSLCDWNPSDRKYGVTCKCKDPFENSIEVLKRLRLFFRAKEVVIRSNSEKVTIEQLKLLLPFISNEANSKLVLKGKTINSEVLSYIIDSVKRETKIEVNSLISTEFRHKNAFKFINDIRYDQAQWVTIVDLLSVRNCKCITLGNTNFTSSDINSFLKHWVHSEEKMVEKLTIELNKDAISDIDEFFDELFNEIEFIEFANAGTDANVTNLFTRSSKKLDVGMIRFDGPNLIFETLSGEGKYSGDWDIVSMLHKLKYLEKDYSALLQTQTAESKKELQKQRELLEIEIDDLEKEMNA
>cdou-ksl-81 cdou-ksl-81|183.47|ksl|1|423|OY751554.1:5023839-5038114|3494|1591|0|4|II|2000_36_3494_1591
VFQLLKLPHLAIRNLISIMGVTEILKLSICSKRVERTMELAKPEIDIFLFAFSNVRSFISINRNETEQGHFYFEKGNKKFKILSDRKSLCDWYPSDRKYGVTCKCKDPFENSIEVLKRLRLFFRANEVVIRSNSENVTIEQLKSLLPFISNETNSKLVLKGTTINSEVLSYVIDSVKRETKVEVNSFISTEFRHQDAFKFTNDIRYDQAQWVTIDDLISVRNCKCITLGNTNFTISDINRFLKHWVYCEEKMVEKLTIELNEDAMDNIDEVLNEIKFINFWDVGTGENEISLFTRSSRKLDVGMLRLDEPNLIFETLSAEGEYSGDWYIVSMLHRLKHLEKDLSALLQTQTVESNGELRKRRELLEIEIRDLEKEMNELKIPLKIV
>cdou-ksl-88 cdou-ksl-88|190.87|ksl|1|423|OY751554.1:12763052-12767834|3342|1108|0|4|II|2000_37_3342_1108
MFPLIDLPVVAIREVFHFLTITQRVFLATTSNKMMRYIINYSRKPTAKCSVHIGDERSHIHFVNENFRVFCGRSWFSGSLSLRKKTLKSWIKENETVMQNTVAVLRKISEIVSLKSFRLVLHSRDIKSISIREVLSVSELSQWASVVITGIHIGKENLDAVMEKADEERKIEVMGAMPSDYNHENAFNFYEMIYTYASWVRIEHLLALKNKGAVVLERHNLTLCDFNTLIKHWVQSDYDMFSSLVVEQTIADQLDTVRTILKDCAYIETHRDGKSHYLVCADSNKTDRRNKLLILGRWNKGISFFTSSPDKPIKNKEKMVTSFMEEFTILHTSSEIELMKKTVSSIASLISNDIKQSEKDSLVEKNKEMKRTILERKNELNEKIRVGYGLWTLH
>cdou-ksl-20 cdou-ksl-20|185.66|ksl|1|423|OY751554.1:2328893-2333354|4362|1493|0|4|II|2000_38_4362_1493
TFPFLKLDFLPLKLVIELMEISDIVRLTMTSKRLKWFIKNRQFILAGFHVHFRDGKSQLELNRERNTDFCDIIFDGIKKKGAGDPAKWFQFSEPSNILHFFSTDSIDDIIDISKQIRSYFKIEWFSYYLRPYQLESIDIKEVMSKIDFDGCYRVFIWGGSIGTEALSCLMDRMESRMWLTITSDIPEGFHHDKALTFSVMEYDDARWITLDILKSMKNIKSLSLNETHFDNEDINKFLNHWSDSNEDIFEKIELKLKEGITVDKDVILDGFKCITDRQTEQNKFLTKKSTETRRVSVEFSGDSARLSVVRVEKYGTRNPEYYQKTHIISAFPEKEPKNVCFVDYGSRMKLFIKIPSILLFSPFFRFFLRKKFSFTQ
>cdou-ksl-67 cdou-ksl-67|187.44|ksl|1|423|OY751554.1:3908795-3913810|1997|3374|0|3|II|2000_39_1997_3374
YFRLMNLPQLARIEIINQMTYSEQIKLATRSIRMMSIVKQARVKADICTVILAGYDTRIALNGIDVVNCNSWEKTSLSLNPEFVNITVLTPDINPKFTVVEDTCVALPILQKIIICKSLEIELDLDYLHNENIGEILRTPALHAFEHIKVNSEIDDIGIGIGGIGTNCLNLFMETAVCKWKRINRSIKIIGTQIPLDYYHKNAFKFFNIHYEDARWVRPEYLYSLRNRNEVTLGKNNFTPKDFHAFAMYWVFSRYDMVRVFTANLNETLAVQSLFSGITFLHTFRSGKSFYLVLERKQRLWVVQIVPGQVIFTACAPNESISIDVNGKQLKVSFEPEFWAIQRLKKTISNEYKLEQVTMKREEATSEVEIQMLEKQKALFEKDIDYYKQKLEKVKLYYQDGIPTID
>cdou-ksl-21 cdou-ksl-21|178.64|ksl|1|423|OY751554.1:2450979-2459103|3333|1296|0|4|II|2000_40_3333_1296
TFTFLKLDFLPLKLVIELMDIGDIIRLSMTSKRLEWFIKNRQLFLAGFHVHFLETYELELNRKPDYDTNGTETRMKITDLAKISRFEFSDPFDVLHFSSTDSTDDFLKISKQIRSYFRIRWFSYYFKPADLKLKSIDIKEVISKLDFDGCFKIVLWRGTIDTESLSYLMDKMEIRMHLTVTSDIPTDFDHEKGLKFSFMEYTDARWITLDALKSINNCKLLSLKRTNFDNEDINTFLHHWSNSNEDMFEKFDLKLKEGTTIDSFVILKGFRQVSEGPAETGLYFLPKQRCKKRSLARYKELNETIFIQTIEELDRYFTSTLELMERKRELHIEWYKLYENIQKWLDEMLFVANGFDELRELNEKVRGAENEQLELEMEFNVVVKKLREEGIINIILPTIY
>cdou-ksl-36 cdou-ksl-36|177.15|ksl|1|423|OY751554.1:3591619-3596353|1038|3256|0|3|II|2000_41_1038_3256
GISFIRLEFSINRKIFRLKFALASDENENRLISGRPWKPAVHTVDIQVDGLAVISVEDTFCISCGQDCDPFNGKMVFREEVAKWTTPNASSVQATIDIYSKIKKLFPCAGLTLRLTFLNTEDMQTIFASGVFDEWTYGVVRGTVTSESLGFVMDHSGPQKYLQTQLSTVPRDFQHEKAFNFNIMEYEDAQWVRVEDLMTMRGVGKIELKRTSLNCAHLQKYITHIVECGYPVCKVALIQLDGAVSREVAFHNLLVLELEHMVGSVYFCLIEPSEHRKILIVQFNGNQVRIDTKDIDKHHQRYFKILTVLKRKKEWEAEKKRTEQLEEKLKEMGVNLEGSIPTMR
>cdou-ksl-61 cdou-ksl-61|172.43|ksl|1|423|OY751554.1:3754378-3762652|1882|3112|0|3|II|2000_42_1882_3112
KFRFCYLPRVAQIEVLRSMNYHGLLNMATASSKLRTIIKSIRIELPEFQAFVKGPWSCLQTDDSSFSDARCLLDRLIEKGEQLSYEELERDVKFVQNLFICKRFLMIIDWDEKEKEIDIMNNQYLLYLLQNCDTLVLLNGEIKSEEFEYVLKTLKAKAFLETWKMIIPIDFQSENAFRLDEVRYEDSRWVKLENLFTLKGLPYITLLSPTFNVSDFNRILKNWKTNENDMFRFLVIDIADRLTTEELFDGLTVVKHVRLGGDFYFLISAPKTEKSREILCVWFSTKTIILSSLSPGQRFVAFDDDEPFSTAREEYEILKILEKKEELEEKLKIGDVEELLKIRMELDEINENLKKDGVVFLDGIY
>cdou-ksl-62 cdou-ksl-62|168.82|ksl|1|423|OY751554.1:3754378-3762652|3580|5202|0|3|II|2000_42_3580_5202
KFRFCSLPRVAQIEVLRSMNYSELMNMAWTSYNIRIIIKSIRIELPEYQVYFKGPWSCLQMNDSSISEGQKFLEWLSSVREEEDCHEEVASSVWRVQYLFICKKVHLVIDFDEKDEIDIIDNQFLLDMLKNCDTLVLMNGEIKSKDFEFILKTMKASYLETREMTIPVDFQSENAFRPIEVRYGDSKWVKLEALFTLKGLTYIRLYSHTFDVSDFNILLKHWKTNENDMFKFLLFELSERIDIETLFAGLTVLKNVWHGGDFYFCFSTPDTKKTKEILCVWFLTEEMRLTVQSPDDRFLAFDVDEPFATCGREFEILKILEKKEELEKKLTSDNNEDLPSIRMELDEINENLKNEGVVFLDGIYVI
>cdou-ksl-63 cdou-ksl-63|144.24|ksl|1|423|OY751554.1:3754378-3762652|5509|6750|1|3|II|2000_42_5509_6750
KFRFCYLPRMAQIEVLRSMNYYDIYNISMFSSKMNLLIKSIRIQLPEYLFYVRGPWAWVQANSASISKAQGSLDRLMKRGEQWNHKQAALCEKGVQELFICKKIFLVLDFDEKEEKLDIVDNQHLLYTLQNCDTLTLMNGKIKSEDFEFILKTVKPGVFLNTWELAIPIDFQSENAFRPDEVKYEDSKWVKIENLFASKGLPYITLLSSKFNAFEINNLMKLW
KNENDMFRTLVFDLSERLEIAKLFSDLTVLKHFRVRSDFYFLITAPNTKKSREVLTVWFSTEDIRLTSRSPDDRFIAFDDAEPSGTFRREYEILKVLEKKEEMENKLKNDNDEELQKIRREIDEINIHLRNEGVVFLDGVY
>cdou-ksl-23 cdou-ksl-23|162.39|ksl|1|423|OY751554.1:2460799-2465259|3560|839|1|5|II|2000_43_3560_839
TFPFLKLDFLPLKLVIELMEISDIIRLSMTSKRLKWFISTRRYRVFGGFHVHFKDGKHKLEIIRTQTDYCDIVFDGIRKNGLVGTDDPAKWFRFSDPSNILHFSSTDSVDDVIAVSSCLRSYFKIDLFSWNLYPEQLIDIKK
ISKLSFENCHKVSILGGSIGTKPLSRFMDKMDSRMQLVITSEIPVKFSHKKALTFFVMEYKDARWITLDALKSIKNIKSLSLDRTSFNNEDINNFLHHWSDSNEDMFEKIELWLKDRTTVVQKLIFRNFGIRSPKGYYYYLLAKNRAKKRWIAQMESFVDEGITIETIEESDCDSILIITLDLIQHIRKWRDKKLLMKKDSDKWRKLDEKIQKAFNEKSKHKMEHDGIVEELRKYGLTAKPTID
>cdou-ksl-22 cdou-ksl-22|143.96|ksl|1|423|OY751554.1:2450979-2459103|4433|6677|1|4|II|2000_44_4433_6677
TFPFLKLDFLPLKLVIELMEIGDIIRLTMTSKRLKSFIKNRQLFLAGFHVQFLKTYEFEINRKPDYDVCNIEFDGIRKKSRGDLDKWFEFSDPSNILHFSSTDSTDDFLKISKQIRSYFRIKWFSYYLKPADLKKKSVDIKEVISKLDFDGCYKIVMWRGSIDTESLSYLMDKMEIRMHLTVTSDIPTDFDHEKALKFPFMEYTDARWITLDALKSINSCKYLSLKNTNFDNEDINSFLHYWSDSDEDVFENIDLKLKEGIEVADSKILNGFVRVSDGPSETENGEFLYFFLYEIESNSDRTSIIGTFLIIFDNFK
ILSPRLQEEILRNFEKSSKFIFFLQKIDVYGKSAQAFRIFDFKLLIY
>cdou-ksl-8 cdou-ksl-8|84.46|ksl|1|423|OY751554.1:1052158-1056445|3187|18|3|4|II|2000_45_3187_18
IFYLNKLPIVAMREVILFLTIPEKIKLALTSKKMNRNVAYARVKLDYYKIDMVDRLCNVEVGKEEIISLFCGNNYYTPSPGESLRTRHLKPWLKANGSIIENISLIIKNLKNIFHCDSYELKLNPDNMDLDFLRDVLTATEWGDWRNITVNGTEVLEKEKLDLIMEEANKERTIEVWRKMPIDYFHENAFNFLSIAYDEAQWIRIEYLFSMRNCDTVEIRLNTF
SKSEIFKDLMTLTTFRNGFKYHLICPISNKSPSCKKIFKIIFGIKNFFECLT
NYSIATTQLTKHLKKAKF
ELSKNKFNRIIIPLPENLRKIESHGLQLRDLR
>cino-ksl-1 cino-ksl-1|196.04|ksl|1|423|Caenorhabditis_inopinata_Sp34_Chr2:12513082-12517731|1418|3691|0|3|II|2000_1_1418_3691
NFDHSLIVFYRFKLALSSKKMAEYVKITKANKHFYIVDLNTTEKVKVSRCEKVETLQTILGGAQSTKIASKKECKIWYGNRNLPAAERNVLLIRNIQYVFPFNQFVIMFRMKKMSENGVRRYLEDRALANWKMAIVRTGKIGASDLDAIMDMANKDRSIALKDVDIPKNYTHANAFKFGSIVYENAEWIRLTDLYSMKNCKAVQLGKNALTPDDLNSFLKFCTKSECSMFFTLALNINAKKRLSVNRVFHEIPVLKYNRQKHSFYLIAATNICRIMIIYRSYTKGITIWAISPHKSFKLFRSNFEPFTKEYNVLKMLTEQIELQKELKQLEKTTSEDVTQIIIKKSAIKEKLESVARNLDSENVYNENAIHYIA
>cino-ksl-2 cino-ksl-2|196.04|ksl|1|423|Caenorhabditis_inopinata_Sp34_Chr2:12524633-12529282|1418|3691|0|3|II|2000_2_1418_3691
NFDHSLIVFYRFKLALSSKKMAEYVKITKANKHFYIVDLNTTEKVKVSRCEKVETLQTILGGAQSTKIASKKECKIWYGNRNLPAAERNVLLIRNIQYVFPFNQFVIMFRMKKMSENGVRRYLEDRALANWKMAIVRTGKIGASDLDAIMDMANKDRSIALKDVDIPKNYTHANAFKFGSIVYENAEWIRLTDLYSMKNCKAVQLGKNALTPDDLNSFLKFCTKSECSMFFTLALNINAKKRLSVNRVFHEIPVLKYNRQKHSFYLIAATNICRIMIIYRSYTKGITIWAISPHKSFKLFRSNFEPFTKEYNVLKMLTEQIELQKELKQLEKTTSEDVTQIIIKKSAIKEKLESVARNLDSENVYNENAIHYIA
>clat-ksl-39 clat-ksl-39|502.35|ksl|1|423|CM056093.1:735194-740548|2000|3354|0|4|II|2000_1_2000_3354
TFPLRKLPFVALKHVIKLMEIDEIVKIAITSRYMESIVKSCCIRIRRTIVSLYGEYTYVGLYNPKVILFCSTQSFNHPSIPELAKEDLKPWLPETSTTLENTRQLFTRIYKLFQCGPFKLMINSSTENIKKTLEIPEFRNFEALILCGQHFKKKQLDEVMEFERENQDLQILEGVIPVDYYHPNLFKYTDVHYCDARWIRLEHLLSIKDNFQIELGMNNLTIPDLNKFLHHWMNSEYELFKFMSIDIEKESSIPLDVLFRGITVLRGYRFGKWKRLISVKSPNTRNRQIMSISWSKSRIDMSTWSIHERPKQGDRDNEPYAPEFEILQLLKQRRVLTLKLERVGDDSLEKQEELTGKIEETNNQLQLRGVEFNNGWPFLR
>clat-ksl-29 clat-ksl-29|471.47|ksl|1|423|CM056093.1:686976-695532|5541|4176|0|3|II|2000_2_5541_4176
TFPLRKLPFVALKHVIKIMDIDEIVKIAITSKYMEAIVKVCYIRIRQIRVNLYRERTYVSLDYPGVTLFCDINPFNHPSIPKLIKEDLKPWCVKRKMSSSSFSQKYKSEFRFSETSTIFENTRQLFTRIYKLFRCDHFNMLISSSTQNIKEVLEIPEFRNFAVLYLVGGHFKKEQLDEVMDFEREDQDLHIIRGEIREDYYHPNLFKYTDVHYCDARWIRLEHLLSIKNNGVITLGKNNLTISDINKFLHHWMNSEYDLFNWMTIDIVEEEIMPVLFHGIDVLRGYRFGSERRLISVNSPKTRKRPILSIVRAQLRIYINTWSIHQRPYKEYLYDHSLMIFDKSYAPEYKVLQLLKRRSVLNSKLEQVKEDSLEKQELTGKIDKTNKKLQLKGVEYENGWPILR
>clat-ksl-28 clat-ksl-28|486.69|ksl|1|423|CM056093.1:686976-695532|3458|2000|0|4|II|2000_2_3458_2000
TFPLRKLPFVALKHVIQVMDIDEILKIAITSKYMESIVKVCYIQIRQTMAIFSREYSYIGLDFPAVTLFCCAKAFNHPSAPKLTKEDLKPWLSETATTIENTRQFFTRIHKLFQCGPYRLMINSPTENIKEILEIPEFRNFTVLYLVGGHFKKEQLDEVMDFEREDQDLHIIRGEIPEDYYHPNLFKYTDVHYCDARWIRLEHLLSIKNNGVITLGKNNLTISDINKFLHHWVNSEYDLFNWMTIDIVEEEIMPVLFHGIDVLIGYRFGSERRLISVNSPKTRKRPILSIVRTQLCIYINTWSIHQRPYKEYLYDHSLMIFDKSYAPEYKVLQLLKRRSVLNSKLEQVKEDSLEKQELTGKIDKTNKKLQLKGVEYENGWPILR
>clat-ksl-80 clat-ksl-80|483.92|ksl|1|423|CM056093.1:6737105-6744296|2000|5191|0|4|II|2000_3_2000_5191
PFLILKLPLVPFKLVTEFMDSNEIIKLSMCSYRLEYFLRLSKYKLKNLNVHLSDKRLRYDLSQSNNFLSILFRKQKSEKQLESVSKMQQLCERYYGEDYTFLKIEHFSSNTVFDLFKCISALFSCPSVRWNFYLDEMNTETMMHYLNLSLAEKCTWFSFMRGNLSTPLLTELIDKIPVSKRLEIGSDIPIDFKHPNALKFYITKYNNGRWITLDDLKSIRNIGWIQLKSTIFDCSDVNQFLKYWVNCEEDMMELLELNLREGAIIDEDVLTDQLITVHVEGASSTDFFIKAKNHKQRKFVLGHVEIGEDNSIGFSTWEAIGKRTHVFGILELLERKKELEDEISMIEIRENQAGFANFSEEMRQKNYKYEELRRLEISLIEQDHPGYRFEI
>clat-ksl-72 clat-ksl-72|481.74|ksl|1|423|CM056093.1:5235923-5241888|4083|2000|0|4|II|2000_4_4083_2000
SIPLLKLPFFPRRLITRMMEPQEVFNLSLCSHRMKSILTSSKLEIDAFHVRFSSRYFRVWIMGKSGKSSQIIFSYYKEVMGIFQAVARLLNIREIYMFNLSFLPNDISEIYNRIISLYSCPHIRWVFDLDQLWLEDLHEYLDVALAGKCHRLSFYNGTISRELLTELMDKIPVTTKLEITSNMPVEFKHPNAFKYKTIDYSEARWATLDDLKSVRNEWIVDLKSTNFDCHDINEFLKYWVACDEAMLTRLTLQLREGTEIDDIVLLDKLTVLLYYYKDLPHFVIKVKKITNEKLVVGHFEPKEDNRINFSVWSANEFPGVFDLLEMLEKIKELENELLRMDEEESELIDWREQNKRRQEIPLELEKLRRQMEEKDDFGFIYVS
>clat-ksl-30 clat-ksl-30|478.51|ksl|1|423|CM056093.1:699675-728614|2782|4912|1|4|II|2000_5_2782_4912
TFPLRKLPFVALKHVIKIMEIDEILKTAVTSKYMECVVKSSCIRVEKAVLHFDDMRAAIFFKNPNLTVLCSAFISESYKGATVRKQDLKPWLSETSTVLETTLQLFLRIRNLFQFGSFDLYISLTKKDSKMQEIMEIPEFRNYERLSLSGRKFEKDELDYVMEFGREDQKLRIIKGQIPEDYYHPNLFKYTDVHYCDSRWIRLKHLLSIKDNDIIRLEKSKLTQPEINTFLRHWVNSEHDMFRQMEIVIEKGDRIHFSVMFRGLVVLLGQRFESVYVLIAVKSS
TRKQPILSMNFEDNSISMFTWAINERVVEVIGSDDEPYAPEFEILRMLERKKGLKMELKKDPKKLEIRKEIDEIEKELCRRGITFLNGWPTFF
>clat-ksl-32 clat-ksl-32|359.56|ksl|1|423|CM056093.1:699675-728614|9081|10507|3|4|II|2000_5_9081_10507
EFKF
KLPIIVRMLIIQLMDTAERFALSLTSKRMKMEVRLIKKQYYYPEIVFHERNSFIILREDPSLKYGVTASGIRAKEKEEITGYNTKRTSIQNTSLAIIRLSHVINITGLRIHFTKPNPSLVFLKKIFSNNTFKTVWNKITLYGIEFNSEIVN
LLNMADRRKEFQIFNSDMPLDFKHKNAFKFGTTDYGDARWVTLSDMFQIRGVENVSL
RTTLTSINVRHFIARFISSADDMFKWMQIRAMETIQLEGLFNNLVVLERHADSPNIGYFTLAMSSSRIYKLLFIHHNIDSVTLSAWKPSEVVKYGNTKKEVKKVYVIMKLLKRKTTLEKKFEESRDATKWRDLSNRIQKLKRRIHELGVVYRDGRATI
>clat-ksl-67 clat-ksl-67|461.34|ksl|1|423|CM056093.1:5206970-5225409|7357|5830|0|4|II|2000_6_7357_5830
PFPLLKLPTIPLRLITKMMNAEEILNLSMCSYRLELFLRASKHKMGFFCVHINDRHLTFLSKTPDSLRLSFKIGVKEEQIKAVDKMGVLCGSLQEKNGSIQFNQDCLPDKMLEIYRRIISLYSPTLIKWLFYLDKPSMESVCRYLVENLTAVNNYDRKTYHRFVFHNGSLTREFLTELMDLIPVTASMAVTSGIPTDFKHCNAFKYKKIQYNEARWATLDDLKSVKNENFVNLKSSNFDCKDLNEFLKYWVDCDEAILTRLTLKLKEGTVINEAVLTDQLTILLYYVNDLPHFLLKMKKISNEKLVVGHFAVKQDKTVEFNVWPRDKWSGIFEMLELLEKVKEMEKELMGIDEGEEPNNNEEIEERNRRRRELEEELRQVRRQIDEINEYGLILRYDIFA
>clat-ksl-66 clat-ksl-66|477.95|ksl|1|423|CM056093.1:5206970-5225409|3968|2000|0|3|II|2000_6_3968_2000
PFPLLKLPTIPLLLITRMMDSNEIIKLAMCSYRLELFLRSFKYKVDHVYFHLSDIFLQADTMIPPNNYLSTYFNAVHNEKRVTRMTDLCDRFLNENDDFLWVQSMSEKDIMEMCNRISSMFSYSLIQWVFYVDQIEKDTLMKYLDAVVRTRECENMITFRQGCFSKELFTEILDKIPVTMRIDIESGIPLDFRHPKAMKLSTIEYREARWITVEDLKSVRISGSAMLGTTNFDCSDINEFLKYWINCDEFMMESMSLTLKEGTVINRIVLSDQLVTVQFHNTVSYHIYVRAKNHKNLKFPLGALYIYAKNKIELLVFQSDKDPEIYGMLESLEMKKDLEMELKNLENSRDKRKEEISSELEQLEKQLNEKEEKGYIFTF
>clat-ksl-38 clat-ksl-38|365.29|ksl|1|423|CM056093.1:699675-728614|27052|25383|0|4|II|2000_7_27052_25383
PATVVRLMSLGEIIKLAMTSKKTESIVKIARVSLGFCMLTFIDENSYIFVTNSKLKINFGPYNLKYDEEEEEITRQAMKSWLTSNSPTLQNIKKVFTKIQNLFICGKFGITYDMTNKNTTVKEVIEAPEFENFKALHLFGVKCTTKEMDYLMENIRADQDLHIQEGEIPEDYYHPNLFKFTDIHYCDSRWIRLEHLLSIKNNYIITLGKNNLTPTDINKFLRHWVNSEHDLFTMLHIDRERGVPLKLNDLFNDLVVLRVIRKGCWCWLIAVKSPEFRTKQLLHLNWNRKTFYMNAISINGKLKTRDCEEYQFAPEFDILKMLERKKSLTHEQNDTKEILDINMELQKKGVYYDRGLPTVT
>clat-ksl-37 clat-ksl-37|411.20|ksl|1|423|CM056093.1:699675-728614|24013|22553|1|4|II|2000_7_24013_22553
EFKFKKLPIIVRMLIIQLMDPAERFALSLTSKRMKMEVRLIKKQSYYPLIIFLNTVSYIKLRGEAGFEICCNILGYKRRRGGYHWLQYKKRTLIQNTALALKKLSNIFNMKGLGIQFTKVTPSLVFLNKLFSNKTFKSSWDKITLNGIEFNSEIVNFFLNMADRRKEFQIFDCDMPLDFKHENAFKFRTNDYGDARWVTLSDMIRIRGVENVALHRTILTSNDVRRFISYWINCPHVMFLWMQVRAVETIQLGGGLFNELVVLEHHINPTNMRYFILAKSTSRVYKLLSIDHNIEYVVLTAWKQYDNAVRYGNIEEKFKNVYEIMELLEKKKTLEKEFEETTDATKWREYSNQIQELK
KIHELGVVYRDGRATI
>clat-ksl-36 clat-ksl-36|451.49|ksl|1|423|CM056093.1:699675-728614|22079|20661|0|4|II|2000_7_22079_20661
EFKFKKLPIIVRMLIIQLMDPAERFALSLTSKRMKMEVRLIKKQSYYPLIIFRNTVSYIKLRGVAGFEICCNILGYKRRRGGYHWLQYKKGTLIGNTTLALNKMSSVFNIDGLGIYFTKVTPSLILLKKIFSNNTFKSSWNKILLDGIKFNSKISNFFLNMADRRKEFQIFNSHMPLDFKHENVFKFRTNDYCDARWVTLNDMLEIRDVENVTLGRTTLTSNHVRHFISYWINCADDMFSWMNIRAMEIIQLEGLFNDLVVLECHDRPPSIGYFTLAKSTSRQFKLLLIHHNFDSVILSAWKPYDDAHRYDNIEEKFKNVYEIMELLEKKKTLEKELAETRDVTKRREYRDQIQELERKIHEFGVVYRNGRATI
>clat-ksl-35 clat-ksl-35|456.20|ksl|1|423|CM056093.1:699675-728614|20117|18575|0|4|II|2000_7_20117_18575
EFKFKKLPIIVRMLIIQLMDPAERFALSHTSKRMKMEMRLIKKQYYYPEIVFHESDSIITLWGVTGFEICCNSFGYKYKGEGGCYWLQYKERTPILNTALAINKLSHIFKMKGVGIQFTGTTPSLVFLKKIFSNNTFKTAWNKITLDGCVFNSEIVNFFLNMADRRKEFQIFNSDMPLDFKHENVFKFGTNDYDDARWVTLSDILNIRDVDNVTLGKTTLTSDEVRHFIDSWINCPDDMFLWMKIRAMEIIQLEGLFNELVVLEHGINPPNSGYFTLAKSTSRAYKLLFIDYTFNVVVLSAWKPSDVFKYGNTRKESKNVYEIMELLEKKKTLEKELEEIKDVAKRREYSNQIQKLERRIHELGVVYRDGRATI
>clat-ksl-34 clat-ksl-34|414.07|ksl|1|423|CM056093.1:699675-728614|18114|16680|0|4|II|2000_7_18114_16680
EFKFKKLPIIVRMLIIQLMDPAERFTLSLTSKRMKMEVRLIKKRYYYPEIVFHESDSFITLREDPSFKVWCNSFGYKSKGERGNYWLQYKKRTSIQNTSLAIIRLSHVINITGLRIHFTKPNPSLVFLKKIFSNNTFKTVWNKITLYGIEFNSEIVNFFLNMADRRKEFQIFNSDMPLDFKHKNAFKFGTTDYGDARWVTLSDMFQIRGVENVSLGRTTPTSINVRHFIARFISSADDMFKWMQIRAMETIQLEGLFNNLVVLERHADSPNIGYFTLAMSSSRIYKLLFIHHNIDSVTLSAWKPSEVVKYGNTKKEVKKVYVIMKLLKRKTTLEKKFEESRDATKWRDLSNRIQKLKRRIHELGVVYRDGRATI
>clat-ksl-33 clat-ksl-33|337.75|ksl|1|423|CM056093.1:699675-728614|16037|13755|0|4|II|2000_7_16037_13755
SFSLIVNLRLRLLLNLRLRLLLNLRLRFKDHVFTRTGMDDMRSAIF*KNPNLTVLCIAFISESYKEATVTKQDLKPWLSETSTVLERTLQLFLRIRNLFQCGSFDLQISLTKKDSKMQEIMETPEFRNYKRLSLVGRKFEKDELDYVMEFGREDQKLRITKGQIPEDYYHPNLFKYTDVHYCDSRWIRLEHLLSIKDNDIIRLENSKLTQPEINTFLRHWVNSEHDMFRQMEIVIEKGDRIHFSVMFRGLVTLLGQRFESVYVLIAVKSPETRKQPILSMNFEDNSISMFTWAINERVVEVIGSDDEPYAPEFEILRMLERKKGLKMELKKDPKKLEIRKEIDEIEKELCRRGITFLNGWPIFF
>clat-ksl-31 clat-ksl-31|415.90|ksl|1|423|CM056093.1:699675-728614|8503|7071|1|4|II|2000_7_8503_7071
EFKFKKLPIIVRMLIIQLMDTAERFALSLTSKRMKMEVRLIKKQYYYPEIVFHERNSFIILREDPSFKVWCNSFGYKSKGERGNYWLQYKKRTSIQNTSLAIIRLSHVINITGLRIHFTKPNPSLVFLKKIFSNNTFKTVWNKITLYGIEFNSEIVN
LLNMADRRKEFQIFNSDMPLDFKHKNAFKFGTTDYGDARWVTLSDMFQIRGVENVSLGRTTLTSINVRHFIARFISSADDMFKWMQIRAMETIQLEGLFNNLVVLERHADSPNIGYFTLAMSSSRIYKLLFIHHNIDSVTLSAWKPSEVVKYGNTKKEVKKVYVIMKLLKRKKTLEKKFEETTDATKWRDLSNRIQKLKRRIHELGVVYRDGRATI
>clat-ksl-65 clat-ksl-65|467.90|ksl|1|423|CM056093.1:5199633-5205885|4270|2000|0|4|II|2000_8_4270_2000
PLPLLKLPTIPLRLITKMMNPEEILNLSMCSYRLELFLRAFRHKMNYFSVDVNARHMTFLSKIPDSLELSFKIGIGKGQVNSVDKMGVLCGSLQEKEGSIQFNQGFPPDKMLEIYRRIISLYSPSLIKWIFYLDNPSMDSVCRYLVENLTAMNNYDRKTYHRFVFLDGSLTREFLTELMDRIPVTASFAVTADIPVDFKHPNAFKYKTVEYKEARWATLDDLKSVKNECFVNLQSTNFDCHDINEFLKYWVDCEEAILTRLTLKLKEGTVIDETVLTDQLTILLYYVDGLPQFFIKMKKISNEKLVVGHLDFEEDKTVEFNVWPTDKWSGIFEMLELLEKVKEMEKELLGIDGEDEPNSNEEIEERNRRRRKIEEEVGQVRRQIDELNETGLILQYPV
>clat-ksl-68 clat-ksl-68|467.10|ksl|1|423|CM056093.1:5206970-5225409|8377|10401|1|3|II|2000_9_8377_10401
PFPLLKLPAIPL
LITRMMDSNEIIKLAMCSYRLELFLRSFKYKVDHVYFHLSDIFLQADTMIPPNNYLSTYFNAVHNEKRVTRMTDLCDRFLNENDDFLWVQSMSEKDIMEMCNRISSMFSYSLIQWVFYLDQIEKDTLMKYLDAVVRTRECENMITFRQGCFSKELFTEILDKIPVTMRIDIESGIPLDFRHPKALKFSSMEYREARWITVDDLKSVRISGSVMLGTTNFDCSDINEFLKYWINCDEFMMESMSLTLKEGTVINRIVLSDQLVTVQFHNTVSYHIYVRAKNHKNLKFPLGALYVYARNELKFLVLPSDEDPEISGMLESLEMKKDLEMELKNLDNSRDKRKEEISTELELLEKQLNEKEEEGFIFTF
>clat-ksl-69 clat-ksl-69|440.69|ksl|1|423|CM056093.1:5206970-5225409|12497|13905|0|4|II|2000_9_12497_13905
SLPLLKLPTIPLRLITKMMNPEEILNLSICSYRLELFLRASRHKMVFFSVHVSHQHMSYSLKTPDTMAMSFKIGVGKKQVNYVDKMGALCGSLIQENGFIRFNQSFLPDEMLKIYRRIISLYSPSFIRWVFHFNELPIDNFFRYLIKNLTEMSNCDQTMCHKFSLQTGSLRNETLMELMDWMPVTAKVEIDADLSLDFKHANAFKYKTIEYKEGRWATLDDLKSVRNEWIVDLKSTNFDCHDLNEFLKYWVDCDEAILARLTLKLKEGTVIDETVLTDQLTILLYYEDELPQFFIKVKTIVNEQLVVGHFETSENNTVNFNVSSPNQYPGIYEIFVSMEKVKELEEELLRTEPNEGIRERNRRRRETEGDLRQVRRRIDELNEYGLILQN
>clat-ksl-70 clat-ksl-70|438.37|ksl|1|423|CM056093.1:5206970-5225409|14572|16439|0|4|II|2000_9_14572_16439
PFPLLKLPSVPLRLITRMMDSNEILKLSICSYQMELFLKSSKYKVRGFHYQLNESFLQFDMGKRDFLSVNFETVKNERQLEKVTKMKQLCNRLTIEYISKNEILALCNLVSSLYSSPFIQWAFHFDDMGMPTFWYYFDKALAGKCDMLVFREGSLSEQLLTTVMDRAPVSMEICISSDIPLNFRHPKAMKYFSINYKEARWVTVDDLKTVRNAKVVQLETTNFDSSDINEFLKYWIDCEEHMFRRLYLRMKKGTVIDKNILTDHLVTVQTPQDNCNHIFIKMRNDINNEFSLAYFNDFVSDIFELLVLRPDTHPDIYELLKLLEKKKDLEIELSRIEGAPENRGETEARNKRVREISSGLVLLRRQLMENNEKEYIFIM
>clat-ksl-44 clat-ksl-44|433.22|ksl|1|423|CM056093.1:754686-769011|11886|10430|0|4|II|2000_10_11886_10430
EFKFKKLPIIVRMLIIELMDPAERFALSLTSKRMKMEVRLIKKQSYYPLIIFRNPVSFIRLRGEAGFEICCNILGYKRRRGGYHWLQYKKGTLIGNTALALKKLSNSFNMKGLGIQFTKVTPSLVFLNKLFSNKTFKSSWDRITLHKIEFNSELVSFFLNMADRRKEFQIFDCDMPLDFKHENAFKFRTNDYGDARWVTLSDMIRIRGVENVALHRTILTSNDVRRFISYWINCPHDMFLWMQIRAVETIQLGGLFNELVVLEHHINPTNMRYFILAKSTSRVYKLLSIDHNIEYVVLTAWKPYDDAHRYDNIEEKFKNVYEIMELLEKKKTLEKEFEESRDVSKWRKCSNQIQELKRKIHELGVVYRDGRATI
>clat-ksl-43 clat-ksl-43|412.35|ksl|1|423|CM056093.1:754686-769011|9961|8290|0|4|II|2000_10_9961_8290
EFKFKKLPIIVRMLIIQLMDPAERFALSLTSKRMKIEVRLVKNQSYYFQIIFRKGISYIQLRGVTGFEVICNSLGYKRVVGGYHWLQYKKGTLIESTALALNKMSSVFNMDGLGMFFTKVTPSLIRLKNIFSNDTFKLSWDKITLHEIELSSEMVTFFLNMADFHKKFTIFKCDMPLDFKHENAFKFGTTEYLDARWVTLNDILKIRDVENVSLYRTTLTSDHVRFFISSWINSTVDMFEYLSIRAMETIQLGGLFNELIVLEHHADPLNIGYFTLAKSTSRQFKLLLIFHEVDAVALSAWKPYDVLSEGNIDEKFKNVYEIMELLEKKNTSEKELEETRDVTKRREYRDQIQESERKIHELGVVYRDGRATI
>clat-ksl-42 clat-ksl-42|430.37|ksl|1|423|CM056093.1:754686-769011|7450|5994|0|4|II|2000_10_7450_5994
EFKFKKLPIIVRMLIIQLMDPAERFALSLTSKRMETDVKLIKKQCYNPQIILKKDRFSRSCFIILLPGEPGFEIICNILGYKRRRGGYHWLQYKKGTLIGNTAMAINKFSNIFNMNGLGIQFTGKTPSLVFVNKLFSNDTFKTSWNKITLDGIEFNSDIVNFFLNMADPCKEFQIFNSDMPLDFKHENVFKFRTNDYDDARWVTLNDMIKIRDVENVTLGKTKLTSDEVRHFISYWINCAEDMFLWMQIRAMEIIQLEGLFNELVVLEHNMNPFNIVYSTLAKSTSRAYKLLLIQHCLGAVVLSAWKPYDNPVRYGNIQEKFKNVYEIMELLEKEKILEKEFEETTDATKRSEFSNQIQELERKIHELGVVYRDGRATI
>clat-ksl-41 clat-ksl-41|439.64|ksl|1|423|CM056093.1:754686-769011|5506|4088|0|4|II|2000_10_5506_4088
EFKFKKLPIIVRMLIIQLMDPAERFALSLTSKRMKMEVRLIKKQSYYPLIIFRNTVSYIKLRGVAGFEICCNIFGYKRRRGGYHWLQYRKGTLIGNTALALNKMSSVFNIDGLGIYFTKVTPSLILLKKIFSNNTFKSSWNKILLDEIKCNSKLVNFFLNMADGRKEFQIFNSHMPLDFKHENVFKFRTNDYCDARWVTLNDMLEIRDVENVTLGRTTLTSNHVRHFISYWINCADDMFSWMNIRAMEIIQLEGLFNDLVVLECHDRPPSIGYFTLAKSTSRQFKLLLIHHNFDSVILSAWKPYDDAHRYDNIEEKFKNVCEILELLEKKKTLEKELAETRDVTKRREYRDQIQELERKIYEFGVVYQNGRATI
>clat-ksl-40 clat-ksl-40|460.27|ksl|1|423|CM056093.1:754686-769011|3544|2000|0|4|II|2000_10_3544_2000
EFKFKKLPIIVRMLIIQLMDPAERFALSHTSKRMKMEVRLIKKPYYYPEIVFHESDSFITLWGVTGFEICCNSFGYKYKGEGGCYWLEYKERTPILNTALAINKLSHIFKMKGVGIQFTRTTPSLVFLKKIFSNNTFKTVWNKITLDGIQFNSEIVNFFLNMAGCRKEFQIFNSDMPLDFKHENVFKFRTNDYDDARWATLSDMLNIRGVENVTLGKTKLTSDEVRHFIASWINCPDDMFAWMMIRAMEIIQLEGLLNELVVLEHGINPSNIVYFTLAKSTSRAYKLLLIQHSLGAVVLSAWKPYDNAVRYGNIQEKFKNVYEIMELMEKEKTLEKELAETRDVTKRTECRDQIQVLERRIHELGVVYRDGKATIQ
>clat-ksl-6 clat-ksl-6|432.13|ksl|1|423|CM056092.1:5223851-5237416|11565|10135|0|4|I|2000_11_11565_10135
SFPLGKLPFLALQEVIRNMDIQEGIRLALTSRKMRLNVKYSRIPVDYLAVVINDDFSYIEARGTGVIFLCGPKLDKECEKIKMDKYIKRSELEPWLDPTVSTLENTRNALAQILNTFKCDSFVLGIELKCIQTTIRDVLNISDFQKFEVLYVFEGKLEEEDMNYLMENMKEDQEQGLHILDVEVPENYYHKNMLKIFDINYEDARFVRIEHLLTIKNSNVVSLGKNNLTLSDIYTFLRYWVNSEYDLFKTIDIKIESEAEPNLDILFDGLVVLKGFRFGWESWLIAAKSIKSRETHILCVELNTDQIRLYSYSISERPVTENPKVEDEPYEPEFEILKVLEKKKALEETVRIEENNERKLEIEKELEELDLQLLEKGVRMEQGRHVFG
>clat-ksl-5 clat-ksl-5|455.87|ksl|1|423|CM056092.1:5223851-5237416|9647|8237|0|4|I|2000_11_9647_8237
TFPLGKLPFLALQEVIRNMDIQEGIRLALTSGKMRCYVKYSRLSAGYPVVTINDELSNVTMRGGNVLLFNGFKVYEKANNSEEDKYIKRSELEPWLNPTLSTLQNTRNILVQVQNTFNCVKFVMVIDLRCIQTTLKDVLSISDFQKFETLNLIKGKLEEEDMNYLMENVRGDQDLHIYAEVPENYYHENMFKFFDIVYQDARFVKIEHLLTIKNNYIISLGKNNLTLSDINTFLKYWVNSECDLFKMVTIKTTEETGEENESNLDILFNGLVVLKGFRFGWGSWLCAARSVESRKTPILCIELNSDQIFLFAHSIEERPAIDPYVDDEPYEPEFEILKVLEKKKDLEETMRIEENNERKLEIEMELEELDLQLLEKGVRMEQGRHVFG
>clat-ksl-4 clat-ksl-4|421.25|ksl|1|423|CM056092.1:5223851-5237416|7749|6316|0|4|I|2000_11_7749_6316
TFPLGKLPFLALQEVIRNMDIQEGIRLALTSRKMRLNVKYSRLSAGYPVVTINDELSNVSLKEEIFLLNGFKADEKLENTKKDNNIRRRELAPWLNPTLSTLQNTQNILVQV*NTFKCDRFVLGIELKCVQTTIRDVLNISDFQNFETLNLLEGRLEEEDMNCLMENVKEDQDLHIYAEVPENYFHKNMFKFFEVIYEDARFIRIEYLLSIKNNNIIILGNNNLTFSDLNTFLNYWVNSKCDLFKMVTIKTAEEETDSNLDILFDGLVVLKGFRFGWESWLIAVKSIESRKTPILCIELFSDKISLFAYSIEERPVMKVRKDRLEDGEPYEPEFEILKVLEKKKDLEETMRIEEINKRKLEIEKELEELDLQLLEKGVRMEQGRHVFG
>clat-ksl-3 clat-ksl-3|442.44|ksl|1|423|CM056092.1:5223851-5237416|5828|4417|1|4|I|2000_11_5828_4417
TFPLGKLPFLALQEVIRNMDIQEGIRLALTSRKMRLNVKYSRLSAGYPVVTINDELSNVTMRGGNVLLFNGFKVYEKANNSEEDKYIKRSELEPWLNPTLSTLQNTRNILVQVQNTFNCVKFVMVIDLRCIQTTLKDVLSISDFQKFETLNLIKGKLEEEDMNYLMENVRGDQDLHIYAEVPENYYHENMFKFFDIVYQDARFVKIEHLLTIKNNYIISLGKNNLTLSDINTFLKYWVNSECDLFKMVTIKTTEETGEENESNLDILFNGLVVLKGFRFGWGSWLCAARSVESRKTPILCIELNSDQI
LFAHSIEERPAIDPYVDDEPYEPEFEILKVLEKKKDLEETMRIEENNERKLEIEMELEELDLQLLEKGVRMEQGRHVFG
>clat-ksl-2 clat-ksl-2|445.80|ksl|1|423|CM056092.1:5223851-5237416|3939|2000|0|4|I|2000_11_3939_2000
TFPLGKLPFLAVQEVIRNMDIQEGIRLALTSRKMRLNVKYSRISAGYPVVTINDELSNVSLKEEIFLLNGFKADEKLENTKKDNNIRRRELAPWLNPILSTLQNTQNILVQVQNTFKCDRFVLVIYLKCVHTTLKKVLSISDFQKFETLNLLGEKLEEEDMDYLMENVKGDQDLHIYAEVPENYYHKNILNFYDIYYEDARFVKIEHLLTIKNNYIISLGKNNLTLSDINTFLKHWVNSEFDLFKTMTIETAEEETESNLDILLDGLVVLKGFRFGWESWLIAAKSIESRKTHILCIEPYSGEISLFAHSIEERPVMEVRKDRLKEDEPYEPEFEILKVLEKKKNLEETMRIEEINKRKLEIEKELEELDLQLLEKGVRMEQGRHVFG
>clat-ksl-51 clat-ksl-51|453.67|ksl|1|423|CM056093.1:910209-916697|4488|2000|0|4|II|2000_12_4488_2000
TFFLRKLPFVALRHVIQVMQIDEIIKTAITSKYMETIVKKCYIRIGSTEISFNGESTVIFFYNPDLIICCGNKTLLLDKRANVMKKDFKSWFSETLTVLESTRKVLPRICDLFHSSQYSLIVVSKGENLTTKDILEFPEFQNFKVLTLYGIEFKKEELDDVMEYGKEDQDLHIVNGMILLDYTHPNVFKYTGVHYWDARWIRLEHLFSIKNNTKITLGLNSLLPTDINKFLKFWVNAEYDLFEHMYVDNTRREPIRFKTLFKGIDVLHGYRFGRWCKLIAVKSPETRKRQILSVNWLKDRIYMSSWDIHQRVTVIGQDDEPYAQEFEILKMLERRRVLRKELKTSVEGDEMKKQELTVAIDQITTGIDLKGVTFRNGWPVFS
>clat-ksl-59 clat-ksl-59|445.20|ksl|1|423|CM056093.1:1962272-1970308|2000|6036|0|5|II|2000_13_2000_6036
PFPLLKLPDVPLELVTKMMDSNEIIKLSVCSYRLELFLRTHRYRIKGFHVHLSDRLIQFDMNESTVINSTLFENGFFLRRPIKEVVKMEQFCKSPTTEYNNYFNIQSFSPEASFELYHRISSLFLMLSTPCVHWVFLNDELKIETIKRYLDTTLSQKSCQFTFRRGQMSKELLTEIMDKVPVTMALNIDLGIPLDFKHSNAFKYPVVQYTEARWATLDDLKSVRNSRYIELKTTNFDYEDLSQFLKYCVNCDDDMLELLTVGIREGLEYDGERLADGLVTLQVHGFFEYYTKVKNTKNRQFVIARFFLDSLKRFVLHMTTADQNPIEFALLEMLEKKNGLEKELMGIQEAEDISEIGEGHFEERNRRKREIEMEVERLREEIVMRDTVGYAYEL
>clat-ksl-83 clat-ksl-83|444.54|ksl|1|423|CM056094.1:1489784-1495883|2000|4099|0|4|III|2000_14_2000_4099
EFKFNKLPIIVRMLIIQLMDPAERFVLSFTSKRMEIELMLARRQSYEPVINFHDGYSLFELEEGKALEIRCCGGEFKIGEMRIHSKHGTIVENSAEAFHRLQNTTKCTKIHFILHVARIELSFLEELFSNFELQSWCKLSLVGREIEAESVNFVLNTPTFDKHFWFLNADMPVDFRHVNAFKFRSNDYEDARWVRMEDLLEMKNVENVSLNRTRLASNDIQNYITHWINSENDLFEYMKIGTERDIELGGVLNDLVVLEHLNEPGSIFFVLARSSSRVYPLLAISYAFNLVILSAWRQEEVFNSRYGDGCQKYENTYEKLKLLERKNTLEREMQLEETDSPDCERRKMSKELEVLNEKIWRLGVFFLNGKAVTN
>clat-ksl-88 clat-ksl-88|444.04|ksl|1|423|CM056095.1:13876516-13882264|2370|3748|0|4|IV|2000_15_2370_3748
EFKFKKLPIIVRMLIIQLMDPAERFALSLTSKRMEFDVKLIKKQGYYPQIVFLGRLSFITLREDPCFEVICNRFGYKMKGERGYHWLQYKKRTSIQNTALAINKLLNVININGLGIHFTKPNPSLIRLKKIFSYDTFKSSWYKITLDGIDFNTEIVNFILNMADRRKAIQILDCDMPLNFKHENVFKFGTNDYGDARWVTLDDILKIRYVQNVALYKTILTSNHVRHFIDRWINCPHDMFLWMRITAMETIQLEGLFNELVVLEHRINPTNMRYFILAKPISRVCKLLSIHHSIDYVVLTARKPYDKRRNGNTKEKFKNIYEIMELLEKKNTLENELEGTRDATKLREYSNQIQELERKIHELGVVYRDGRATI
>clat-ksl-71 clat-ksl-71|438.82|ksl|1|423|CM056093.1:5228615-5235799|2000|5184|0|4|II|2000_16_2000_5184
PFPLLRLPTIPLRLITKMMKPEEILNLSMCSYRLELFLRASRHRITCCNFHVSDRHMSVSLKSPINMAMSFKIGEGRKQLNSVDKLGVLCGSLREKKGSFWFNQEFPPEKMLEIYKRTISLYSPLFIIWVFYFDSSSPSVDSSCRYLVENLTTMISTNNYDRTTYHRFVFQNGSVTREFLTELMDLIPVTASFVVTADIPADFKHSKAFKYKTVEYKDARWATLDDLKSVNSGCFVNLQSSNFDCHDLNEFLKYWVNCDEAILKKMALKLKEGTVINEIVLTDQLTILLYYVDGLPQFFLKMKKISNEKLVVGHFAVKQDKTVEFNVWPRDKWSEIFEMLELIEKMKELEKELLRMEKEDQPISSEEIGERNRKSQAITEEVRQLIRQFQELNEYGLIFRYDIFA
>clat-ksl-10 clat-ksl-10|433.84|ksl|1|423|CM056093.1:493630-503466|2000|4079|0|4|II|2000_17_2000_4079
TFPLRKLPFVPLKHVIQVMEMGDILKTATTSKYMEAIIKSLCIRVEGMRIGFNGEKTVIFLHNPSLIVCCGNNTIVLDKREKVLKKDLKPWFSETLSILENTRQVFLRICDLFQCGPFGLSIVAGGVNPTTKEILEIPEFRNFRDLTLAGIWFTKEELDDVMDFEREDQNLHIGSGNIPMNYSHPNVFKYTKVHYWDACWVRLEHLLTIKDKFKITLGLHGLPLTDINKFIKFWVNAEYDLFKYMQIYNENRQHICIKTLFDGLDVLHVYRLGQWRNLIAVKSPETRKRQILSVNWSEERTYMSAWDINERVQVMGKDDEPYAPEFEILKMLERRRALKMELDTVGEDEMRKQELTVAIDQITTGITLKGVVFRNERPTLF
>clat-ksl-11 clat-ksl-11|437.52|ksl|1|423|CM056093.1:493630-503466|5729|7836|0|4|II|2000_17_5729_7836
TFPLRKLPFVPLKHVIQVMEMGDILKTATTSKYMEAIIKSLCIRVEGMRIGFNGEKTVIFLHNPSLIVCCGNNTIVLDKREKVLKKDLKPWFSETLSILENTRQVFLRICDLFQCGPFGLSIVAGGVNPTTKEILEIPEFRNFRDLTLAGIWFTKEELDDVMDFEREDQSLHIGSGNIPMNYSHPNVFKYTKVHYWDACWVRLEHLLTIKDKFKITLGLHGLPLTDINKFLKFWVNAEYDLFKYMQIYNENRQHICIKTLFDGLDVLHVYRLGQWRNLIAVKSPETRKRQILSVNWSEERTYMSAWGINERIQVMGQDDEPYAPEFEILKMLERRRALKMELDTVEEDEIRKQELTVAIDQITTGITLKGVVFRNERPTLF
>clat-ksl-47 clat-ksl-47|224.62|ksl|1|423|CM056093.1:896278-906785|347|2916|2|2|II|2000_18_347_2916
EFFVPIALM
SLEKGIFSILDKRLVSSLQELSITSRKFEDFDFDVKRRIPFVLPGQLVINFEVLKIGWKLQYKKGTLIGNTAIAINKMSNIFNMDGLGIQFTGKTPRLVFVNNLFSNDTFKTSWNKIKLDGIELNSDIVNFFLNMADPCKEFQICGNCFELKVLHS
AFKFGSNDYGDARFVTLNDILKIRYVENVTLGRTILTSIEVRRFISYWINCPDDMFSYMSIIAMKTIQLGGLFNELIVLEYHDSPRSMIYFTLAKSTTRDFKLLFIYNEANYVVLTAREPSEVVKYGNLVEEFKNVYEIMELLEKKKTLENEFEETTYVTKWREYRDQIQESKRRIHELGVVYRNGRATI
>clat-ksl-48 clat-ksl-48|436.92|ksl|1|423|CM056093.1:896278-906785|3427|4780|0|4|II|2000_18_3427_4780
EFKFKKLPIIVRMLIIQLMDPAERFALSLTSKRMTTEVKLIKKQSFYPLIIFRNTVSYIKLRGEAGFKICCNIFGYKRRRGGYHWLQYKKRTLIQNTALALKKLSNIFNMKGLGIQFTKVTPSLVFLNKLFSNDTFKTSWDKITLHKIEFNSELVNFFLNMADRRKEFQIFDCDMPLDFKHENAFKFRTNDYGDARWVTLSDMIKIRYVENVALHRTILTSNDVRRFISYWINCSHDMFLWMQIRAMETIQLGGGLFNELVVLEHHINPTNMRYFILAKSTSRVYKLLSIDHNIEYVVLTAWKQYDNAHRYDNIEEKFKNVYEIMELLEKKKTLEKEFEESRDVTKWRECSNQIQEFKRKIHELGVVYRDGRATI
>clat-ksl-49 clat-ksl-49|409.78|ksl|1|423|CM056093.1:896278-906785|5258|6951|0|4|II|2000_18_5258_6951
KFKFKKLPIIVRMLIIELMDPAERFALSLTSKRIEIEMRLVKNQSYYFQIIFCKRVSYIQLRGVACFEVICNSLGYKKKGERGYHWLQYKKGTLIENTALALNKMSSVFNIDGLGMFFTKATPSLIRLKKIFSNNTFKSSWDKVTLHEIVLDSEMVTFFLNMANRRKKFKIFDCDMPLDFKHENAFKFGFTEYLDARWVTLNDMLKIRGVENVSLYRTTLTSDHVRFFISSWINSTVDMFEYLSIRAMETIQLGGLFNELIVLEHHADPLNIGYFTLAKSTSRQFKLLLIFHEVDAVALSAWKPYDVLSDGNIDEKFKNVYEIMELLEKKKTLGEEFEESRDVTKWRECSNQIQELERKIHELGVVYRDGRATI
>clat-ksl-50 clat-ksl-50|182.22|ksl|1|423|CM056093.1:896278-906785|7389|9344|0|4|II|2000_18_7389_9344
EFKFKKLPIIVRMLIMQLMDPAERFALSLTSKRMETDVKLIKKQCYYPQIIFKKDRFSRSYFIILLPGEPGFEIICNSLGYKRRGRGNHWLQYREGTLIGNTAMAINKTSNIFNMNGLGIQFAGATPSLVFVNKLFSNDTFKTSWNKITLVRIEFNSEIVNFFLNMADRRKEFQIFNSKMPLNFKHENAFKFGTNDYADARWVTLSDILNIRDVENVTLGRTILTSIEVRHFIDSWINCPDDMFLWMKLHTNDSISFLDHLLLQDEMGHLVEGVRQLVDIARPFIQLLHVGLLKTQMGDPRWAMKFGSDDVFPYNQIAHKRLHLVDREVQEIRQSLERDLCVVFGDHPHILK
>clat-ksl-9 clat-ksl-9|435.10|ksl|1|423|CM056093.1:479222-485303|2000|4081|0|4|II|2000_19_2000_4081
TFPLRKLPFVPLKHVIQVMEMGDILKTATTSKYMEAIIKSLCIRVEGMRIGFNGEKTVIFLHNPSLIVCCGNNTIVLDKREKVLKKDLKPWFSETSSILENTRQVFLRICDLFQCGPFGLSIVAGGVNPTTKEILEIPEFRNFRDLTLAGIWFTKEELDDVMDFEREDQNLHIGSGNIPMNYSHPNVFKYTKVHYWDACWVRLEHLLTIKDKFKITLGLHGLPLTDINKFIKFWVNAEYDLFKYMQIYNENRQHICIKTLFDGLDVLHVYRLGQWRNLIAVKSPETRKRQILSVNWSEERTYMSAWDINERVQVMGKDDEPYAPEFEILKMLERRRALKMELDTVGEDEMRKQELTVAIDQITTGITLKGVVFRNERPTLF
>clat-ksl-8 clat-ksl-8|434.70|ksl|1|423|CM056092.1:11945277-11953504|2000|6227|0|4|I|2000_20_2000_6227
PFPLLKLPNVPLELVTKMMNSNEIIKLSISSYRLELFLSTYRYKIRGFHVHLNDRFIQFDMNESTVINSTHFRNGKVLMPIKEVVRMEQFCKSETWEDESYFKIQSFSPEASFKIYDRIRLLFTYPLIGWIFHCDQLGDETIKRYLESALCEQCNRFSFKESRLSKELLTEIMDKLPLTIRLNIDSDIPLDFKHVNAFKYPIIEYNEARWATLDDLKSVRNACYIELKSTDFDYFDLNQFLKHWVDCEENMTECLTIGLREGLDYDGATLTDGLITLKLRGAFDYYVKVKNTANRTLVLAHFWLDTLPRFLFDLFPIDCCPIQFALLEMLERKKELGEELMKIDREENHLEHSERRKTDIRNELKLLDEEIIKKDIIGYVYNV
>clat-ksl-58 clat-ksl-58|427.33|ksl|1|423|CM056093.1:1823787-1834337|6076|8550|0|4|II|2000_21_6076_8550
PFPLLHLPFVALHNVIKMMDPHELVKLSMCSYRLELFLRGSKRKIEHLHIHLNNEYYQIELVNKNARFYTYFQNGDFEKPVSTVTRMLQFRGSYETESENCLTFTQQFPLSLCVDVSHLLLSFYSSPLVDWVFYMNQLEIETVRQYLGIILSARCEGFTFTDCEWSNELLTELMDKIPLDKKLTIESKIPPDFKHPNILKYYGMSYEDGRWITLDDLKTIRNVLYVYLDSTIFNCHDINEFLHYWINCDEKMFVQMELQLDESFQIDEDVLKDGLITLQPKQPEKPNEILRFYLKIKNPNNEQCNICCLSIRDNHQAVFNSWKSEEAPKEFEILSLLEKKKNLELENEDSGTSVERKQEIAREIEKLVYQLNNQSGYVFEI
>clat-ksl-46 clat-ksl-46|423.08|ksl|1|423|CM056093.1:819615-825833|3543|2000|0|4|II|2000_22_3543_2000
EFKLKKLPIIVRMLIMQLMDPAERFALSLTSKRMKMEVKLIKKQYYYPEIVFHESDSIITLWGVTGFEICCNSFGYKYKGEGGCYWLQYKERTPILNTALAIIRLSHVISIKGVGIQFTGTTPSLVFLKKIFSNNTFKTAWNKITLDGCVFNAEIVNFFLNMADPCKEFQIFNSDMPLDFKHENVFKFRTNDYDDARWVTLSDMLNIRGVENVTLGKTELTSDEVRHFIDSWINCPDDMFAWMEIRAMEIIQLEGLFNDLVVLEHHVGPLNIGYFTLVKSTSRAYKLLLIQHCLRTVVLSAWKPYDNAVRYGNIQEKFKNVYEIMELLEKKKTLEKELEGTRDATKLWEYSDQILELERKTHELGVVYQDDGTATI
>clat-ksl-56 clat-ksl-56|420.55|ksl|1|423|CM056093.1:1508448-1514453|1250|4005|1|4|II|2000_23_1250_4005
PFPLLHLPFVALHNVIKMMNSHELAKLSICSYRLELHLRSYKRKIDRIHIHLSNTFYLLDMFYLENRFGVWFEEEDENKNLPRPMNTVTRLRQFSGSFEGEHDCLLILFQPFPPSLCFDVSHLLLSLYSCPLI
AFYMDQLEIETVRRYLDIILQGRCEQITFFRSEMSCEFLTELMDKIPLDKKLKIDSGIPADFRHPNALKFYGSQYKNGRWITLDDLKTIRNVLYVSLDSTIFNCHDINQFLHYWINCDEKMFVQMNLQLDDSVEIDEDAVKDGLITVQPKQLEEADEVLCLYLKMKNPNNEQCDLCYLRIFDNHLARFYSWKSDETSIKSEVLELLEKKKHLELENADSETSETRKQEIAEEIEQLILLAFEKNENYYVFEV
>clat-ksl-45 clat-ksl-45|416.07|ksl|1|423|CM056093.1:770473-776017|3690|2000|0|4|II|2000_24_3690_2000
TFSLQKLPTLPLIKVVRLMSLGEIIKLAMTSKKTESIVKIARVSLGFCMLTFIDENSYIFVTSSKLKINFGPYNLKYDEEEEITRQAMKSWLISNSPTLQNMKRIFTKIQNLFICGKFGITYDMTNKKITIKEVIEAPEFKNFKALHVFGVKCTTKEMDYLMENIRADQDLHIQEGEIPEDYYHPNLFKFTDIHYCDSRWVRLEHLLSIKDNYIITLGKNNLTPTDINKFLRHWVNSEHDLFTMLHIDRAQGVPLKLNELFNDLVVLRVIRKGCWCWLLAVKSPEFRTKQLLHLNWNRKTIYMNAISINGKLKTRDCEEYQFAPEFHILKMLERKKSLTHELNDTKEILEINMELQKKGVYYDRGLPTVT
>clat-ksl-96 clat-ksl-96|415.28|ksl|1|423|CM056096.1:13041040-13046465|3511|2000|1|5|V|2000_25_3511_2000
VLPLRAIHALSVLDHLHNVMKMMNPHELAKLSMCSYRLELHVKTFKRKIERLRIHFSPNGYILELFDA
DRQFDVDFGDGHLVEPMNTITKMKQFSGCYKIEYDTSLFLFQSFPLSWFFEVSNLLLSLYTSPHIEWVFYMDQLEIKTVRQFLDTILTGRCEMLTFYGIEISCEFLTELMDKIPLDKTLKIEAHIPSDFRHPNALKFSGSIYKNGRWITVDDLKSVRNVQYLHLDSNIFNCIDINRFLHYWMNCDENMFENMELQLDDSVAIDVDVLKNDLITLQVVDQTVETCFYLKVKNHHNRRLVLCRLQICKNKKAEFTVQEADDQQANKFEILELLEKKKNLEEKNKDSEISEEDRRKITMEIEELMCLIIKKNKNRYIFDF
>clat-ksl-87 clat-ksl-87|408.65|ksl|1|423|CM056095.1:6547681-6552950|3494|2000|0|4|IV|2000_26_3494_2000
PFPLLHLPFVALHTVIEMMDAHELAKLSICSYRLELHLRSYKRKVDSIHIHLSNKFYLLDTFNSKDRFSVWFEEDEENKDSVRPMKTVTRLQQFIRSFDIEYDCALILFQPFPPSQCFNVSRLLLSLYSCPFIDWVFYMKQLETDTVYRYLDIILQGRCEQFTFSSTEMSCEVLTELMDKIPLDKKLKIDSDIPSDFRHPNALKFIGTHYKNGLWITLDDLKSIRNVLYVFLDSTIFNCHDINQFLHYWINCDEKMFVHMELQLNDSVQIDEDVLKNGLITMRPNQPEEPNEVLCLYLKIKNLNNQQCDMCCLTILDDHVARFNCWKSERTTRILETLKNLEKKKKLELENEDSSTSEERKQEIAVEMEQLMIRLVFEKNKDDYDFEV
>clat-ksl-25 clat-ksl-25|291.29|ksl|1|423|CM056093.1:646445-664933|16488|14076|0|4|II|2000_27_16488_14076
KFPLPKLPDRPMKNVLQLMDDMEIIKLSTLSKKMSKSVGKCDFKPLSYQVDVLDRDPDVFTFFNERWISNVGLESRQLAIPDPAHIIQLIQTAFPDSQFLITMVISKTDSLNFKIRDILLTDEVKKYCNKIIVHGGALTVNELDLFINLRGLNRELVFDKTEFPLEYNHFNAFTGTNVIYEDARWIKISDLCGLESSTENLNLGRNLFYSKHYNELFKFHVNGDRDICTHIQIDCVESALNFEKMFEGIVTLKVEKAGKTDVTMIHTNNITRKRPVMGISFKNTSKKTQICIQTYSINTEGNELQTKCYNILQKLNKKTDLEVELKQIETIEYALRGQEEVLKPIQAKKTKITKELKNVREELWEHAVYSVDGNARIS
>clat-ksl-23 clat-ksl-23|324.31|ksl|1|423|CM056093.1:646445-664933|9428|7850|0|4|II|2000_27_9428_7850
EFPLPQLPENAITNVVTQMDLLGHISLSVLSKKMNKCVKTSVATEDYFEVNLTDESAVIEIPEKLKISKSEIIDWCKKESSWFFNPFASANTENFKIFELVDQIQAKFPKIIFSLTLHSNDLKDQDVMDALKNKTWKKVNIIGGELKTEDLDKIMEMDNSEKAFAFKNIIFPLGYKHVNALKFASIEYEDATWIQIDDLLAVQHKPSIILGSTNFKSEELSLLLKKWQNSEHDMFKFFKCCNNELDMEKVLDGSVTLNIDWKLKHLSYNFLGAENIGNRNLPCLQVSAFGHTIQLLPFADYEELEEPRIIKNLMQKKKLEDELAGKDENVAQEITAKLQEVLSSLEKDQVYFINGKAQRN
>clat-ksl-22 clat-ksl-22|403.18|ksl|1|423|CM056093.1:646445-664933|6374|5098|0|4|II|2000_27_6374_5098
TFPLQNLPHLAMNEVIKLMDPLEQISLALLSKKMTTHVRCSRPQIAYHCEVNLTDGNTVLKIPEVVKYSRKEILNWNNKTSIFSNFRPVNQKKLISNTMKLIEKVQMVFPKITFSLTMHSNDLNNNDILDALLNKTWEKVTVDGGELRANDLDKIMEMDNSNKRFAFKNTTFPTTYRHTNAFKFASIEYDDALWVQIDDLLTLTNEKIIRLGQTSFKSQDLNLLLKTWHRNPYDMFKILTLRNNLNEINVDETFKDLVTLTVEHRMVYSVLLGADNFNNQRDLPNLGVNIRGRNIEFTAFENVEEWNEPRILRNLIQKKTLEDELATLEEGSARKDEITVEIENLLEQLTTDEVYFEDGKAKTE
>clat-ksl-21 clat-ksl-21|374.81|ksl|1|423|CM056093.1:646445-664933|3273|1997|0|4|II|2000_27_3273_1997
TFPLLNLPLDVMNEVIKLMEPFEQIPLALLSKKMNTCVICSGSQIADHCEVNFTDGNAVLTIPEVVEYSRKEISNWNNKTSIFSNFRPVNQKKLISNTMKLIEKVQMVFPKRTFSLTLHSNDLKNNDIMDALLNKTWKKVTVDGGELRAEDLDKIMDMDNLKKNFVFKNIKFPPNYRHKNAFKFASIEYDDALWVQIDDLLTLADNQIVRLGQTSFKSQDLNLLLKTWHRSPHDMFEVLTLRNNELNLEETFKDLVTLTVDYRFYQNHHSVYLRVDNSNNHRDLPNLTANISGPIIQMSAYNYEELMDEPGIMKNLIRKKSLEDELTTLEEGSARKDEITAEIENVMALLTPHEIYFEDGKAKTI
>clat-ksl-86 clat-ksl-86|404.10|ksl|1|423|CM056095.1:6537455-6542769|3913|2000|0|4|IV|2000_28_3913_2000
PFPLLHLPFVALHTVIEMMDAHELAKLSICSYRLELHLRSYKRKIELIHIHLSNKFYLLDMFNSEDRFGVWFEEDEENKDSVRPMKTVTRLQQFIRSFDIEYDCALILFQPFPPSQCFNVSRLLLSLYSCPFIDWVFYMKQLETDTVYRYLDIILQGRCEQFTFSSTEMSCEFLTELMNKIPLDKNLKIDSDIPSDFRHPNALKFIGTHYKNGLWITLDDLKSIRNVLYVYLDSTIFNCHDINQFLHYWINCDEKMFVQMELQLNDSVQIDEDVLKNGLITMRPNQPEEPNEVLCLYLKIKNLNNQQCDMCCLTVLDDHVVRFNSWKSERTTRILETLKILEKKKKLELENEDSSTSEERKQEIAVEMKQLMVHLVFEKNKDDYDFEA
>clat-ksl-95 clat-ksl-95|389.06|ksl|1|423|CM056096.1:12988100-12993393|1505|3293|0|4|V|2000_29_1505_3293
KFPIDLYFKYEMSSHPTLGFRAKLSMCSYRLELHLKTFKRKIERLRIQFCRCFYILELFDANDRQFDVDFGDGHLVEQMETVTRMKQFSRCFREEFDTALFLFQPFPLSWCFEVSNLLLPLYTSPFIEWAFYMNQLENETARQFLDTILLRRCEMLTFYSREISYEFLTELMDKIPLDKKLKIEAHIPSEFRHPNALKFSGSHYTNGRWITLDDLKSVRNVQYVHLASTIFNCIDINQFLHYWTNCDENMFENMELQLDDSVEIDVDVLKNELITLQVVDETVETCFYLKVKNHHNRRFVLCRLQICKNKKAEFTVQETDDQQANKFEILELLEKKKNLEEKKEDSEFSEESRRKITMEIEELMCLIIKKNKNRYIFEF
>clat-ksl-75 clat-ksl-75|354.60|ksl|1|423|CM056093.1:6247861-6257096|7235|5868|0|3|II|2000_30_7235_5868
PLPILKLPDSAADLVVKLLDFREKVKLCMSSKRSATIVERAKVKVKYIYTHMEERRSITKIFETELPGGNDHIAMFYSNMSKFLKSSEREQHREVINPIQENINHARRLLETFEVNDVRYSVCVRYKTSGTLEEYLKRVVAMDYDFIEFTGFTFWEASGNFLDTKDLSLILKTVKPEARLSIESTISLEFKHDTPFNFKSVFYLDARWVTMDVLKSIRHSGSVELDRTNFSFKDINEYIHHWVNSEEDIIRDLSIGVKRNLKFNEQELLNKLAFATCQCQYKTYHFIKAKNNENRNFTFAQVSYDTFCPYKVKIITEEPEIGLSAYIFKHLEDIEEIQKLSVVREKIEELEMKCMVVLEEETSHTEKERIRKELEIVVKTRNLIETRLDAIRSQWKNFLTHFYAVLLRVA
>clat-ksl-74 clat-ksl-74|364.19|ksl|1|423|CM056093.1:6247861-6257096|5286|3912|0|3|II|2000_30_5286_3912
PLPILNLPDSAADLVVKLLDFREKVKLCMSSKRSAKIVERAKLKVRYINTHMEETFSHTLIYETELPGRNEHMAMFYSVIPKFLESSERELNREVVNPIQENINHARRLLETFEVKEFNYSVCVKNKKSEILKEYLTRVVAMDYDSIDFSGTMFYEEGNVPLDTEDLSLILETVKPDAGLRILGTISSDFKHDNAPFNFKSVHYMDGGWVTMDVLKSIRHSGRVEFMLTNLSCKDINEYIHYWVNSEEDIIREISIGVHRDLEFNEQELLDKLAFATCECRDRKYYFIKAKNNENRKFTFAQVSYKISRPYKVDIETDEPDVGLAAVIFKHLEDIEEIQKLSEVVEKIEELEMKCLVVLEEEISHTEKERIRKELEIVVKTRNLIETRLDGIRSQWKDFLKNMYSGLLRVA
>clat-ksl-73 clat-ksl-73|381.23|ksl|1|423|CM056093.1:6247861-6257096|3370|2000|1|3|II|2000_30_3370_2000
SLPILKLPDSAADLVVKLLNFSEKIKLCMCSKRSAKILGREKRKIKEINVRMSETCCTIWITETRLIDGSRYTVRFYNNPPKILKPRDNELYCEVLNPIQENMNLVRRLLETFEVKECRYTISVRDKKSENLKKYIKRVVPEDYSFISFDGMSVWEGSNDFLDTDELSFILETVKPGAGISIECTIALDFKHDNPFNFKSAHYSDGRWMTMDFLKSVRNSETISFDHTNFSCKDINEYIHHWVNSEEDLIRDLGIGLRRDLEFNEQELLNNLAFATCEFRNRTYYFIKSK
EENRKFTFAQVSYNSSLRSVNIETDEPDVGLAAVIFKHLEDIEEIQKLSEVVEKIEELEMKCLVVLEEETSDTEKERIRKELEIVVKTRHLIETRLDAIRSQWKDFLKNIFSGLLRVA
>clat-ksl-82 clat-ksl-82|377.67|ksl|1|423|CM056093.1:9045733-9051147|2000|3414|0|4|II|2000_31_2000_3414
RFPLAKLPFVPMKDVIRSMTVQERIKLAVSSYQMECFVELARIKATSYFISLKDQKSYIQLEVAGEMDCFVYLNEGRDDGSNHGKEVSKWCSGNNLSQNIARVLVRIRNLFPSPNVILEFHTNKMMETSIKELLSSLDWKVLLIEGDQIEATDLDIIMNMANLKRKIMITVNNFPENFTHEKAFQFLDMEYHEAHWVRIENLFSLRNSHSVTLMLNHFNCSHLNQLICFWMESTHSMFRQLTIHMGNTASFLPDLIFKDVTYLTTSRRGFQEFVILSKSATCLEFPIAVISWIDSSFKMITTGLDGEYSKEHSILKLLSRKNELEKEIAKTGSRVPVEDRKDDLSNQPMISRKADLLKKIQDLNNQLKDLQVEFVDGNFVL
>clat-ksl-52 clat-ksl-52|341.06|ksl|1|423|CM056093.1:1173930-1188482|1997|4718|0|3|II|2000_32_1997_4718
RFPLQKLPWLVTAQIIRSMETWEQIRLCLTSNKMEIITRSVKLRPMHYECYFYETKLLFASASKPSNTYFFGHYQPGEPRETLITDEEMSKWMGPTDGIDLEKTIRVFDRVISIIPSNFISVVLYPPDISITTLQNVFSHPVIKHCGKIFIDGRGITTTSEFLDYVLNTASRLRHLTLLNTNPPYGYYHEKMFRIEKFECTSSEWISIETLLRMKHFGPFNMGKTRLSYADLNRFLKYWVHSEVDMFHNFIYIEMEDDIPEDVLFDGIVRLKSNYFRTISYFIKADSKQQQRYRSILNIWYDPPKLKLTAWSPDQHWQNRAGEADSFQGEYAALRVVERRKELEKRVVTRYGNIKLKIRELNEQLEQLQEELDFTID
>clat-ksl-53 clat-ksl-53|330.07|ksl|1|423|CM056093.1:1173930-1188482|6221|7500|0|3|II|2000_32_6221_7500
GFPIQKLPCLVTSRIIRLMETWEQIRLCLTSNKMETIIRSVNLPPMVYGCYFRDYSVISIGVDNQCTFFHCGSEVPEEIIENDLIREELSKWLKPTDSNQLDVMLSLFEKVFPIIPQSYMDVHLAPAEMRTLSIQDVISRPIIKSCEEIQIYGGREISSEDLNCILDTASCLKRLKLTNTSPPYGYYHEKLFRIAEFECPSSEWMNIEFLLAIKNTGALIIDENRFNYADLNRYLKCWVRSEIDLFDTCLLIKIEEDIPENVLFDGITRLNSNRFGLPVYLIIVDINQQQRNKPVLSIWYEEQTLKLSAWLPDHHWQNQKGEGESVSFEGEYNALRFVEKRMELEETLKENYNDEKILNKIRELNEQLEQLQDDLKFTIT
>clat-ksl-54 clat-ksl-54|352.83|ksl|1|423|CM056093.1:1173930-1188482|8194|10513|0|3|II|2000_32_8194_10513
QFSLLALPWLAINLVIRLMETWEHVRLSLTSNKMENTIKRVNIKYRSHTCHIRDRSSGISIGIAHMSVFCGTRPTFTGEHCLTRKELSRWWGPKDTTDFKKLMKVLEKIIYIFPCNHLVFCFYQEKMIRTRIRTVLSHPMFQKCDLLGVVEGKITAKEMNYILDAFTSNETESRHLKLEDIQLPYGYFHEKIFQFGGCTYYSADWITIETLLTIKNCYDLEIGENWLTYADMNRFLKYWAQSEVDMFDDYLNIKMEEDIPEHELFDGITRLNSSRFRSPTYFVMANLAQNQRERQMLVIWYEENKLKLTAWSPEDNCQDTDGKDVSYQKEFDALKDVEKRKELKKKLEENSPDEEIKKEIRELDEKLLEFEVRGEFSII
>clat-ksl-55 clat-ksl-55|336.16|ksl|1|423|CM056093.1:1173930-1188482|10886|12609|0|3|II|2000_32_10886_12609
QFPLLALPWLAINLVIRLMETWEQVRLSLTSNKMENTIKRVDIKYRSHTCHIRDRSSGISIGIALMSVFCGTRPIYTEKHCLTRKELSRWWGPKDTTDFKKLMKVLEKIVSIFPCDQIGFYFHQMFMKTTRIRTVLNHPVFKKCDSLGVIRGKVTTKEMNSILDAVTSLEYLTLDQLQLPYGYSHEKIFQSVDCLYHWADWITMETLLTMKNCNYVEIGENWLSYTDMNRFLKYWVRSEVDMFNESFYIKMEDDIPEDELFNGITRLNSNRLSFPTYFLMANTTKIHRKRQIIFIYYDEKKLKLSAWSPEDIWKDINGRDICRQIELDALKDAEKRNELKKKLEENDDEEIKKEIRELDEKLLELEVRGKFSIIE
>clat-ksl-26 clat-ksl-26|368.64|ksl|1|423|CM056093.1:668951-679324|4931|2944|0|4|II|2000_33_4931_2944
KFPLLKLPYIARNSVFQLMNETERFNFGHTSKRMESVVQILKDSSQCPNLNFYDGYCTIDFCNNKQFKVVCNTRGYKIEDRKQRKCFSYYSFSFGLYSTYHLLYTEEGTIIKNTVRALNQIKKMFKFNMVFLNICTKTIKVSFFEELFSKITFNPGYKVTMDGVKFDLDVVNYILNTLKAEDYFVFWNSDMPSDFKHENAFKLQGVVYMDGRWAQVEDVLKIQGADFVHLHETNFTVANVHEIIDWWINSEVDMFKIFNSQYLFDDFLPNSILDDLIGFEQMCPFGPLFFTLAKSTSTARVDTVLAIAIRQSYFILCAWKPTESIPVELAKGDRYKDAYKILMILNKKDKLEKEMKQETDGYERNRLAEEIQELVEKMWELGGRFENGKVYVD
>clat-ksl-7 clat-ksl-7|367.68|ksl|1|423|CM056092.1:5939074-5944366|2000|3298|0|3|I|2000_34_2000_3298
KFSLQKLPFIVRKLVMELMDPAERFNMSLTSKRMEVDVHCARTRLYSPIIVFVDSCSKIFLKEIKEFELICTITGFRTKTGKRYGISEKPKQTPNFFSFSKNGSISETTSEAMNRLRNTSKCGKIDIRIRTKSIEKSFIEELLSNTVLENYFNISMIGVAFDMEAMTFFMNTAKFDSHFSFRNSEMPLDLRHENAFKFQRAIYDDARWVRVDDLVRIVNVDRVILYRTNLTSDDVRTLLTHWINSEVDMFQSMRIFANEDIELDELFDSLVVLKHLQDSCSTIFTLAKSPSRVLPVLAITYALSIVIISAWKPDETFNDTRNRDEYEPTYQILQLLERKKTLERALEQRNNVNDQIQMTQELAEIMQELWRFGVFFEGGRATRG
>clat-ksl-84 clat-ksl-84|356.32|ksl|1|423|CM056094.1:3723650-3730444|4797|1997|0|4|III|2000_35_4797_1997
SFCLLHLPFVAMKHVLQCMDSTDLLRTAFVSKRMGRYTKLANARIDLIEIEFTNNRSTINLIDFGCLVESYKKKDIMREKRNENDRNYSLMPWVNMRIGSILENTVKLSNVIRNSFECSNIHLIIAEDVLPKKTEEILKMFQHYQKLIYKPKTISTNVLNKIMDSANIHRFLNIAAEIPKDFNHKNKFKFDQVQYQDATWVKLEDILSMENVGRVQFNRNNFTQNQINTLLKHWVASDIDMFYRIILDLNDGIEITEVLEELLTVQCRSGAMTSYFTLAKTTANTRERPILVICRHGRFMILTGWRSDKLLMKGPDDIYDKTYIILKFLKRKEEIKAELERNDLELATRRRLGEEEKKLVAEIEEMNVVFENGQAVVS
>clat-ksl-27 clat-ksl-27|352.29|ksl|1|423|CM056093.1:668951-679324|5884|8373|0|4|II|2000_36_5884_8373
PFHLQRLPLLAFIPIVQSMEPVERFKLSHTSKRMLEMVKTVRSLLDFVTIVLKNDEAVIECKDNENEFHVECSAMGYMIVGTGRYQGILLLKPGSIAVNTARAFEKILGAFKVKDYGIAIRGEAINTKDFSELLAHPIFQNWLSITIDGISLKTEDLNLVMDRADPKKFLEFSNCVFPKDFKHENAFKFANNDYNDARWLSLEDAMKIESARNVTLGYTNYNIDDLKAYLKHVVESDKDLFEWMLIGVHPWTPVLEYLYPFSSLSFFLANSASKTRKSPVIAIHRAPGSVTLSSWSATEPPLGGDVGVHETFKDTLTILRLLEERSRLEKIVEEKNKDSVVERHEIMKMTQQMESLNVVFEDGRAYVL
>clat-ksl-76 clat-ksl-76|353.43|ksl|1|423|CM056093.1:6265950-6273575|4006|2000|0|4|II|2000_37_4006_2000
TFPLLKLPESSVDTIVKQMEFHEIVKLCICSNQSAKAVKRVNPTFPRLIINFSHDQCNIWLTEKEYRSKQLNVTFHKSSAELPIRFDTDEINEIDEIDELEEYRYEVTDPAQKIMNVARLIMDSMNIIDCWYAISPDNIENLKEYVTRILVEDYNDVEVCGRKTVGYDIHGFLDSEELTFLMNTVKKNAFLNIMSNIPTDFRHEKAVQFKSFHYIDDRFLTLDDLKSIRNVEGAFLSWTHFNWNDINQFLHYWMTCDEDMMRELFIYVKWETVFNESELLRNLTSIKCQVDRHSLYYIKARNDGSRKCTVGQLHFDKVCLRFKPIEPKSLPDDVYKHLEDIEKIQKLSRVKVDIENLGFEYQKMLENEKCDIEKGRIQRELEIVERTKHGINGQLGLVQNQWKPFLLSFLTGALRVL
>clat-ksl-97 clat-ksl-97|351.75|ksl|1|423|CM056096.1:14280888-14286321|1702|3436|1|4|V|2000_38_1702_3436
NFQLNRLPFLALKNVIQHMELHEVIRLALTSRKMELLVKYSRISVGVLRVDIRDEISCVHFMNNTLHVGSLHY
RRKKKQTRRGDLIPWYSLASSTLEKTRDVFNRLRLNFKYSGFNMTFHTTNTMISIRETMEIAEFQNFEHFYLIGEKFEKEDLDYVMENVREDQGLHIIQGEIPEDYFHPNFFKFYDITYRDARWIRLEHLLSVKDKDVVELGTSNLTQTDMNKYIQHWIDSEEDLFSMTRVDLMKGTRINPIILFKDMVALKAKRGNYASWLILPKNPETRKRPILWVNWCLDRISMSTYSIHERPQHDVDPFEPEFPILKTLRRKNDLDNELKTMGTENHENTRRQTEIRKELQETIEELHERGVAFHSGMAVML
>clat-ksl-60 clat-ksl-60|337.95|ksl|1|423|CM056093.1:3959830-3972570|2000|3872|1|4|II|2000_39_2000_3872
KFPLLYLPYVAMRHVIRSMSVSERIKLSLTSKQMETYVILSRQLSPSCTIHIDSKLSCIDMSHERIMFYSKNKFHKYCDYEIMKYSDYSSWLNKNSSSLEKFSTLTQKVLTLFPTNYLILQLCTDWMGAEDLKALINIPIFRGCNQLEVSGQWPRGEHLNMIMEMANAERDIKLERVVMDYSHEMAFKFRNIVYNDSRWIRIEHLLSLENSRFVTLRQCNLNCKDMNILLKYWISTDRNMFEVLKIEG
EIFCPKVVFDGIAVLRAVFCENPYYWITTKSTGPSKRNMLACRIDGRTMQCFTGRHDKIRVTTAVEDRKVLETLKLLEGRKDESDQERDRTNEALNNFGVIFQDGMAWLQ
>clat-ksl-61 clat-ksl-61|246.69|ksl|1|423|CM056093.1:3959830-3972570|6131|10932|1|6|II|2000_39_6131_10932
KFPLFHLPYLAIKQVIESMSVSERIKLSQTSKRMATFVRMKLPFYYVFIRDALSGLFMKDQNALLYCGREIHKFAEKYECLTSLDYEEWLPKNSSNLKKTELLFHQIQDIFPSKSFGVCLFLSEIFETTIEQIFEIPAFQKCDRIVLYQGGIASIHLDKIMKMANDKRDIVIRYTVVAQDYRHEMAFKFRNIEYDDARWVRVEYLFSMNNCENVKIEQCRLNLFDINTLIKYWILCQRDMFKNLTIRFEKQDIEFDWSVVLRDVAAEKLDNSSFLMVT
YLATKYIQKKKRDVMLVDMHTSNVVLQGASVANNPSNVNVPLMLTVAYEQRGVLREEGLKQYFLFQIYDTSENSEQLSLLVNIYTVPPKRLSTL
>clat-ksl-77 clat-ksl-77|336.92|ksl|1|423|CM056093.1:6265950-6273575|4244|5625|0|3|II|2000_40_4244_5625
SLPILKLPDSAADLVVKLLNFSEKIKLCICSKRSAKIVERKQQKIQKMCIGMSETCCTISVVETLFSRVMNNYTVKFYNNPQRLIKSHRNGLYCEVLNPIQENMILARRLFETFVVDECLYIICVRDKKSENLKKYIKRIVPEDYNDILFEGKRHWEGNTDFLDTDEVSFILETVKPEARLHIGCTIALDFKHENPFNFKSVRYSDGRWVTMDVLKSSKHSDTICLDHTNFSCKDINEYIHHWVNSEEDLIRNLGIGVHRDLEFNEQELLNNLAFAAFQCQDIKHYFIKSKSEENRKFTFALVSYNCIKRKVDIETDESDVGLAAVIFKHLEDIEEIQKLSEVVEKIEELEMKCLVVLEEEISHTEKERIRKELEFVVKTKNLIETRLDGIRSQWKEFLKNIYSGLLRVA
>clat-ksl-62 clat-ksl-62|292.22|ksl|1|423|CM056093.1:5106088-5117705|2000|5182|0|5|II|2000_41_2000_5182
PFRLFKLPFLAINVVIQNMKIQEILKLALSSRRAEMVVRLGNHKLKSFNVRMETSWHDPKITLTRFDNDFCNVELRRYSCKKMRKNEVVPKRHMFELSGNLYLQTTGSWEEVVVASDYFRSLFKIPKYWFSYVLILKELSDNNIIDILSCLNWEKSGQLVMYEGRVEKEVMQYLLDTLPSDVCLRIFSIIDYETNHKKALSFPHIIYNEAHWITLDNLKSMRNCKDVKLNRTNFTCEDIRKLIDYWTDCEEDMFRRLTIRLKDNVTHDMNAIIQNMVVVQLGYSKNSYIFNTAKKRLLGIMKLEEGNKIILTSFERIGRYKAIPPILELCERRKELLAELKNIYKTSEEETNNKLDEYRNNQIHQKEIGAELDEIEKKLPMLI
>clat-ksl-63 clat-ksl-63|325.75|ksl|1|423|CM056093.1:5106088-5117705|6436|7911|0|4|II|2000_41_6436_7911
PFRLFRLPFLAINVVIENMKIQEILKLALSSKKAEMIVRLGNHKLKSFNVRIESLSDPDNPCKITMTRFDDDFCDVKLRRYSRKTIRQDEVVPKRYMFELSGNLSIQTNSSWKEVVIASDYFRSLFKIPKYWFSYVLILKTLSDKNIIDILSCLNWEKPGQLVMYEGRIEKEVMQYLLDTLPSDVCLRIFSIIDYETNHKKALSFPHIIYNEARWITIDNLKSMRNCKDVKLNRTNFTCEDIRKLIDYWTDCEEDMFGKLTIRLKDNVTHDMNAIIQNMVVLKFGYSKNGYIFHTAKKRLLGTIKWEEENKVILTSFERIGRYKAIPPILELCERHKELLAELKNIYDELNEFTKEWNEGVYEMKSEEETNNKLDEYRNNKIHQKEIGAELDEIEKKLPMLI
>clat-ksl-64 clat-ksl-64|214.47|ksl|1|423|CM056093.1:5106088-5117705|8536|10602|0|4|II|2000_41_8536_10602
PFRLLKLPFLAINVVIQNMRVQEILKLALSSRRAEMIVRLGNHKLKSFTVRMEKWSHPIITMTRFDDEICNVYLKGDYCRKIRKYEVVPKRHLFELNGNFHIHFIVGLWKDVVIVSDYFRSLFKIPKYWFSYVLILTALSDNNIIEILSCLNWEKSGQLVMYEGRIEKEVMQYLLDTLPSDVCLRIFSIIDYETNHKKALSFPHIIYNEARWITIDNLKSMRNCKDVKLNRTNFTCEDIRKLIDYWTDCEEDMFGKLTIRLKDKVTHDMNAIIQNMVVLKFGYSKNGYIFNGGSPSPGLTASLVSWHWRAVLFLSIRGVVAACPRNLVLVLLDKPLHPILVNCFEFSSFSLHCDRGGGGSSDNDRSCELMHQFSRCVVSYHYLVSNLEVRFG
>clat-ksl-15 clat-ksl-15|327.99|ksl|1|423|CM056093.1:597746-618823|14047|15523|0|2|II|2000_42_14047_15523
SFPIQKLPYLVLNKAVGLMANIERLSLLLTSKKTESLVLSLKFPNDKDHTIYFAEGSCGFMASILVSDHGENATPIKFDCSLRNGAGRNEEMNVIQKWCDVEGDFIKRAQTIYTKIQKLFPVSGLSLRLNNVSTESVERILAAPEFNNWWEVYTSLNIQPDAIKLIMDHASPQRRIVCDSEVKLPIDFCHPKAFDFKVAKYFEATWASLDQLLAIRYADVIGLGQTRLRCDDVNVLLHKFLETGYQMCNELEISVTGGIDVNALTEDLLTFKVVEGVYTTFFLCTPSATNSKIAKVFISPNRITIYIGANEEDFLEARRLLTLIRTRNRIQEEMNAGEMRQMEIEQVEREINEAEQALMAAMA
>clat-ksl-16 clat-ksl-16|257.17|ksl|1|423|CM056093.1:597746-618823|17350|19065|0|3|II|2000_42_17350_19065
PFRIQKLPDKVLQSVVGLMDIGTRLSLVVTSAKTENMMLQLEYPKEFIHNILFDEQPNLYKADISVLPHCHSPDTVKFNCGRNKMKKQPLPSAYYNLIAKWSGRSTSCIDRMQNVYRKINILLPSHVMNLFLGKLKTVDAQKIMAAEEFSDWYRVRSLPGIKPETIRCVLDKADLNKQFCFDEEEKLPLDFALPKAFQFEHASFHDARWVKMPQLLTIRGVYEVRLGHSNFCCKDIGVLLQRMLESEHHMCKFFSVTFAGPFQLADVIQGVVTVKRRSNPLMFLVSPRTKNAAKIGYLTVHLEDSSLTIAVTNDRDQETETRKYMELFKKEIDLNAALKNMSISDSKMKKMRKFEKMLDAEKKEATQAMLRYWN
>clat-ksl-98 clat-ksl-98|316.60|ksl|1|423|CM056097.1:3060980-3066552|4121|2000|0|4|X|2000_43_4121_2000
PFPLQKLPYLANVLVIESMDLESRFQLPFASEKTSLMTKKAKKPIVRAIIEVKNEEILLQFINDDANLIVRNDKERVEQFRTNHESLYHQYGTVLQQAAIYFEYACKVCSFDSVKIKIRDENVGTEELSEFLAHPTFKDWTSMNIDGVNLEAEEFCLILNQADSNRSIFLMNSQIPVNFKHPNAFNFKDFEYDDARWVTLDDLLNIRNVEYVAFGVTNFNDNDMKTFVNHLVKSDEDLFEWMRVGYTSLLPVDQLFKGLVMLECPSRHGTHHFTLAKPTSINRKRTLLSFLSNSYQITVSALLPTEGNSENMRYRIAGNILNLLEEKGRLEKKVTKNYSVEDEHALRIVTNELNKLNVTINNGKAIVE
>clat-ksl-78 clat-ksl-78|312.13|ksl|1|423|CM056093.1:6280701-6287994|2000|3333|0|3|II|2000_44_2000_3333
SLPLFELPDPVAVCVAKQSDFKEKVKLCLCSQQSAGIVKKLNDGIKSISLNFSEDTCDIQMTARDISCGGYCIVVFDNETTFRPRRNLREERRSVRDPIQETIDFARRLHESFEVESCSYSINLDNIRENKVNEFLKRILVIEYQEVVILGRSLLGEREDWLRSDELSFLLEAIKPEASLVINSCIALDFKHSRPFELYSLTYEDALWVTMDDLKLEINSFELNLTRTNFSCKDLNEFMHYWVESGSDANRYLSIGLREDSSFNHIELLDRIDFASGRSHVGPFYFIKARENRNRKFTFAQLHYDSFLHNVNIKTFEPTSILSANIYEHLQDVEEVRKLRVVRSEVEKLELNYQKTLDEEKCESEKERIRKEMKIVVQSKKLIGVQMDFIRNRWKRL
>clat-ksl-79 clat-ksl-79|214.65|ksl|1|423|CM056093.1:6280701-6287994|3909|5293|0|3|II|2000_44_3909_5293
PLPLLKLPDSVAALIIKELEFAEIIKLCICSKRSAAAVRQIKPIIEKITLCYSDDYCTINCKTVDGRTESRCGFLVEFNKEGPGYRRNVQFEKYYQVTDPIQDTLNLSRRFYETFEVINCQYYLNVESLEGEHLRSFVNRVLVEDYQEISIVGKSFDREMFRWIDSEDLSFLLATVKPEYWFTVISNVATDFKHDNPFPTYNVSYVDALWVTLDDLKTKLGSCRYLRLERTNFTWKDINHFMHCWINQEIDIKGRIDIGIREDCPFNREELLDQLSSVSGYMSGRFIDGHCYFVCRNVGNRRKTIAMMHFDDVFHAIHISFFEAENGLSRLIYNHLEDIDEIKKLNNVKLDVEELVKKYQKTTEDGKSEDEKERIQKELKVFTESKNLIDYRINTLQNQWKSLLMSVYSGLLSLA
>clat-ksl-81 clat-ksl-81|308.12|ksl|1|423|CM056093.1:6757346-6763073|2000|3727|0|4|II|2000_45_2000_3727
EFFLQKLPFIPRNLVIELMGPAERFNLSLTSKRMEVDVQMARSHINLPVIIFYHKYSKVFLRREQKSFRVICTRKGYEIKTGNQNKFRKRIKSFRSDLKYGSIIESAGEALKQLQKSSNCKRITIRIQTKNLEKGFLEELLSNENLKNWTNMSMINVNFDDAAITFLLDTVKFDRSIPKSLQFSKTDIPLDFSHQNAFNFTYCKYEDARWVTLDKLMTIKGLGWVRLDETNLTSNDLRNYITHWINSEQDLFKRMFILIQEDILLDGLFDGLVVLEHLHAPSSTFATLVKSTSRELPVLCVVYAATFMILAAFPLDESLRNLWTTEKFNPKYEILQLLEKKDNLEKEIEQEADFRIRRRLTDEVVELTEKLTTIGVFFESGRAMIS
>clat-ksl-85 clat-ksl-85|288.70|ksl|1|423|CM056094.1:5231174-5236694|3520|1310|1|4|III|2000_46_3520_1310
PLQLNKLPVIVRMMIIRLMDPAERFTLSLISKRMEADVKLIKKHICSPEITFYEKYSTIILKEDSAFEIVCNYRGYKTARGEQKYHWLIYKEGTVLESTIQAITRLYNIFNCDRLDIHFCSKNIDTSFVKNLLSNPIFQTWYKIRLDAVEFNSEVVNLFMDMADCTRCFQVFKSKMPLDFSHENAFKFGLNYYNDSRWVKIEDLFKIRNIPAVILDRVNFNSNDIRKYISWWMKSEVYLME*MEFVAEEVIDLTGLFDGFVVLKHKRTHFVLAKGKKRQSIVLSVYKWRYRVVLNTWWPDQQYDGPDRINHPQYKNLRSILRLLESK
TLLKQEKDEIKRQEVMRRIEELTEKISDYGVVFQNGIAVF
>clat-ksl-57 clat-ksl-57|287.13|ksl|1|423|CM056093.1:1823787-1834337|4551|1960|1|4|II|2000_47_4551_1960
GFPIQKLPFLPLELIAKHLGMEERLSLALTSTKTEQFLMRCRFHHEEGVHAIVFCDQKNEQVADIAISNDAGAMVVQCGVAHQEMDGETMRKVVQVSKWCDKTLPTIHNTQLVFKKINRLIPSTGISLCLGRLSSDDVEKVMVAEEFKEWMITCVNGDLDARGLGVVMDYASLEKQVYCSPSVILPESFRHDKAFHFKQSHYFDARWVRIEHLLSMRGVTEVTLMYTNLKLAEINTFIHHCIDTEETVCGQITIGLVGGILDLGDLFNGMVVVKDPWTTTFYGRSETRDSSRIATIEVTNHGIRCEFTPEDKFLGSVVELLRLVKKKNIIEKEILAMNPNDVTSRKRLLRELEELREQLDDN
NFLEFYGSTVLC
>clat-ksl-20 clat-ksl-20|282.15|ksl|1|423|CM056093.1:640996-646166|2003|3170|0|3|II|2000_48_2003_3170
TFPLSKKMNTCVSFSRPQIADHCEVNFTDGNAVLTIPEVIEYSRKQISNWNNKTSIFTNFWPVNKKKLTSNTMKIVEKIQMAFPKITFSLTLHSNDLKDQNVMDALLNKTWKKVTVDGGELKADDLDKIMGMDNSNKNFVFKNTKFPTNYKHKNAFNFASIEYDDALWVQSDDLLTVTNKQVVRLGRTALKSQDLNLLLKTWHRSPHDIFDILTIRNNMNELNMEETFKDLVTLTVDWRRKHHHSVYLRVDNSNNNRDLPDLTVNISGRNIQMSAYNYEELMDEPGIMKNLIRKKSLEDELTTLEEGSARKDEIIAEIEKVLAQLTTDEVYFEDGKAKTE
>clat-ksl-89 clat-ksl-89|275.53|ksl|1|423|CM056095.1:16754405-16768229|18347|15740|1|4|IV|2000_49_18347_15740
PFQLLKLPAVALNQLVRMMHGSEIIKLAMCSHRLELSMRSWKYKLKKLEVSLRHESLLFDLTEANNSSRIAFRDRDLKPHLEPVTKMSQLCDRFEEEVNGIVRVQGFSREIMFDLYNLVVSFYAPATIRWVLDVEVLPRETLLRYLDKGLSENCSEISIESGQLSIERLTELMDRIPVTKELKVTSWIPSDFKHPNAFKYRTICYWMARWVTLDDLKSVRNSDSVVLEWTNFDSKDMNEFLRYWVDCNEDMMKRIKLKIREGALIDKNILTDQLLVLEATEGGSQHYYLKKRNHKIGKLMLGRLEIVNGWRMQFSTYESDHCPRSLAILEEMEKKAELKN
GEDVSIRGELTNFTNHFYINHVEHTWNSIFVV
>clat-ksl-92 clat-ksl-92|259.82|ksl|1|423|CM056096.1:1010617-1017729|3129|397|0|6|V|2000_50_3129_397
PFPLLMLPAVALNQVMRNMHGSETIKLAMCSYKLELSIRSWKYKLKQLEVSLRHASLQFDLTEENNRSKIVFRDIEQNPHLEPVTKMSQLCDRLEREAERIVYIRGFSRETMFDLYSLVMPLFAPATIRWVLDVNVFPGETLLRYLDKGLSENCTWIIIESGQLSNEWLTELMERIPVTNRLGVTSDIPLDFKHPNAFKYRAIWYRMARWVTLDDLKSIRNVDSVVLEWTNFDCKDMNEFLRYWVDCDEEMMKWLTLKIKEDTVINENILTDQLLVLKAKQENSQHYYLKKKNQKTGKIVLGHLEVKEFKWIVFSERDITTMTTLSDSMRKFLRRSKEEREMEILSKRGDRAVPTCKAKRDGRRILIEIQSKNHQFLRFPAVR
>clat-ksl-90 clat-ksl-90|252.47|ksl|1|423|CM056096.1:969218-976988|580|3382|0|5|V|2000_51_580_3382
PFQLLKLPAVALNQLVRMMHGSEIIKLAMCSHRLELSMRSWKYKLKKLEVSLRHESLLFDLTEANNSSRIAFRDRDLKPHLEPVTKMSQLCDRFEEEVNGIVRVQGFSREIMFDLYNLVVSFYAPATIRWVLDVEVLPRETLLRYLDKGLSENCSEISIESGQLSIERLTELMDRIPATKGLKVTSDIPSDFKHPNAFKYRAKWYSSAEWVTLDDLKSVRNADSVVLEWANFDCKDMNQFLR*WVDCDEEMMKRLKLRMRKDTVIDKNILTEQLLVLKVEEEKSQHYYLKKKNHKTGRLVLGRLEFVYGDLMQFSTFDSDHCPRSLAILEEMEKKAALKKNKELSVSVSDFLPVTLNAFISKPITAIQKLLTAKMESAKMFLS
>clat-ksl-93 clat-ksl-93|248.05|ksl|1|423|CM056096.1:1010617-1017729|3975|6705|1|6|V|2000_52_3975_6705
PFPLLMLPAVALNQVMRNMHGSETIKLAMCSYKLELSIRSWKYKLKQLEVSLRHASLQFDLTEENNRSKIVFRDIEQNPHLEPVTKMSQLCDRLEREAERIVYIRGFSRETMFDLYSLVMPLFAPATIRWVLDVNVFPGETLLRYLDKGLSENCTWIIIESGQLSNEWLTELMERIPVTNRLGVTSDIPLDFKHPNAFKYRAIWYRMARWVTLDDLKSIRNVDSVVLEWTNFDCKDMNEFLRYWVDCDEEMMKWLTLKIKEDTVINENILTDQLLVLKAKQENSQHYYLK
KNQKTGKIVLGHLEVKEFKWIVFSERDITTMTTLSDSMRKFLRRSKEEREMEILSKRGDRAVPTCKAKRDGRRILIEIQSKNHQFLRFPAVR
>clat-ksl-14 clat-ksl-14|155.57|ksl|1|423|CM056093.1:597746-618823|12791|9920|0|4|II|2000_53_12791_9920
GFPIQNLPLELLQLPVSLMTPAERLNLASTSNKMENALMKLRFPKVNLHSLHIHDGTNSSAKVADIIITSTNRADDSVLIVKCGTHSMYSEMLANVKTFPK*CSAIVNARAMYKVIRHLIPSDGLSLGLGPMKKTDMKRILSAEEFDNWKSADVQGNHDMAAIGFIMNHAYKDRTLDCRANVQFSTDFSHEKAFRFKGVRYTHAPWVRLDHLITMRGVEYIDLGHTNLSALEVNIFIRLCIDSEKPACDCITIGLTGGAPDEKVVLKEFIYIPASAKVGKKMFFACSNSVGNPNIAIITLDDQTVSCHFNSNEKEILQPRITLNAMKQKAKVLKEMAALKLEDVEQRQRLEKQIEEIWDNCEKALAEEDKAHDAL
>clat-ksl-13 clat-ksl-13|227.26|ksl|1|423|CM056093.1:597746-618823|7479|5515|1|4|II|2000_53_7479_5515
PFPLQKLPALPLELIASLMEKEERLCTALTSTKTENMLMSLWLPRVTGHTILIRDQGNGLVADIIIGDENQSYFVVGCGAYDQRTPDHIRVWTVPKWCTTKRSTIYNTRMVYDKIAKLFPTDRLDLCIGRAKTRHIERVLSAPEFEKWRVASVKECIEKRAMDLIMSNAKTGRTLTCARDAQFPVNYHHDKAFCFEECEYYNAHWVRLHHLLSMK
VRKVTLVHTNLTPRDLNVYIRHCIQSEEQVCYSANIILADIGVDMDALMHGFLYVEDSNLALIMKGMVRVLCAILKTAMNGDGNDSRFAYICVAGSQVFCRIYHQDEGAEYMNVLEAMKARRNLNGSNSAMMKAIEEFVQDPERRYSLT
>clat-ksl-12 clat-ksl-12|248.40|ksl|1|423|CM056093.1:597746-618823|3770|1684|0|4|II|2000_53_3770_1684
GLPIQQLPKSSLQLAASLMTLEDRLSLALASKKTEDLLMGLDFPKLGVHLIRFAKQDDGKVAEVHISVTANSILVVRLGVDNQEPDVILDMETTVKKVPKWCNELLSIIDNLKIVYSKICKLIPCHRVAFSLGTMDTLDVKKIFSESSTEWNDWHCTNVNGNLNMEAVRVIMDNANSDRTLMFSPAVNFPVDFTHDKAFQLKKLDCFNAQWVRIEQLLNIRGAKEITLRRTNLTVSEMNRFLRHCLESREQVCETARIPVAQGPIDLHALMNELVFVADNNMEARMRGIHILLGCSETDVRSKYANVKIFNECITSEFFTLNAESPQPHVVEILELMKREKRIRREALRVVERGGDITAAFRLIQEINQVEAELNARRVNYKNKALHLI
>clat-ksl-94 clat-ksl-94|242.40|ksl|1|423|CM056096.1:1020756-1025766|3120|300|0|5|V|2000_54_3120_300
PFPLLKLPAVALNQVMRNMHGSETIKLALCSHKLELSIRSWKYKLKQLDVNLRHETLQFELRDANNRSSIVFKNIERNPHLEPVTKMSQLCDRFEKEVNKTVRVQGFSRETMFDLYSLVMPLFAPATIRWVLDVEALTRETLLRYLDMGLSENCSWIYIDRGQLSNERLTELMERIPLTNRLEVDSDIPADFKHPNAFKYRDICYKMARWVTLDDLKSIRNVDSVVLRWTNFECKDMNEFLRYWVDCDEEMMKGLELRIKEDTVINENILTDQLLVLKAKQEKSQHYYLKKRNQNTGDIVLGHLEVQKFNWIVFSEKNLTTTTTLNENLGSHSRRAENNISNGLILETFIRKEQETIRNNRVIST
>clat-ksl-1 clat-ksl-1|238.20|ksl|1|423|CM056092.1:2724882-2732094|5212|2003|0|3|I|2000_55_5212_2003
PFPIQKLPDLAFEAVVRQMINRERLGLALTSKKSMNMLLAVKFPKDQVHLIRFEETSEECYATVDVKNHEEQVDPFTFRFICHVSKKKSEKVFTKYAVDQWCDVVGSYIEKTQSAYRKIAKLFPAHDVAIRFINLKTEDVRQILYAPEFETWNEVGAFHVKPPAIKLIMDKASSQRRFRCDSTIKLPPSFHHPKAFDFKVSQYTHANWVSSTKQLLSIRDVKLIDLGQTSLRSRDVGIVLKKMLETEHQMCGRLELLVAGGFDEAEMMSDTVRLKITCGDIGIFYVRTMTQTTTKIAFVHVKNRNSINITVSSNEDDDKLARRVLTKMSIRHRIDNQLEGAEPGEKRRLLVEREMLNREVDVASRVLLASLG
>clat-ksl-24 clat-ksl-24|226.13|ksl|1|423|CM056093.1:646445-664933|11019|12942|0|4|II|2000_56_11019_12942
SIPFWGTEEKTEQLPEDAKTDFVTEKDLLERISLTVLSKGRNKRLRTAALADDHFEVNFTDESAVIENPKKLKVSKSEIIDWSKKESSWFFNPFASTNSENFKIFELVDQVQAKFPKIFFSLTLHSSDLKDQDVMDALKNKIWKKVNIIGGELKTEDLDKIMEMDNLKKSFAFKNIIFPLGYKHVNALKFASIEYEDATWIQIDDLLAVQHKPSIILRSTNFKSEELNLLLKKWQSSEHDMFKFFKCCNNELDMEKVLDGSVTLNIDWKKKKNLSFTFLGSENMENRDLPYLKVAAFGHTIQLFPFADYRGKTEPRIMRNLMQKKKLEDELAGKDENVAQEITAKLQEVLNLLEEDQVYYINGEAQRK
>clat-ksl-91 clat-ksl-91|221.04|ksl|1|423|CM056096.1:969218-976988|5770|3820|1|5|V|2000_57_5770_3820
PFPILKLPGVPLSQVMRNMNGREMQVFELKIIKLAMCSYKLELSIRSWKYRLKQLDVKLRHASLQFDLTEANDSFSLVFRDVDQNPHFEPVTKMSQLCDRLEEEVNDTIYIHGFSRETMFDLYNLVMPLFAPSAIRWVLDVKVLSRETLLRYLDMGLSENCSEISIENGGLSTERLTELMDRIPITKGLNVTSSMPWNFRHPNAFKYRAIWYKVAQWVTLDDLKSVRNVDSVELYWANFECKAMNEFLRYWVDCDEEMMKRLTLKIRKEIDPSILTNQLLVLRVEEGNSQHYYLKKRNKTTGTIVLGHLEVKEFNWIVFSETNFNEKGNTMTTLNASKQFFDAFGRLRTIT
LTKTLLEKQYKVCFKIT
>clat-ksl-17 clat-ksl-17|202.92|ksl|1|423|CM056093.1:622103-629406|1555|3470|0|5|II|2000_58_1555_3470
VFPIEDLPPDLRARVIRSLDMYEIMNLALSSDAMENNVQTAHVRCHQMALLFFDTLAVFHLFQKKGNDSVYISSRIEDLDKIDNDKKVVLVSKWHDENKTLIENASNILQHLLSLFCVKMYKIFLIRVAELNIPDVMKSFAAKQADLLNINALEITEENIDVIIQETASDQALVFYETEFPEDYKNVEAFKYLAVSYNDARWVTLPNLLNIRNLASICIGQNKFYLDDMNTLVKYWITCDTDMFECLEIAIDSERVLRELYERIVYLKSGVPWDRYIVCMARPCESRMRKLLTIQLVNQRLQLVSHEIAVPSQKFEYNKMDSFLKEYQILELLNQKRQLKNELKNVDRETHEKGNLEKLDPGKQEIIDGLQEIRDQLKSHGVYYEDRIPTFD
>clat-ksl-18 clat-ksl-18|154.16|ksl|1|423|CM056093.1:622103-629406|3551|5713|0|3|II|2000_58_3551_5713
PFQLMAVPRVARNMMIKQMGIFECVGLALCSIRMENMVKDARVVMENHVILIGNDCWVNQLSDENSVFLNSDNTGDYKIFRHQPTQTKIENVFSVFTRLKNVFVGKNFGIITTLKLPFGNFEQIMALAAPHKFHLYNVCGKITTDQMDSLMEKAENDVTLSLEELSVPKDYSHPNAFHFQSVNYGDASWVRVEHLFSARGHILLNRCALSLEDINTFIIHWITSGTDMFQSMRLCFEQRLNHSDYMTVLEDIVAVYDEVRDEFSCIAETCETRKKKLLSISCYEKEMLLTAHEVPKTAGRFLKRFQALELMNHRKALRIELEGILREEAEIGSDIRRHGFEKYRDVLKRKGETNEKQRVLEEKLVALGVRNFELKRDQEVEE
>clat-ksl-19 clat-ksl-19|59.89|ksl|1|423|CM056093.1:636286-640979|2909|1199|0|2|II|2000_59_2909_1199
VFIFKYYEIPAHDNNVNQTYSSELLLSSWDSLRSEFSVCLSVYPEYIFQTTQCRRAIAQSDSRVGLHEFHWAVQDVSSFRLNFSKFKYFLFSRIYEPLNLVSTNRLLEHKWEKFSLCGGKVKEAELQCLMNLATLDACFEVIRCEMPQKFRHEKAFSFKSIIYDDAHWIQIEDLFNLQNADVVKIGDNNDFTNSEYNMLIEHWISHEEDMFKKLEIGRKRTGALHVDWVLEDVVFLEVDGGIGMGEDEETMYCFLAKNTTNRTQTVACVYWKNNTFHMQTFTPQEFGREEEYSILKYLNEQENLNLISELKQIKQHQAEFMTTDTEELVEIFDKKCQIVQKIDELQENRIPEDS
>crem-ksl-32 crem-ksl-32|421.80|ksl|1|423|NC_071329.1:731892-772399|38507|36513|0|3|II|2000_1_38507_36513
EFKFK*LPIIVRMLIIHLMDPAERFALSLTSKRMEIELMWARRQSY*PVLNFYDGYSLIELEEDNSLNIRCCGEELKIDEMRSGLQFFLKRALFFRIYSKHGTIVENTAQAFHRLQNTTKCNKIHFVLHVAQIELSFLKELFSNFELQSWCKLSLVGRKIEAESVNFVLNTPTFDKHFWFLNVDMPVDFRHVNAFKFRSNDYEDARWARMEDLLEMKNVENVSLNKTRFTSSDIQNYITHWINNENDLFEYMQIRTDGDIELGGVLDDLVVLEHVIEPGSIFFVLAKSPSRAYPLLAISYAFNLVILSAWRQEEVFNSRYGDGLQKYENTYEKLKVLERKNTLEREMELEETESAERKKMSKELEVLNEKIWRLGVYFLNGKAVTN
>crem-ksl-31 crem-ksl-31|421.39|ksl|1|423|NC_071329.1:731892-772399|36063|34513|0|4|II|2000_1_36063_34513
EFKFKKLPIIVRMLIIQLMDPAERFALSLTSKRMKTDVKLIKKQKYYPQINFKRDRFSRPFILLTLSGEPDFEVCCNSLGYKRRGGGYHWLQYNKGALIGNTDLAISKLSHILKLCGVGIQFTKVTPSLILLEKLFSNDTFKSSWDKITLYGIDFNSEIVNFFLNMADLRKEFQIFNSDMPLDFKHENVFKFRTNDYDDARWVTLSDMLNIRGVENVTLGKTKLTSDEVRHFIDSWINCPDDMFLWMKIGAMEIVQLEGLFNELVVLEHGINPSNIFTLAKSTSRAYKLLLIQHSLGAVGLSAWKPYDNAARSGNIQEKYKNVYEIMELLEKEKTLEKEFEETTDATKQREYRDQIQKLERKIHELGVVYRDGRATI
>crem-ksl-30 crem-ksl-30|447.63|ksl|1|423|NC_071329.1:731892-772399|32048|30367|0|4|II|2000_1_32048_30367
EFKFKKLPIIVRMLIMQLMDPAERFALNLTSKRMETEMKLMKKQYYYPQIFFRNRASYIQLRGVIGFQICCYSRGYRREEGGYHRLHYNKGTLIENTALAIKKMSDVFKMDGLEILFTKVTPSLIRLKKIFSNDTFKSSWLKITLHEIVLNSEIVNFFLNMADLRKEFNIYDCDMPLDFKHENAFKFGTICYFDARWVTISDILKIRGVENVSLYRTRLTSNHVRHFISRWINCPDDMFKWMTITAMEIIQLEGLFNELVVLEVNENPPNIGYFTLAKSTSRAYKLLFIQHSLGAVELSAWKPYDNADRYGNIEEKFKNVYEIMELLEKEKTLEKGLEETRDVAKRRGYRDQIQKLERKIHELGVVYRDGRATI
>crem-ksl-29 crem-ksl-29|432.73|ksl|1|423|NC_071329.1:731892-772399|29903|28469|0|4|II|2000_1_29903_28469
EFKFKKLPIIVRMLIIKLMDPAERFALSLTSKRMKMEVRLIKKRYYYPEIVFHESDSFITLREDPSFKVWCNSFGYKSKGERGNYWLQYKKRTSIQNTSLAIIRLSHVINITGLRIHFTKPNPSLVFLKKIFSNNTFKTVWNKITLYGIEFNSEIVNFFLNMADRRKEFQIFNSDMPLDFKHKNAFKFGTTDYGDARWVTLSDMFQIRGVENVSLGRTTLTSINVRHFIARFISSADDMFKWMQIRAMETIQLEGLFNNLVVLERHADSPNIGYFTLAMSSSRIYKLLFIHHNIDSVTLSAWKPSEVVKYGNTKKEVKKVYVIMKLLKRKKTLEKKFEESRDATKWRDLSNRIQKLKRRIHELGVVYRDGRATI
>crem-ksl-27 crem-ksl-27|486.01|ksl|1|423|NC_071329.1:731892-772399|20927|19457|0|4|II|2000_1_20927_19457
TFPLRKLPFVALKHVIKIMEIDEIVKIAITSKYMESIVKVCYIQIRRTMAVFNREHSYIGLDFPAVTLFCCSKAFNHPSAPKLTKDDLKPWLSETATTLENTRQLFTRIYKLFQCGPYRLMINSPTENIKEILEIPEFRNFTVLFLVGGHFKKEQLDEVLEFEREDQDLHIIRGVIPEDYYHPNLFKFTDVHYCDARWIRLENLLSIKNTFMITLGMNNLTIPDINTFLHHWMNSEYELFKFISIDIEKGPSTPLDVLFRGITVLKGYRFGTWRRLISVNSPDTRSRQIMSIVWTDSRIDMSTWSIHERPKQLDRNDDSLMHFDEPYTPEFIVLQLLKQRRVLYSKLKIVKEDSLEKQELIKKIDETNNQLQFKGVEYKNGWPVLR
>crem-ksl-26 crem-ksl-26|510.98|ksl|1|423|NC_071329.1:731892-772399|18918|17029|0|4|II|2000_1_18918_17029
TFPLRKLPFVALKHVIKIMEIDEIVKIAISSRYMEFIVKFCYIRIRQTMVHFVGKYSFISFNDPAVMFFLCTKSISEPKVTKRDLKPWLSKTSTTLENTRQLFTRIYKLFQCGPFKLSIFPSTQNAKEILETPEFRNFKALILYGGHFKEEQLDEVMEFEREDQNMHILESEIPEDYYHPNLFKYAGVHYCDARWIRLEHLLSIKNNGVIKLGKNNLTIPDINKFLHHWMNSEYDLFDCMTIDIVKGATVDLNVLFRGITVLIGYRFGRWQRLISVKSPMTRSLQIMSIVWTDSRIDMSTWFVNERPKQGDRDDEPYTPEFEVLQLLKRKKVLNLKLKRVGEDSLEKQELTRKVNETNNQLQLKGVEYNNGWPFLR
>crem-ksl-25 crem-ksl-25|530.49|ksl|1|423|NC_071329.1:731892-772399|16572|15197|0|4|II|2000_1_16572_15197
TFPLRKLPFVALKHAIKVMEIDEIVKIAITSKYMESIVKFCCIRIRGTIVSLDGEFTYVGLYYPEVILFCCTKTFNHPSAPKLTKEDLEPWLSETSTTLENTRQLFTRIYKLFQCGPYRLMINSSTENIKEILEIPEFRNFTVLFLVGGHFKKEQLDEVLEFEREDQDLHILKSEIPEDYYHPNLFKYAGVHYCDARWIRLEHLLSIKNNDVITLGKNNLTIPDLNKFLHHWMNSEYDLFNWMTIDIEKGPSIPLDVLFSEITVLRGYRFGKWRRLISVNSPKTRNRQIMSIVWTDSRIDMSTWSIHERPKQGDRDDEPYASEFEVLQLLKQRRVLNSKLNIMEEDSLEKQEITKKIDGTRQQLQLKGVEFNNGWPFLR
>crem-ksl-24 crem-ksl-24|115.55|ksl|1|423|NC_071329.1:731892-772399|13429|10970|1|6|II|2000_1_13429_10970
KFRFLCRLTIRH
RTNQIFSQQSELNVKKIKVFPIFLFFILMFSLDLFDENSFPRLLNKTKICLLKQHKNYQVLMSIRESVQNILIICRFRVIGELTELKLTTEVFFNEFFLIERKNNNKRKKISFGIRKFCLRILILDFFKKSVKKRTRYIFNSDMPLDFKHKNAFQFGTNDYGDVRWVTLSDMFQIRGVENVSLGRTTLTSINVRHFIARFISSADDMFLWMRITAMEIIQLEGLFNNLVVLERHDDSPNIGYFTLAMSSSRIYKLLLIHHNIDSVTLSAWKPSEVVKYGNTKKEVKKVYVIMKLLKRKTTLEKKFEETTDATKWRDLSNRIQKLKKKIHELGVVYRDGRATI
>crem-ksl-22 crem-ksl-22|479.15|ksl|1|423|NC_071329.1:731892-772399|5447|4082|0|4|II|2000_1_5447_4082
TFPLRKLPFVALKHVIKVMDIDEIVKIAITSKYMEAIVKVCYIRIRQLRVNLYGERTYVSLDYPGVTLSCGTNPFNHPSIPKLIKEDLKPCSSFSRKYKSEFRFSETSTIFENTRQLFTRIYKLFRCDHFNMLISSSTQNIKEVLEIPEFRNFAVLYLVGGHFKKEQLDEVMDFEREDQDLHIIRGEIPEDYYHPNLFKYTDVHYCDARWIRLEHLLSIKNNFAITLGKNNLTLSDINKFLHHWVNSEYDLFNWMTIDIVEEEIMPVLFHGIDVLIGYRFGSERRLISVNSPKTRKRPILSIVQSQLCIYINTWSIHQRPYKEYLYDHSLMIFDKSYAPEYKVLQLLKRRSVLNSKLKQVKEDSLEKQELTGKIDKTNKKLQLKGVEYENGWPILR
>crem-ksl-21 crem-ksl-21|477.94|ksl|1|423|NC_071329.1:731892-772399|3365|2000|0|4|II|2000_1_3365_2000
TFPLRKLPFVAMKHVIKIMDIDEIVKIAITSKYMEAIVKVCYIRIRQIRVNLYGERTYVSLDYPGVTLSCGTNPFNHPSIPKLIKEDLKPWLSETSTTLEYTRQLFTRIYKLFRCGHINMLISSSTQNIKEVLEIPEFRNFAVLYLVGGHFKKEQLDEVMDFEREDQDLHIIRGEIPEDYYHPNLFKYTDVHYCDARWIRLEHLLSIKNNDVITLGKNNLTIPDINKFLHHWVNSEYDLFNWMTIDIVEEEIMPVLFHGIDVLIGYRFGSERRLISVNSPKTRKRPILSIVQSQLCIYINTWSIHQRPYKEYLYDDSLMIFDKSYAPEYKVLQLLKRRSVLNSKLKQVKEDSLEKQELTGKIDKTNKKLQLKGVEYENGWPILR
>crem-ksl-33 crem-ksl-33|519.03|ksl|1|423|NC_071329.1:772779-823187|3083|4504|0|4|II|2000_2_3083_4504
TFPLRKLPFVALKHVIKVMEIDEIVKIAVTSKYMESIVKFCCIRIGGTIVSFHGEYSYISLYYPVMLLFFCSKQLFEHPSRPKVTKQDLKPWLSDTSTILENTRQLFTRIHKLFQCGPYRLMINSSTKNIKKILETPEFRNFKALVLYGGHFKKEQLDKVMEFEIDDQDLRIIRGVIPEDYYHPNLFKYTAVHYCDARWIRLEHLLSIKNNFEIKLGKNNLTIPDINTFLHHWMTSEYEPFKFISIDIDKESSIPLDVLFRGITVLRGYRFGTWRRLISVKSPMTRSLQIMSIVWTDSRIDMSTWSIHERPKQGGRDDEPYVPEFKVLQLLKQRRVLNLKLKRVEEFSPEKQELIKKIDDRNNQLQLRGVEFNNGWPVLR
>crem-ksl-42 crem-ksl-42|463.77|ksl|1|423|NC_071329.1:772779-823187|29808|32179|0|4|II|2000_2_29808_32179
EFKFKKLPVIVRMLIIQLMDPAERFVLSFTSKRMEIELMLARRQSYEPVLNFYDGYSLIELEEDNGLNIRCCGEELKIDEMRLYSKHGTIVENTAEAFHRLQNTTKCRKIHFVLHVARIELSFLVELFSNFELESWSKLSLVGREIEAESVNFVLNTPTFDKHFWFLNANMPVDFRHVNAFKFRSNDYEDARWVRMEDLLEMKNVENVSLNKTIFTSSDIQNYITHWINSENDLFEYMHIGTDRDIELGGVLDDLVVLEHLNEPGSIFFVLAKCPSRAYPLLAISCAFNLVVLSAWRQEEVFNSRYGEGFQMYENTYKKLEVLEKKNTLERKMELEETDSAERKKMSKELEVLNEKISRLGVYFHNGRAVTN
>crem-ksl-66 crem-ksl-66|505.33|ksl|1|423|NC_071329.1:5503737-5540765|4593|6085|0|3|II|2000_3_4593_6085
PFPLLKLPTIPLLLITRMMDSNEIIKLAMCSYRLELFLQFFKYKVDHVYFHLSDIFLQADTMILPNNNLSTYFNVVHNEKRITRMTDLCDRFLNENDDFLWVQSMSEKDIMEMCNRISSMFSYSLLEWVFYLDQIEKDTLMKYLDEVLRTRVCENMITFMQGCFSKELLTEILDKIPVTIGIDIKSGIPVDFRHPKALKFSTMEYREARWITVDDLKSVRIPGSVMLGTTNFDCSDINEFLKYWVDCDEFMMESMSLNMKESTVINRDVILDQLMAVQFYSDVGYHVYVKAKNHKNLESPLGVLDINAKNKIEFWAFKSDEYSEIYGMLESLEKKKDLEMELKNLEDSRDKRKEEISTELEQLTKQLNEKEEKGFIFTF
>crem-ksl-67 crem-ksl-67|423.74|ksl|1|423|NC_071329.1:5503737-5540765|9308|11999|1|5|II|2000_3_9308_11999
PFPLLKLPLVPLRLITRMMNSNEILKLSICSYQMELFLKSSKYKVRGFHYQLNDSFLQFDMGKRDYLSVNFEKVKNERQLEKVTKMKQLCNRGYQEDQNIFSIEYISKNEILAMCNLVSSLYSSPFIQWAFHFDDMEMPTFWYYFDKALTGKCDMLVFREGSLSEELLTAVMDRAPVSMEMCIFSDISLNFRHSKAMKYFSINYKEARWVTVDDLKTVRNSKVVTLETTNFDSSDINEFLKYWVDCEEHMFRRLYLRMKEGTVIDKNILTDQLVTVQTPNDNCNHIFIVSYLNDFGKMRNDINNEFSLAYFNDFVSDIFELLVLRPETHPDIYELLKLLEKKKDLEIELSRIEEAAENLGETEARNKIVREISSGLVLLRRQLMENNEKEYIF
VENSNNILVLQ
>crem-ksl-68 crem-ksl-68|473.02|ksl|1|423|NC_071329.1:5503737-5540765|13253|15465|0|4|II|2000_3_13253_15465
PFPLLRLPAIPLRLITKMMNAEEILHLSMCSYRLELFLRASKHKMNYFSVHVNNRHMTFLSKVPDSLKLSFKIGVGNKEVNSVDKMGMLCESLQEEDGTIRFNQEFPPDEMLEIYRRIISLYSPSLIKWIFYFKTPSMDSVCRYLVENLTAMDNYDMTTYHRFVFLYGSLTREFLTEMMDRIPVTASMAVTAGIPTDFKHSKAFKYKTVEYKEARWATLDDLKSVKNECFVNLKSSNFDCKDLNEFLKYWVECDEAILTRLTLKLKEGTVIDETVLTDQLTILLYYYRDMPHFFLKMKKISNEKLVVGHLGFKKDKTVEFNVWPTDKWSGIFEMLELLEKVKELEKELLRMDGEDEPNNYKEIREKNTRRREIEKEVEQLRRQIDELNDAGLILQYPV
>crem-ksl-71 crem-ksl-71|450.18|ksl|1|423|NC_071329.1:5503737-5540765|23550|26210|0|4|II|2000_3_23550_26210
PLPLLKLPTIPLRLITKMMKPEEILNLSICSYRLELFLRASRHRITCCNFHVSDRHLSVSLKIPNSMAMSFKIGEGKKQLNSVDKLGVLCRSLREKKGSFWFNQEFPPDEMLEIYKRTISLYSPFLIIWVFYFDSSSPSVDSSCRYLVENLTTMISANNYDRTTYHRFVFQNGSVTREFLTELMDRIPVTASFAVTADIPADFKHSKAFKYKTVEYKDARWATLDDLKSVKNECFVNLQSSNFDCHDLNEFLKYWVDCDDAILKKMALKLKEGTVINEIVLTDQLTVLLYYVDGLPHFFLKMKKISNEKLVVGHFVVKQDKTVEFNVWPRDKFSEIFEMLELLEKMKELEKELLGIDRGDQPNSSEEIGERNRKSQAITEEVRQLIRQFEELNEYGLIFRYDIFA
>crem-ksl-72 crem-ksl-72|238.48|ksl|1|423|NC_071329.1:5503737-5540765|31232|35028|1|4|II|2000_3_31232_35028
PFPLLKLPTIPLRLITKMMKPEEILNLSMCSYRLEHFLRASKHKMN*VIVIVFSSKSHYFALNSRFEGEITLSIRILLATGRKKLSTTKNEILLLICTRAVRNSFLRLTCSFFLLPTSLLKSS
SFFPLPSSVENFFDTSDFCVKNLRKLLNFRRYFGRISVVFDGILYENNAFKYKTVEYKDARWATLDDLKSVNSGCFVNLQSSNFDCHDLNEFLKYWVDCDEAILKKMALKLKEGTVINEIVLTDQLTVLLYYVDGLPHFFLKMKKISNEKLVVGHFVVKQDKTVEFNVWPRDKFSEIFEMLELLEKMKELEKELLRIDRGDQPNSSEEIGERNRKSQAITEEVRQLIRQFEELNEYGLIFRYDIFA
>crem-ksl-87 crem-ksl-87|503.50|ksl|1|423|NC_071329.1:7333987-7340177|4190|2000|0|4|II|2000_4_4190_2000
PFLILKLPLVPFKLVTEFMDSNEIIKLSMCSYRLESFLRVSKYKLKELHVHLGNQCSQYDLVQSNTILCIFFRKGKSEKQLESVSKMQQLCERYESEDNTFLKIEHFSSNTVFDLFKCISALFSCPSVGWNFYLNKLSTETMMHYLNLPLAEKCTEFSFMRGSLTATLLTELMDKIPVSKRLEIDSDIPIDFKHQNALKYYVTRYNNGRWITLNDLKSIRNVGWIELKSTIFDCSDVNQFLNYWVNCEEDMLELLKLKLKEGAIIDKDVLTDQLITVHVEGASSTDFFIKAKNHKHRKFVLGHLEIGEGNSVGFSAWEAMGESTHLFEILELLERKKELEEEISMIENRENQVDISDFSEEMRQKNYKYEELRRLKVSLNEQDHAGYHFEI
>crem-ksl-84 crem-ksl-84|492.66|ksl|1|423|NC_071329.1:7267814-7279058|4030|2000|0|4|II|2000_5_4030_2000
PFCILKLPLVPFQLVTEFMNSNEIIKLSMCSYRMESFLRVSKYKLKKLNVHLSDQYLKYELAQSKNCLSILFRKVESENQLESVSRMLQLCERYDSEDNTFLWIEYFSSNTVLDLFKCISALFSCPSVGWNFYLDQLNTDTMMHYLNLPLAEKCTWFSFMRGSLSTPLLTELMDKIPVSKRLKIDSDIPVDFKHPNALKYYITKYNNGKWITLNDLKSIRNVGWIELKSTIFDCSDVNQFLRYWVNCEEDMLELLEMNLQEDAIIDVDALTDQLITVHVEGASFTDFFIKAKNNKNRKFVLGHLEIGEGNSVGFSAWEAIGKRTHVFGILELLERKKELEEETSMIETRENQAGFSNFSEEMRQKNNKYEELRRLKISLNEQDHAGYHFEI
>crem-ksl-23 crem-ksl-23|437.14|ksl|1|423|NC_071329.1:731892-772399|6594|8279|0|4|II|2000_6_6594_8279
EFKFKKLPIIVRILIIQLMDPAERLALSLTSKRMEIEMKLIKKQGYYPQIVFLGGLSFITMREDPSFEICCNRFGYKRRGGGYHCQKSLFRLQYEKKSPIRNTALAINKLSNVINIYGLGIHFTKPNPSLIRLKKLFSNDTFKSSWNKITLDGIEFNSEFANFFLNMADRRKAFQIFNSDMPLDFKHKNAFKFGTTDYGDARWVTLNDMLQIRGVVNVTLGRTTLTSIEVRYFISRWINCPDDMFEWMRIIAMETIQLEGLFNELVVLEHHINPTNIGYFILAKSTSKTFKVLYVDHYIDSVILTAWNPYDERRNGNTKEKFKNVYEIMVLLEKKKTLEKELEESRDVTKRREYRDQIQELERKIHELGVVYRDGRATI
>crem-ksl-28 crem-ksl-28|488.59|ksl|1|423|NC_071329.1:731892-772399|22514|24720|0|4|II|2000_6_22514_24720
TFPLRKLPFVALKHVIKVMEIDEILKTAVTSKYMECVVKSSCIRVEKAVLYFDDMRAAIFLKNPNLTVLCIAFISESYEEATVAKQDLKPWLSETSTVLETTLQLFLRIRNLFQCGSFDLQISLTKKNSKMQEIMEIPDFRNYERLSLSGRKFEKDEFDYVMEFGREDQKLRIIKGQIPEDYYHPNLFKYTDVHYCDSRWIRLEHLLSIKDNGIIRLENSKLTQPEINTFLRHWVNSEHDMFRQMEIVIEKGDRIHFSVMFRGLVALLGQRFESDYVLIAVKSPETRKQQILSMNFEDNSIFMFTWAINERVVEVIGSDDEPYAPESEILRMLERKKGLKMELKKDPKKLEIRKEIDEIEKELCRRGMTFLNGWPTFF
>crem-ksl-74 crem-ksl-74|487.09|ksl|1|423|NC_071329.1:5542068-5548111|4046|2000|0|4|II|2000_7_4046_2000
SIPLLKLPLFPRILITKMMEPEEVYRLSLCSHRMYSILTSSKLEIDAFHVRFSSRYIRVCITKSGKNSLIYFTYYKEFMDISQVIFRFLNLRAMFFFNLSFLPNDVFEIYNRIISLYSCPHIRWVFDLDQLWLEDLHEYLDIALAGKCHRLSFYNGTISRELLTELMDKTPVTTKLEITSNMPVEFQHPNAFKYKTIDYSEARWATLDDLKSVRNEWIVDLKSTNFDCHDINEFLKYWVNCDEAMLTRLTLQLKEDTVIDDIVLLDKLTVLLYYYKDLPHFVIKVKKITNEKLVVGHFEPKEDNRINFSVWSANEFPGVFDLLEMLEKIKELENELLRMEESEEVIDWREQNKRRREIPLEVEKLRRLMEEKDDFGFIYVS
>crem-ksl-83 crem-ksl-83|487.06|ksl|1|423|NC_071329.1:6956996-6962341|2000|3345|0|4|II|2000_8_2000_3345
TLPLLKLPYVPLNLITKMMNANEIIKLAMCSYRLELFLRGAKFRIREIHVHLSKESLQFDLIDSKNAWITCFRMRKSQNQIKNVTKLEQFCKRYGKEVDNRLFINSFSMETIFDLYHRVTSLFSSFLVGWVFYADTINNRTFVTYLDRALSENGTWFTFINDSLSSEVLKEIMDKIPVTKRIEIEADTPMDFTHPNLLKYFVMKYKNGLWVTLDHLKSFRNVGFFEIFFSNFDCTDINKFLKYWIDCGETMIDLLAITLKEGTVPNVDILTDGLVTLHEDDGGRYPNIFMKGRNNNTRKEVIGLVLLRGNNLLEFSTWEPDECEGVHELLVLLENKKELEKEMKRIQEEGMNTVEENRRVREIIMELEKVKDELVVKNERGFVFEI
>crem-ksl-49 crem-ksl-49|486.24|ksl|1|423|NC_071329.1:898987-905919|4932|2000|0|4|II|2000_9_4932_2000
TFPLKKLPFVALRHVIQVMEIDEIVKTAITSKYMETIVKKCYIRIGSTEISFNGENTVIFIYNPDLIICCGNKTLLLDKGPNVMKKNFKSWFSETLTVLESTQKILPRVCDLFHCNQFSLIVVSEGVNSTTNEILKIPEFQNFKIMYLYGIEFTKRELDDVIDIQREDQGLHIVKGLVPIDYSHPNAFKYTDVHYWDARWIRLEHLLSIKNSTVITIGLNSLLPTDINKFLKFWANAEYDMFKHMHVDNTRREPIRFKTLFKGLDVLHGYRFGRWCKLIAVKSPDTRKRQILSVNWSNERIYMSTWDINERVQVIGQDDEPYAPEFEILKMLERRRALKMELKTVGEDEIRKQELNVAIDQITTGITLKGVTFRNGWPILS
>crem-ksl-3 crem-ksl-3|484.97|ksl|1|423|NC_071328.1:5246437-5253052|3443|2000|0|4|I|2000_10_3443_2000
TFPLGKLPFLALKEVIRNMDIQEGIRLALTSRKMRLNVKYSRLSVGSPIVRIHDEFSNVEMKEDVFLFNGFKIYKKANNSKEDKYIKRSELEPWLNPTLSTLQNTQNILVQIQNTFKCDKFVLVIDLRCIKTTIKDVLSISDFQNFETLNLYKGKLDEEDMNCLMENAKADQDLHIYAEVPENYYHKNMLKFYDIVYEDARFVKIEHLLTIKDNYIIDLGKNNLTLSDINTFLKYWINSECDLFKMMTIKTTEETGEETEANLDILFDGLIVLKGFRFGCASWLCAAKSVESRKTPILCFEWYEDEISLFAHSIEERPKWIRSDNPMNEDRLEEDEPYEPEFEILKVLEKKKDLEETMRIEENNERKLETENEIEELDLQLLEKGVRMEQGRHVFG
>crem-ksl-64 crem-ksl-64|457.14|ksl|1|423|NC_071329.1:5494027-5502208|6202|4782|1|4|II|2000_11_6202_4782
PFPLLKLPLVPLRLITRMMNSNEILKLSICSYQMELFLKSSKYKVRGFHYQLNDSFLQFDMGKRDYLSVNFEKVKNERQLEKVTKMKQLCNRGYQEDQNIFSIEYISKNEILAMCNLVSSLHSSPFIQWAFHFDDMEMPTFWYYFDKALTGKCDMLVFREGSLSEELLTAVMDRAPVSMEMCIFSDISLNFRHSKAMKYFSINYKEARWVTVDDLKTVRNSKVVTLETTNFDSSDINEFLKYWVDCEEHMFRRLYLRMKEGTVIDKNILTDQLVTVQTPNDNCNHIFIKMRNDINNEFSLAYFNDFVSDIFELLVLRPETHPDINELLKLLEKKKDLEIELSRIEEAAENLGETEARNKIVREISSGLVLLRRQLMENNEKEYIF
VENSNNILVLQ
>crem-ksl-63 crem-ksl-63|482.88|ksl|1|423|NC_071329.1:5494027-5502208|3526|2000|0|4|II|2000_11_3526_2000
PLPLLRLPAIPLRLITKMMNPEEILNLSMCSYRLELFLRASRHKMNFFCVHINDRHMTFLSKVPDSLKLSFKIGVGNKEVNLVNKMGMLCESLQEKNGSIQFNQEFPPDEMLEIYRRIISLYSPSLIKWIFYFKTPSMDSVCRYLVENLTAVNNYDKTIIHTFVFHNGSLTREFLTEVMDLIPVTANLAVTAGIPTDFKHSKAFKYKKIQYNEGRWATLDDLKSVKNECFVNLKSSNFDCKDLNEFLKHWVDCDEAILTRLTMKLKEGTVIDETVLTDQLTILLYYVNGLPHFFLKMKKISNEKLVVGHLDFEKDKTVEFNVWPTDKWSGIFEMLELLEKVKELEKELLRIDEGDEPNSNEEIEKRNRRRRELEEELRQVRRQIDEINEYGLILQYPV
>crem-ksl-4 crem-ksl-4|481.44|ksl|1|423|NC_071328.1:5269277-5276631|5354|2760|0|4|I|2000_12_5354_2760
TFPLGKLPFLALQEVIRNMDIQEGIRLALTSRKMGFYVKYSRLSAGCPIVTIKDEMSNVIVKLSNIASVFLYNGFNADEKLEKTDKDNYIRRRELAPWLNPTLSTLQNTQNILVQIQNTFKCGRFRLVIDLRCIQTTIKNVLSVSDFQNFETLNLIKGKLKEEDMNYLMENVKEDQDLHILDTEIPNNYYHTNMFKFYDIVYEDARFVKIEHLLTIKNNFIISLGKNNLTLSDINTFLKYWINSECDLFKKMTIKTTEEIGEETESNLDILFNGLVVLKGFRFGWESWLIAAKSVEPRKTHILCFELYPEEICLYAHSIEERLLTEDPKVDDEPYEPEFEILKLLEKKKDLEETMRIEENNERKLEIEKELEELDLQLLEKGVRMEQGRHVFG
>crem-ksl-55 crem-ksl-55|460.48|ksl|1|423|NC_071329.1:1740964-1752539|5869|7320|1|3|II|2000_13_5869_7320
PFPLLYLPFVALHSVIKMMDPHELVKLSMCSYRLELFLRCSKRKIEHLHIHLNKKFYHIELVNGNARFVTYFRNGEFEKPVITVKRMLQFCGSYESESDKRLTFTQLFPLSLCFDVSHLLLSLYSCPLIGWVFYMDQQDVETVRRYLDIILQGRCDKITFFRSEMSSEFLTELMDKIPLDKKLRIESNIPSDFRHPNALKFYVSQYKNGRWITLDDLKTIRNVLYVFLDSTIFNCHDINEFLHYWINCDEKMFGQMELQLDESVEIDEDVLKDGLITLR
NNNRMNFCLYICKLSQSLNNEQYDMCGLTILNNHNAIFYSWKSERTPEVFEILDLLEKKKNLESENEDSGTLEERKQEIAVKIEQLMYQLTKNSQSGYIFEL
>crem-ksl-56 crem-ksl-56|481.73|ksl|1|423|NC_071329.1:1740964-1752539|7782|9575|0|4|II|2000_13_7782_9575
PFPLLHLPFVALHNVIKMMDPHELAKLSICSYRLELHLRSYKRKIELIHIHLSNTFYQLDLFNSKDRFIVWFEEEDENKDLPKSMNTVTRLQQFSRSFHAEFDTALVLFQPFPPSLCFDVSHLLLSLYSSPLIDWAFYMDQLEIETVRRYLDIILQGRCEQITFFRSEMSSEFLTELMDKIPLDKKLRIDSGIPSDFRHPNALKFYGSQYKNGRWITLEDLKTIRNVLYVSLDSTIFNCRDINEFLHYWINCDEKMFVQMELQLDESVQIDEDVLKDGLITLQIVDGTDETCLYLKVKNHHNLCFGLCRLLIYKNKLAEFVSWEVDDQLANKFEILVLLEKKKNLELENEASGTAEERKQEIAVEIEELMNQLTKNNESGYIF
>crem-ksl-47 crem-ksl-47|480.45|ksl|1|423|NC_071329.1:772779-823187|48408|47020|1|4|II|2000_14_48408_47020
TFPLRKLPFVALKHVIKVMEIDEIIKIAITSKYMESIVKFCCIRSRGTIVSLDGEYTYVGLHHPKVILFCCTKTFNHPSAPKLTKEDLKPWLSETSTTLENTRQLFTRIYNLFQCGPYRLMINSSTENIKENLEIPEFRNFEALFLYWEHFKKEQLDEVMEFEREIQDLHILKSEIPEDYYHPNLFKYRDVHYCDARWIRLEHLLSIKNNGVITLGKNNLTIPDINTFLHHWMNSEYELFKFISIDIEKG
INSSRLFREITVLRGYRFGKWRRLISVNSPKTRNRQIMSIVWTDSRIGMSTWSIHERPKQMDRNDDSLMHFDKPYVPEFEVLQLLKQRRVLNLKLKIVEEDSLEKRELIKKIDETNNQLQLKGVEYENGWPFLR
>crem-ksl-46 crem-ksl-46|190.27|ksl|1|423|NC_071329.1:772779-823187|45748|44412|1|3|II|2000_14_45748_44412
EFKFKKLPIIVRMLIMQLMDPAERFALNLTSKRMETEMKLMKKQYYYPQIFFRNRASYIQLRGVIGFQICCYSRGYRREEGGYHRLHYNKATLIENTALAINKMSDVFKMDGLEMVFTKVTPSLIRLKNIFSNDTFKSSWLKITLHEIVLNSEIVNFFLNMADRRKEFYIFDCDMPLDFKHENAFKFGTICYFDARWVTISDILKIRDVENVSLYRTRLTSNHVRRFISRWINCPDDMFKWMTITAMEIIQLEGLFNELVVFN
SIINYMI
>crem-ksl-45 crem-ksl-45|290.79|ksl|1|423|NC_071329.1:772779-823187|44410|42391|1|4|II|2000_14_44410_42391
RFALSLTSKRMKIEVKLIKKQSYYFQIIFRNRASYIQLRGVTGFQICCYSLGYKRGLGGYHWLHYKKGTLIGHTALAINKMSDVFNMDGLEILFTKVTPSLIRLKNIFSNNAFKSSWDKITVHEIVLNSEIVNFFLNMADFHKKLQIFDCDMPLDFKHENAFKFGSNDYGDARWVTLRDMLKIRGVENVALYRT
LTSNNVRHFISHWINCRDDMFEWMRITAMEIIQLEGGLFNELVVLEHHFNPPYIVYFTLAKSTSRVFKLLEIYHEVNSVILSASESYDERRNGNEEEMLKNVYEILELLENKKTLEKEFEETTNATKRREYSNQIQELKRKIHELGVVYRDGRATI
>crem-ksl-44 crem-ksl-44|421.70|ksl|1|423|NC_071329.1:772779-823187|41892|40161|0|4|II|2000_14_41892_40161
EFKFKKLPIIVRMLIIQLMDPAERFALSLTSKRMEIEMKLIKKQSYCPQILFRNRASYIQLRGEAGFQICCYSLGYKRGLGGYHWLHYKKGTLIENTALAINKMSDVFKMDGLEILFTKVTPSLIRLKNIFSNDTFKSSWLKITLHEIVLNSEIVNFFLNMADRRKEFYIFDCDMPLDFKHENAFKFGTICYFDARWVTLSDMLNIRAVENVALGETKLTSNHVRRFISRWINCPRDMFKSMTVTAMEIIQLGGLFNELVVLEHDMNPPNIGYFTLAKPTSRAYKLLFIHYKLNAAVLSAWKPYDNADRDGNIEEKFKKNSRRDENEEMFKNVYEILVLLEKKRTLEKELEEIKDVAKRRGYRDQIQELERKIHELGVFYRDGRATI
>crem-ksl-43 crem-ksl-43|477.60|ksl|1|423|NC_071329.1:772779-823187|36241|34888|1|4|II|2000_14_36241_34888
TFPLRKLPFVAMKHVIE
MEIDEIVKIGITSKYMESIVKACCIRIRHRLVSLDGEFSSINLYYPRVILFCCTKAFNHPNAPKLTKEDLKPWLSETSTILENTRLLFTRIYNLFQCGPYTLIINPSTQNAREVLKIPEFRNFTVLFLSAQRFKKKQLDDVMEFERDDQDLRIIKGVIPEDYYHPNLFKFTDVHYCDARWIRLEHLLSIKNNFMITLGMNNLTISDINTFLHHWMNSEYELFKFISIDIEKGPSIPLDVLFRGITVLRGYRFGKWRRLISVSSPKTRNRQIMSIVWTDSRIDMSTWSIHERPKQGDRDDEPYVPEFKVLQLLKQRRVLNLKLKRVEEFSPEKQELIKKIDDRNNQLQLRGVEFNNGWPVLR
>crem-ksl-41 crem-ksl-41|297.67|ksl|1|423|NC_071329.1:772779-823187|28208|25047|1|5|II|2000_14_28208_25047
TFSLQKLPTLPLIKVVRLMSLGEIIKLAMT*KKTESIVKIARVSLGFCMLTFIDENSYIFVTNSKLITI
KYDEEEEEITRQAMKSWLTSNSPTLQNIKKVFTKIQNLFICGKFGITYDMTNKNTTVKEVIEAPEFKNFKALHVFGVKCTTKEMDYLMENIQADQDLHIQEGEIPEDYNHPNLFKFTDIHYCDSRWIHLEHLLSIKDNYIITLGKNNLSPTDINKFLMHWVNSENDLFTMFHIDRAQGVPLKLNELFNDLVVLRVIRKGCWCWLIAVKSPEFRTKQLLHLNWNRETIYMNAISINGKLKTRDSEEYQFAPEFHILKMLERKKSLTHELNDTKEILEINMELQKKGVYYDRGLPTVT
>crem-ksl-40 crem-ksl-40|434.01|ksl|1|423|NC_071329.1:772779-823187|23820|22379|0|4|II|2000_14_23820_22379
EFKFKKLPIIVRMLIIQLMDPAERFALSLTSKRMEIEVKLIKKHSYYFQLSYIKNRFSRKLFLIRLNGESGFEICCNSFGYKRRRGGYHWLQYRKGTLIRNTAIAINKMSNIFNMDGLGIRFTGKTPSLVFVNKLFSNDAFKSSWNKITLDGIEFNSEIVNFFLNMADPFKEFQICHSDMPLDFKHKNAFKFGSNDYGDARWVTLNDILKIRYVENVTFARTTLTSNHVRHFISYWINCPDDMFSYMSIIAMETIQLGGLFNELIVLEYHDSPRSMIYFTLAKSTTRDFKLLFIYHEANYVVLTAREPSEIVKYGNLVKEFKNVYEIMELLEKKKTLEKEFEETTDATKWRELSNRIQESKRRIHELGVVYLDGRATI
>crem-ksl-39 crem-ksl-39|426.31|ksl|1|423|NC_071329.1:772779-823187|21867|20147|0|4|II|2000_14_21867_20147
EFKFKKLPIIVRMLIIQLMDPAERFALSLTSKRMKTEVKLIKKQYYYFQIIFRNRASYIQLRGVTGFEICCNSLGYKRGLGGYHWLHYNKGTLIGNTDLAINKMSDVFNMDGLEMLFTKVTPSLIRLKKIFSNDTFKSSWDKITVHDIVLNSEIVNFFLNMADRRKEFYIFDCDMPLDFKHENAFKFGTICYFDARWVTLSDMQNIRAVENVSLYRTRLTSNHVRRFISRWINCPRDMFKWMRITAMEIIQLGGLFNELVVLEHDMNPPNIGYFTLAKPTSRPYKLLFIHYKLNAAVLSAWKPYDNADRDGNIEEKFKKNSRRDENEEMFKNVYEILVLLEKKRTLEKELEEIKDVAKRRGYRDQIQELERKIHELGVFYRDGRATF
>crem-ksl-38 crem-ksl-38|446.47|ksl|1|423|NC_071329.1:772779-823187|19650|16413|0|4|II|2000_14_19650_16413
EFKFKKLPIIVRMLIIQLMDPAERFALSLTSKRMKADVKLIKKQYYYPEIVFHESDSFITLWGVTGFEICCNEQGYKYKGEGGYYWLQYKKRTPILNTALAIIRLSHVINIKGVGIQLTKVTPSLVILEKIFSNNTFKTAWNKITLDGCVFNAEIVTFFLNMADRRKEFQIFNSDMPLDFKHENVFKFRTNDYDDARWVTLSDMLNIRGVENVTLGKTKLTSEEVRHFIDIWINCPDDMFLWMKIRAMEIIQLEGLFNELVVLEVDENPPNSGYFTLAKSTSRAHKLLFIDYTLNAVVLSAWKPYDNAVRYGNIEEKFKNVYEIMELLEKKKTLEKEFEETRDVTKQREYRDQIQKLERKIHKLGVVYRDGRATI
>crem-ksl-37 crem-ksl-37|441.10|ksl|1|423|NC_071329.1:772779-823187|15919|14508|0|4|II|2000_14_15919_14508
EFKFKKLPIIVRMLIMQLMDPAERFALSLTSKRMDTEVKLIKKQYYYPQIIFFNRASYIQLRGEAGFQICCYSRGYKKVVGGYHRLHYNKATLIENTALAINKMSGVFNMDGLEMVFTKVTPSLIRLKDIFSNDTFKSSWDKITLHEIVLNSEIVNFFLNMADRRKEFHIFGCDMPLDFKHENAFKFRTNDYGDARWVTLNDMLKIRGVENVSLYRTTLSSNHVRYFIDRWINCQEDMFLWMQVRAVETIQLGGGLFNELVVLEHHINPTNMRYFILAKSTSRAYKLLSINHDVDYVVLTAWKPYENIQEKFKNVYEIMELLEKEKTLEKEFEETTNATKWREYSNQIQELERKIHELGVVYRDGRATI
>crem-ksl-36 crem-ksl-36|418.87|ksl|1|423|NC_071329.1:772779-823187|14041|12623|0|4|II|2000_14_14041_12623
EFKFKKLPIIVRMLIMQLMDPAERFALSLTSKRMEIEMKLIKKQEYCPQIVFLGGFSLIRLWGEAGFEICCDRLGYKRRGGGYHWLHYKKGTLIGNTALVFNKLSNIFNMKGLGIQFIKVTPSLIRLKNIFSNNTFKSTCDQIILYRIDFNSEIVNFFLNMADGHKMFHIFNSDMPLDFKHENAFKFRTNDYDDARWVTLSDILNIRGVENVTLGRTKLTSDEVRHFIDSWINCPDDMFLWMKIRAMEIIQLEGLFNELVVLEHGINPPNSGYFTLAKSTSRAYKLLFIDYTLNAVVLSAWKPSDVFKYGNTRKESKNVYEIMELLKKEKTLEK*LEETRDVAKRREYSNQIQKLERRIHELGVVYRDGRATI
>crem-ksl-35 crem-ksl-35|414.00|ksl|1|423|NC_071329.1:772779-823187|12168|8515|0|4|II|2000_14_12168_8515
EFKFKKLPIIVRMLIMQLMDPAERFALSLTSKRMEIEVKLIKKQSYYFQIIFRNRASYIQLRGVTGFEICCNSLGYKRGLGGYHWLHYKKGTLIENTALAINKMSSVFNMDGLEMLFTKVTSSLIRLKNIFSNDTFKSSWDKITVHDIVLNSEIVNFFLNMADRRKEFQIFDCDMPLDFKHENALKFGTTDYGDARWVTLRDMLKIRGVENVALYRTTLTSNHVRHFISHWINCRNDMFEWMRITAMEIIQLGGELFNELVVLEHHFNPPNIVYFTLAKSTSRVFKLLEIYHEVNSVILSASESYDERRNGNEEEMLKNVYEILELLEKEKTLEKELEEIKDVAKRRVYRDQIQELERKIHELGVVYRDGRATI
>crem-ksl-34 crem-ksl-34|435.28|ksl|1|423|NC_071329.1:772779-823187|8013|6328|0|4|II|2000_14_8013_6328
EFKFKKLPTIVRMLIIQLMDPAERFALSLTSKRMETEMKLMRKQNYCPQILFLNRASYIQLRGVTGFRICCNSLGYKRGLGGYHRLHYNKATLIENTALAINKMSGVFNMDGLEMVFTKVTPSLIRLKNIFSNDTFESSWLKITLHEIVLNSEIVNIFLNMADRRKEFYIFDCDMPLDFKHENAFKFGTICYFDARWVTLSDMLNIRAVENVTLGETTLTSIEVRYFISRWINCPRDMFKSMTITAMEIIQLGGLFNKLVVLEHDMNPPNIGYFTLAKSTSRAHKLLFIDYTLNAVVLSAWKPYDNADRYGNIKEKFKNVYEIMELLEKEKTLENELEESRDVTKQREYRDQIQELERKIHELGVVYRDGRATI
>crem-ksl-86 crem-ksl-86|476.21|ksl|1|423|NC_071329.1:7279583-7285360|2000|3796|0|4|II|2000_15_2000_3796
PFLIMKLPLVPFKLVTEFMDSNEIIKLSMCSYRLESFLRISKYKLKKLTVHLSDQRLRYDFAQSNNFLSILFRKQKTEKQLEPVSKMQQLWERYDGEDNTFLMIEYFSSNTVFDLYKCINALFSCSLVGWNFCLDQLSTETMMHYLNLSLAEKCTWFSFMRGSLSTPLLTELMDKIPVSKRLKIDSDIPIDFKHSNALKYHVTRYNNGKWITLNDLKSIRNVGWIELKSTIFDCNDVNQFLNYWVNCEEDMQKLLDLNLNEGTLIDEDVLTDQLITVHVEGASSPNFFIKAKNHKHRKFALGHLEIENDNLVRFSSWEAVGDIHVFRILELLERKKELEEEISMIEKRGNQVDISDFSEEMRQNNYKYEELRRLKISLMNKTTSDFILKFKILAIQ
>crem-ksl-57 crem-ksl-57|471.57|ksl|1|423|NC_071329.1:1868465-1875172|2000|4707|0|5|II|2000_16_2000_4707
PFPILKLPNVPLELVTKMMNSNEIIKLSVCSYRLELFLRTHRYRIKGFHVHLSDRLIQFDMNESTEINSTYFENGFFLRRPIKEVVKMEQFCKSQTTEHNNYFNIQSFSPEASFKLYHHISSLFVMLSTPCVHWVFFNDELKIETIKRYLDTTLSQKCCKFTFRKGQMSKELLTEIMDKVPVTMALNIDSGIPLDFKHSNAFKYPVIQYTEARWATLDDLKSVRNSRYIELKTTNFDYEDLSQFLKYCVNCDDDMLELLTVGIREGLEYDGERLTDGLVTLQVHGYFEYYTKVKNTKNRQFVIARFFLDSLHRFVLHMTTADKNPIEFALLEMLEKKKGLEEELMEIQEAEDIGEIGGGHFQERNRRKREIEMEVEKLREEIVQRDTVGYVYGM
>crem-ksl-99 crem-ksl-99|468.44|ksl|1|423|NC_071332.1:13280664-13285981|3694|2000|0|4|V|2000_17_3694_2000
PFPLIYLPTVALQNVIKMMNPHELAKLSMCSYRLELHLRTFKRKIERLRIHFSPNGYILELFDANDRQFVVDFGDEHIVEPMDTVTKMKQFSGSYKIEYDTSIFLFQPFPLSWFFEVSNLLLSLYTSPSIEWVFYMDQLEIETTRQFLDTILSGRCEMLTFYGIEISCEFLTELMDKIPLAKRIIIDAHIPSDFRHPNALKFSGSQYKNGRWITLDDLKSVRNVHYVYLNSTIFNCNDINQFLHYWTNCDDNMFEDMELQLDDSVEIDVDVLKNELITLQIVDETVETCFYLKVKNHHNRRFVLCRLQICKSKKAKFTVQEVDDQQTNKFEILELLEKKKNLEEKNEDSEVSEESRRKIAMEIEELMCLIIKKNKNRYIFEF
>crem-ksl-73 crem-ksl-73|456.66|ksl|1|423|NC_071329.1:5503737-5540765|32844|31407|0|4|II|2000_18_32844_31407
PFPLLRLPTIPLRLITKMMNAEEILNLSMCSYRLEFFLRASRHKMVFFSVHVSHQHMSYSLETPDTMAMSFKIGVGKKQVNYVDKMGLLSGSLIQENGFIRFNQPFLPDEMLKIYRRIISLYTPSFIRWVFHFNELPIDNFFRYLIKNLTEMSNCDQTMCHKFSLQTGSLRNETLMELMDWIPVTAKVEIDADLSLDFKHANAFKYKTIEYKEGRWATLDDLKSVRNEWIVDLKSTNFDCHDINEFLKYWVDCDEAILTRLTLKLKEGTVIDEAVLTDQLTILLYYEDELPQFFIKVKKIVNEQLVVGHFETSENNIVNFNVGPPNQDPGIYEILVAMEKVKELEEELLRIDRGEEPNEGIGERNRRKREIEEKLREVRRRIDKLNEYGLILVHL
>crem-ksl-70 crem-ksl-70|460.17|ksl|1|423|NC_071329.1:5503737-5540765|22251|20816|0|4|II|2000_18_22251_20816
PFPLLRLPTIPLRLITKMMNAEEILNLSMCSYRLEFFLRASRHKMVFFSVHVSHQHMSYSLETPDTMAMSFKIGVGKKQVNYVDKMGLLSGSLIQENGFIRFNQPFLPDEMLKIYRRIISLYTPSFIRWVFHFNELPIDNFFRYLIKNLTEMSNCDQTMCHKFSLQTGSLRNETLMELMDWIPVTAKVEIDADLSLDFKHANAFKYKTIEYKEGRWATLDDLKSVRNEWIVDLKSTNFDCHDINEFLKYWVDCDEAILTRLTLKLKEGTVIDEAVLTDQLTILLYYEDELPQFFIKVKKIVNEQLVIGHFETSENNIVNFNVGPPNQYPEIYEILVSMEKVKELEEELLRIDRGEEPNEEIRERNRRKREIEEDLREVRRRIDELNEYGLILRN
>crem-ksl-69 crem-ksl-69|464.30|ksl|1|423|NC_071329.1:5503737-5540765|19843|18334|1|4|II|2000_18_19843_18334
PIPLLRLPTIPLRLITKMMNAEEILNLSMCSYRLELFLRASKHKMNFFSVHVSHQHMTYRLKTPDTLEMSFKIGVGNKEVNLVNKMGMLCESLQEKNGSIQFNQDFPPDKMLEIYRRIISLYSPSLIKWIFYFKT
SMDSVCRYLVENLTAVNNYDRTTVHTFVFHNGSLTGEFLTELMDRIPVTASFAVTADIPTDFKHSKAFKYKKIQYNEARWATLDDLKSVKNECFVNLKSSNFDCKDLNEFLKHWVDCDEAILTRLTLKLKEGTVIDETVLTDQLTILLYYVDDLPHFFIKMKKISNEKLVVGHLDFEKDKTVEFNVWPTDKWSGIFEMLELLEKVKELEKELLRIDEGEEPNSNEEIEKRNRRRREIEEKVEHVRRQIDKLNEYGLILQYPV
>crem-ksl-65 crem-ksl-65|346.39|ksl|1|423|NC_071329.1:5503737-5540765|4102|2000|0|3|II|2000_18_4102_2000
TFRIGFSLVFNVLTSLFCFYVSFMFNYVPPSPPSHFESYIISLQADTMILPNNNLSTYFNVVHNEKRITRMTDLCDRFLNENDDFLWVQSMSEKDIMEMCNRISSMFSYSLLEWVFYLDQIEKDTLMKYLDEVLRTRVCENMITFMQGCFSKELLTEILDKIPVTIGIDIKSGIPVDFRHPKALKFSTMEYREARWITVDDLKSVRIPGSVMLGTTNFDCSDINEFLKYWVDCDEFMMESMSLNMKESTVINRDVILDQLMAVQFYSDVGYHVYVKAKNHKNLESPLGVLDINAKNKIEFWAFKSDEYSEIYGMLESLEKKKDLEMELKNLEDSRDKRKEEISTELEQLTKQLNEKEEKGFIFTF
>crem-ksl-53 crem-ksl-53|462.45|ksl|1|423|NC_071329.1:1461000-1466925|1381|3925|0|4|II|2000_19_1381_3925
PFPLLHLPFVALHNVIKMMNPHELAKLSICSYRLELHLRSYKRKIDRIHIHLSNTFYLLEMFYLENRFGVWFEEEDENKNLPRPMNTVTRLRQFSGSFEAEHDCLLILFQPFPPSLCFDVSHLLLSLYSCPLIDWAFYLNQLEIETVRRYLDIILQGRCEQITFFRSEMSCEFLTELMDKIPLDKKLKIDSGIPADFRHPNALKFYGSQYKNGRWITLDDLKTIRNVLYVYLDSTIFNCHDINQFLHYWINCDEKMFVQMNLQLDDSVEIDEDAVKDGLITVQPKQLEEPDEVLCLYLKMKNPNNEQCDMCCLTILKDHNARFDSWKSDETSIKSEVLELLEKKKNLELENEDSETSETRKQEIAEEIEQLILLAFEKNENYYVFEV
>crem-ksl-75 crem-ksl-75|450.48|ksl|1|423|NC_071329.1:5744359-5750451|2000|4049|0|4|II|2000_20_2000_4049
PFLILKLPLVPFKLVTEFMDSNEIIKLSMCSYRLESFLRVSKYKLKKITVHLGEQRLRYDLAQSNNFLSILFRKRKSEKQLESVSKMEQLCERYYGEDNTFLMIEHCSSNTVLDLFKCISAVFSCPSVRWNFYLDELRTETMMHCLNLSLLEKCTGFSFMRGSLSTSLLTELMDKIPVSKRLEIGSDIPIDFKHPNALKYYVTKYNNGRWITMNDLKSIRNVGWIELKSTIFGCNDVNEFLRYWVNCEEDMLKLLDLNLKEGAFIDVDALTDQLITVRVEGASSPHFFIKAKNHKHRKFVLGHLEIENDNLVRFSAWEADIHLFGILELLERKKELEEKISMIEKRENQSGISNFSQEIREKTICRTTAFEN
>crem-ksl-89 crem-ksl-89|445.69|ksl|1|423|NC_071330.1:1325729-1334427|2000|6698|0|4|III|2000_21_2000_6698
EFKFKKLPIIVRMLIIQLMDPAERFVLSFTSKRMEIELMLARRQSYEPVINFHDGYSLFELEEDNSLEIRCSGEEFKIGEMRIYTKHGTIVENSVEAFHRLQNTTRCTKIHFILHVARIELSFLEELFSNFELQSWCKLSLAGREIEAESVNFVLNTPIFDKHFWFLNADMPVDFRHVNAFKFRSNDYEDARWVRMEDLMEMENVENVSLNRTRFASNDIQNYITHWINSENDLFEYMKIGTERDIELGGVLDDLVVLEHVNEPGSIFFVLARSPSRVYPLLAISYAFNLVILSAWRQEEVFNSRYGDGCQKYENTYEKLKLLERKNTLEREMQLEETDSAERRKMSKELEVLNEKIWRLGVFFLNGKAVTN
>crem-ksl-6 crem-ksl-6|425.77|ksl|1|423|NC_071329.1:543653-553417|2000|4054|0|4|II|2000_22_2000_4054
TFPLRKLPFVPLKHVIQVMEICDILKTATTSKYMEAIIKSLCIRVEGMKIGFNGEKTVIFLHNPSLIVCCGNNTIVLDKREKVLKKDLKPWFSETSSILENTRQVFLRICDLFQCGPFGLSIVAGGVNPTTKEILEIPEFRNFKDLNLTGIGFTKKELDDVMDFEREDQNLHIGVGKIPFTYSHPNVFKYTKVHYWDACWVRLEHLLTIKDKFKITLGLHGLPLTDINKFLKFWVNAEYDLFKYMQIYNENRQHICIKTLFDGLDVLHVYRLGQWRNLIAVKSPETRKRQILSVNWSEERTYMSAWDINERVQVMGQDDEPYAPEFEILKMLERRRALKMELDTVEEDEIRKQELTVAIDQITTGITLKGVVFRNERPTLF
>crem-ksl-7 crem-ksl-7|435.90|ksl|1|423|NC_071329.1:543653-553417|5693|7764|0|4|II|2000_22_5693_7764
TFPLRKLPFVPLKHVIQVMEMGDILKTATTSKYMEAIIKSLCIRVKGMRIGFNGERTVIFFHNPSLIVCCGNNTIVLDKREKVLKKDLKPWERYILSKNIIFRFSETLSILENTRQVFLRIRDLFQCGPFGLSIVAGGVNPTTKEILEIPEFRNFKDLTLAGIWFTKEELDDVMDFEREDQNLHIGSGNIPMTYSHPNVFKYTKVHYWDACWVRLEHLLTIKDKFKITLGLHGLPLTDINKFIKFWVNAEYDLFKYMQIYNENRQHICIKTLFDGLDVLHVYKLGQWRNLIAVKSPETRKRQILSVNWSEERIYMSTWDIHERVRVIGQDDEPYAPEFEILKMLERRRALKMELDTVGEDEMRKQELTVAIDQITTGITLKGVVFRNERPTLF
>crem-ksl-58 crem-ksl-58|419.15|ksl|1|423|NC_071329.1:4102398-4123050|2000|4647|0|4|II|2000_23_2000_4647
KFPLLNLPYVAMKQVIRSMSVSERIKLSQTSKRMRNYVILSRVVSEYCEVHIRDKYSFLYFSTLNAMFYCGRKLESSTNSEVLTNRDYGIWLNKKGTSLDNVTTIFQRTQSIFPSNYFSLVLYPIKILGADIQTILSIPCFQKCDHISVYCGFTVTSEFLDAVMDFASFKRDITIRCTNVSLDYCHEKAFKFRDIIYGDSRWIHIDYLLSLENSRCVTLERCSLSSEDINILLKHWITSEFNMFKMLKIEFEEDRKGGVVRFCREVLFEGITVLRAVLRQNPCYLIATNSQNQLKRDILVCQFHDQILKMITESNDKIRLVTGINGTPCREVHKVLKLLDKKKELEMNVLDENSLQERHILHMQLETYGVCFKDNFAFLQ
>crem-ksl-59 crem-ksl-59|218.42|ksl|1|423|NC_071329.1:4102398-4123050|6115|8800|0|4|II|2000_23_6115_8800
KFPLLHLPYLAIKQVIESMSVSERIKLSQTSKRMVPYVRMRLPFYDVFISDVLSGIFMKEQGTLLYCGREIHRFAGKYECLTSLDYGEWLPKNASNLKKTELLFHQIQNIFPSKSFSVCLFLSEIFETTIEQIFEIPAFQKCGRIVLCQGKISSIHLDKIMEMANDKRDIITIYIAVAQDYRHEMAFEFRNIEYDDARWVRLEYLFSMNNCENVKISQCRLNLFDINTLIKYWILCQRDMFKNLTIRFEKQDIEFDWNVVLRDVAVEKLDNSSFLILKNRVHKHRVSFLCQNSRLSILSYLNHLNRIPEINIQYSPNPFIPNFPKMDLFFWLSKLYEFIR
>crem-ksl-60 crem-ksl-60|246.43|ksl|1|423|NC_071329.1:4102398-4123050|8822|15053|1|6|II|2000_23_8822_15053
KFPLLHLPYLAIKQVIESMSVSERIKLSQTSKRMATFVRMRLPFYYVFIRDALSGLFMKDQNALLYCGREIHKFAEKYECLTSLDYEEWLPKNASNLKKTELLFHQIQDIFPSKSFGVCLFLSEIFETTIEKIFEIPAFQKCDRIVLYQGGIASIHLDKIMKMANDKRDIVIRYTVVAQDYRHEMAFKFRNIEYDDARWVRVEYLFSMNNCENVKIEQCRLNLFDINTLIKYWILCQRDMFKNLTIRFEKQDIEFDWNVVLKDVAAEKLDNSSFLMVT
YLATKYIQKKKRDVMLVDLHTSNVVLQGARVVNNPSNMYAPLMITVAYEQRGCEKFLGEVKGDRTMTGTMYSTISGDLCFLGVTGSGFGNKIGTIL
>crem-ksl-61 crem-ksl-61|371.29|ksl|1|423|NC_071329.1:4102398-4123050|16423|18652|0|4|II|2000_23_16423_18652
RFPLLNLPYVAIKHVITTMSVSERIKLSLTSKRMEAYVILSRQLSPYCIIHFDSKLSYILMSQEGIMLFSENKFHKYCDYGNEKMKYSDYSSWLNKNSTSLEKFSKLTQKVLTLFPTNYLILQFCTDWMSAEDLEALINIPIFRGCNQLEVFGQWPRGELLDMIMEMANSKGDIKLGRVMVDYSHAMAFKFRNIVYDDSRWIRIEHLLSLENSRFVTLRQCNLNCKDMNILLKYWISTDRNMFEVLKIEGNERFFCPKDVFDGIAVLRAVFHENPYYWITTKSADPSKRNMLACQLDGRTMQCFTGRHDKIRITTGVEDLKVLEILKLLEDRREEKDQEHERTSETLNSFGVLFKDGIAWLR
>crem-ksl-20 crem-ksl-20|405.25|ksl|1|423|NC_071329.1:712866-721944|4890|7078|0|4|II|2000_24_4890_7078
PFHLHRLPLLAFIPIVQSMEPVERFKLSHTSKRMLEMVKTVRSQLDFVTIVLKNDEAVIECKDDENEFHVECSAMGYMIVGTGRYQGILLLKPGSIAVNTARAFEKIRSAFKVKDYGIAIRGEAINTKDFSELLAHPIFQNWLSITIDGIPLKTEDLNLVMDRADPQKFLEFSNCVFPKDFKHENAFKFANNDYNDARWLSLEDAMKIESARNVTLGYTNFNIDDLKAYLKHVVESDKDLFEWMLIGVHPWTPLQDLFEGMLVLEYLYPFSSLSFFLANSASKTRKSPVIAIHRAPGSVTLSSWSATEPPLGGDVGVHETFKDTLTILRLLEERSRLEKIVEEKKDSVVVRHEIMKLTQQMESLNVAFEDGRAYVL
>crem-ksl-91 crem-ksl-91|405.20|ksl|1|423|NC_071331.1:20651488-20659744|6256|2000|0|4|IV|2000_25_6256_2000
PFPLRKLPFLPLKNVIRSMEIDEIIKTAITSKYMESLVKMSYIRIKEATIFFNGENTAISLFNPKLIICCGASTRNLTNSPKVMKQELKSWLSERSTILENTRQLFIRINNMFQCGPYTLDIVSAGLNSTAGEILAISEFQKFEVLCLNGGKFEKDELDAVMDFDREDQDLDIVTGQIPEDYYHPNLFQYTDVRYCDARWIRLEHLLSVKNENCMIQLGKNKLTVVDINKLLLFWANSENDLFDRIQIERDEQLIITDEVLFNDLVVLQSKREKSWNILLAVNSPANRKRQILSIFWGLTHFFIHTWSIDKRIFFDDEPYAREYELLNMLQRRRALEEKMRTVKENNQIIVEIQEEIDEITNELRRRRMRFGNGIPVMT
>crem-ksl-82 crem-ksl-82|405.59|ksl|1|423|NC_071329.1:6813900-6821133|3880|5233|0|3|II|2000_26_3880_5233
SLPILKLPYSAADLVVKLLNFSEKIKLCICSKRSAKIVEREKQKINVLIIRMRETFCIISINGSEFTVRFSNNIPSIIESRDNDLFREVLNPIQENMNVTRRIFKTFVVDKCYYFICVKDKKSENLKEYIKRVIPENYSDITFEYTPDREVNNDFLNTEDLSFILETVKPEARLSIGCNIALDFKHDDPFNFKSVRYSDARWVTIDVLKSIKHSGNVELGETNFSYKDINEYIRYWVNSREDLIRNLGIGLNRGLDFNEQELLDKLAFATCQRRYWKYYFIKAKSYENRKFTFALVSCCSSLSKVNIQTGEPDVGLAAVIFKHLEDIEEIQKLSAVMEKIEELEMKCVEVLKEEKCNTEKARIRNEMEIVVKTRHLIETRLDGIRSQWKDFLKNIYSGLLRVA
>crem-ksl-79 crem-ksl-79|337.33|ksl|1|423|NC_071329.1:6792763-6803473|4112|5497|2|3|II|2000_27_4112_5497
SLPILKLPDSAADLVVKLLNF
IKLCICSKRSAKIVERGQQKIQKINIHMNETWCTIWVVETLFSIDMNEFKVRFSNNIPRLLKFSDNELYCEVLNPIQENMNLAKRILATFVVDECRYTICVRDKKSENLKKYIKRVVPENYSDIFFEGKQHWEGNTDFLDTDEVSFF
TVKPEARLTIDSTISLDFKHDNAPFNFKSVCYSDGRWVTMDVLKSIKHSETICLEHTNFSCKDINEYIHHWVNSREDLIRNLGIGIKGDLEFNEQELLDNLAFATCQCRDIKYYFIKAKSVENRKFTFALISYNSNLRKVNIQMGEPDVGLAAVIFKHLEDIEEIQKLSEVREKIEELEIKCVEVLEEEKCDTEKERIRNEMEIVVKTRHLIETRLDAIRSQWKDFLKNMYSGLLRVA
>crem-ksl-80 crem-ksl-80|404.93|ksl|1|423|NC_071329.1:6792763-6803473|7353|8710|0|3|II|2000_27_7353_8710
SLPIFKLPYSAADLVVKLLDFSEKIKLCMCSKRSAKIVEREKQKIKVLIIRMRETCCIISINGSEFTVRFSNNIPSIIESRDNELFREVLNPIQENMNVTGRLFKTFVVDECYCTICVKDKKSENLKEYIKRVIPENYSDITFEYTPDREVNNDFLDTDEVSFILKTVKPEARLSIGCNIDLDFKHDNPFNFKSVRYSDARWVTMDVLKSIKHSGNVELGETNFSYKDINEYIHYWVNSEEDLIRNLSIGLNRGLDFNEQELLNKLAFATCQRQYWKYYFIKAKSYENRKFTFALVSCCSSLSKVNIQMGEPDVGLAAVIFKHLEDIEEIQKLSEVREKIEELEIKCVEVLEEETSDTEKERIRKELEIVVKTRNLIEIRLNAIRSQWKDFLKNIYSGLLRVA
>crem-ksl-81 crem-ksl-81|403.63|ksl|1|423|NC_071329.1:6813900-6821133|3353|2000|0|3|II|2000_28_3353_2000
SLPILKLPYSAADLVVKLLNFSEKIKLCICSKRSAKIVEREKQKIKVLIIRMRETCCIISINGSEFTVRFSNNIPSIIESRDNDLFREVLNPIQENMNVTGRLFKTFVVDKCYYFICVKDKKSENLKEYIKRVIPENYSDITFEYTPDREVNNDFLNTEDLSFILETVKPEARLSIGCNIALDFKHDDPFNFKSVRYSDARWVTIDVLKSIKHSGNVELGETNFSYKDINEYIHYWVNSREDLIRNLGIGLNRGLDFNEQELLDKLAFATCQRRYWKYYFIKAKSYENRKFTFALVSCCSSLSKVNIQTGEPDVGLAAVIFKHLEDIEEIQKLSAVMEKIEELEMKCVEVLKEEKCNTEKARIRNEMEIVVKTRHLIETRLDGIRSQWKDFLKNIYSGLLRVA
>crem-ksl-88 crem-ksl-88|400.77|ksl|1|423|NC_071329.1:9467223-9472630|2000|3407|0|4|II|2000_29_2000_3407
RFPLAKLPFVPMKEVIRSMTVQERIKLALSSYQMEYFVYLARIKASSYFISFKDQKSYIQLEVAGEMDCFVYLNGGRDDGNIRGKEISKWCCGKSMSENIARALERIQNLFPSPNVILAFHTNKMTETSIKELLSSLDWKILLIEGDKIEATDLDIIMNMANLERKIMITLNSFPEKFTHEKAFQFLDMEYHEAHWVRIEDLFSLRNSISVTLMLNRFNCPHLNQLVCFWMKCTHSMFRQLTIHMDNTAPFLPNLIFKDVTYLTTSGRGFQEFVIHSKSATCLEFPIAVISWIDSIFKMITTRLDGEYSKEYSILKLLSRKNELEEEIAKTDSRIPVGDRKYDLSNQPMISRKSDLLKKIRDLNNQLKDLQVEFVDGNVVL
>crem-ksl-50 crem-ksl-50|401.91|ksl|1|423|NC_071329.1:1075453-1086696|2000|3916|0|3|II|2000_30_2000_3916
GFPLQKLPWLVTAQIIRSMETWEQIRLCLTSNKMELITRSVRLTPVHYECHFTETGQLFVIDFSPLFVTYGYINYPPEKPQDTHIMKEELSKWMGPTDESDFEKIMRVFERVISIIPPNFISVGLYPNHMTITTLQNVFSHPSIRNCDKIFIDAQGTTTNSEFLDYVLNTASRLKHLKLGNTNPPYGYHHEKMFQIGKFEWMSSEWISIESLFTIKNYYTGTIEKNQFSYADLNRLLKYWIHSEIDMWKNLFIQMEEEIPEDVLFDGIVRLKSNYFTTILYFIKSDLKQRKRGLPILTICCVENKLRLSTWSPDESWRSPDGWIDSFQKEYEALRTVERRRELERRVVTRYGNVKLKIRELNEQLEQLQEKFNFTIA
>crem-ksl-51 crem-ksl-51|309.24|ksl|1|423|NC_071329.1:1075453-1086696|5689|9258|0|3|II|2000_30_5689_9258
GFPIQKLPYLVTSQIIRLMESWEQIRLCLTSKKMEFITKSVNLAPMFYACRFQDPYEIIVFGREYRFRFFSCGTAGQETGIDRFVTLEEVSKWLKPTDTNQVEIIVGLLEKFISIIPKSCMEVHLNLPEMRTMSIQNVFFHPIIRNCEAVIIIGGKEISSEDLNFILDTASCLRHLRIEDTSTPPYGYFHEKIFELKTFECHTYDWMCIESLFTLKNHGKLSIGKNRFSYADLNRFLPHWVHSEVDMFDRYLHIDMEEDIPEDELFDGIIRLNSNRFGLPAYLIKADSNHQQRRKLILCIWYQMKTLKLSAWLPNDRWPIEIKGEKTFQGEYDALRAVEKRMELEQILKENRDEEILNQIRELNEQLEELQAEFEFTIT
>crem-ksl-19 crem-ksl-19|390.51|ksl|1|423|NC_071329.1:712866-721944|3941|2000|0|4|II|2000_31_3941_2000
KFPLLKLPYIARNSVFQLMNETERFNFGHTSKRMESVVQILKDSSQCPNLNFYDGYCTIDFWNNKQFKVVCNTRGYKIEDRKQRFGLYSTYHLLHTKEGTIIENTVRALNQLKKMFKFNMVFLNICTKTIKVSFFEELFSKITFNPGYKITMDGVKFDLDVVNYLLNTLKAEDYFVFWNSDMPSDFKHENAFKLQGVVYMDGRWVQVEDVLKIQGADFVHLHETNFTVANVHEIIDRWINSEVDMFKNFNAQYLFDDFLPNAILDDLIGFEQMCLFGPMFFTLAKSTSAARVDTVLAIAIRQSYFILCAWKPTESFPVEYAKGDAYKDAYKILTILNKKDKLEKEMKQETDGYERNRLAEEIQELVEKMWDLGGRFENGKVYVD
>crem-ksl-100 crem-ksl-100|383.27|ksl|1|423|NC_071333.1:2378160-2385099|4939|2000|0|4|X|2000_32_4939_2000
PFHLFKLPYLANLLVIESMDIDARFHLPFASKKTDRFLKKARKPTVRAAIKLKNDEILLEFIKDDACLVIKNDKESVEEYKADYKPHYYPYCSTVVKLAASHFKYARDVCWFEELEIKICDEKVGTEQLGEFLDHPSFQHWTCMIIERVDLEAEQLSLILDRANSNRSLMVMESRVPLDFKHPNAFKFKENGYDDARWVSLDDLLNIKNVENVSLGTTTFIDNDIKVFVNHLVKSDEDLFEWIMISYKSLLPVDQLLEGLVMLEYPVPNGALHFTLAKPNSSNRKRTLLEFNSIPDVITISTLLPTEDHPENKKYNNAAKILELLEEKVRLKEKLVKNYSNKNRQELAIVTNKLKELNVIIENGKARVE
>crem-ksl-76 crem-ksl-76|386.90|ksl|1|423|NC_071329.1:6771974-6777343|3369|2000|0|2|II|2000_33_3369_2000
PLPILNLPDSAADLVVKLLDFREKVKLCMSSKRSAKVVKRAKVKVNYINTHMEETSSHTFIYETELPGGNDLGAFFYSKKSEFLKSSERHYNREVVNPIQENISHARRLLETFEVKQLRYSVCVKNKKSEILKEYLTRVVAMDYDSIDFSGMMFYEEGNVPLDTEDLSLILETVKPDAGLRIHGTISSDFKHDNASSICIYSISLFDFQPFNFKSVHYMDGGWVTMDVLKSIRHSGRVEFMLTNFSCKDFNEYIHYWVNSKEDIIRDLSIGLERDFNERVLLDNLAFATCQCRYKTYHFIKAKNNENRKFTFAKVSYDNSRPYKVDFETDEPDVGLAAVIFKHLEDIEEIQKLSEVVEKIEELEMKCMEVLEGETSDTEKERIRNEMEIVVKTRNLIETRLDAIRSQWKNFLKNIYSGLLRVA
>crem-ksl-90 crem-ksl-90|378.30|ksl|1|423|NC_071330.1:3753560-3759833|4273|2000|0|4|III|2000_34_4273_2000
CFSLLHLPSVAMRHVLQCMDSTDLLRTAFVSKRMGRYTKLANGRIKLIKIEFTNNRSTINLLDFGCLVECYKDKDIMREKKNENDRNYSLMPWINIRNGSILENTAKLSYVIRNTFECSNIDLVIAEDVLPKKTEEILEMFQQYRELTYKPRSITTTALNKIMDSANLQHFLNIAAEIPKDFNHKNKFKFDNAQYQDATWIKLEDILNMENVRGVQLVRNNFTQSQVNTLLKRWLANDIDMFYWFILELNDGIEITEVLDELLTFKFRREAMTIDFTLAKTTSSFRERQILVICRLERYMVLTGWRTDKVITDCGEDIYERDDIYDNAYNILKLLKRKQEIDTELEKNDLELATRRRLVEDVKKLVAELEEMHVIFENGQAFVI
>crem-ksl-78 crem-ksl-78|367.92|ksl|1|423|NC_071329.1:6792763-6803473|3877|2000|0|4|II|2000_35_3877_2000
IFPLLKLPESSVDTIVKQMEFHEIVKFCICSNQSAEAVKRLNPTFHRLLINFSHDKCNIWLAEEEYRPKQLKVTFHKSSAEVPNRSKMDGIEEYRYEVIDPAQKNANVARLIMDSINVKECWYGISPDNIENLKEYVTNVLVEDYNYFEVCGRKTAADDNFLDSEDLTFLMNTVKKNVMFQVMSNIPTDFKHEKALQFKSFHYIDDRWLTLDNLKSMRNVEEAVLSWTHFNWNDINQFLHYWMTCDDDMMRELFIYFKCGTVFNENELLRNLTAISCQVDRHSFHYIKARNNGNRKYTVGQLHFDYLSLCLRFKAIESKSLPDDVYKHLEDVEKIQKLSRVKVDIENLGFEYQKMLENEKCDIEKGRIQRELEIVERTKHGINGQLELVQNQWKPFLLSFLTGALRVL
>crem-ksl-77 crem-ksl-77|370.00|ksl|1|423|NC_071329.1:6778001-6783368|3367|2000|0|3|II|2000_36_3367_2000
PLPILNLPDSAADLVVKLLNFREKVQLCMTSKRSATIVERAKVKVKYINTHMEDRRSITKIFETELPGGNYHITMFYSNMSKFLKSSEREQHRKVINPIQENINHARRLLETFEVKEFNYSVCVKNKTSGTLEEYLKRVVAMDYDFIEFTGFTFWEASGDFLDTKDLSLILKTVKPEARLSIESTISLDFKHDNPFNFKSVHYMDGGWVTMDVLKSIRHSGSVELDRTNFSCKDINEYIHYWVNSEEDIIRDLSIGVNRKLKFNEQELLNKLAFATW*CQNKTYHFIKAKNNENRNFTFAQVSYDIFCPYKIKIVTDEPEIRLSAYIFKHLEDIEEIQKLNEVREKIEELEMKCMEVLEEETSDTEKERIRKELEIVVKTRNLIETRLDAIRSQWKNFLTHFYAVLLRLA
>crem-ksl-5 crem-ksl-5|359.24|ksl|1|423|NC_071328.1:5938486-5943778|2000|3298|0|3|I|2000_37_2000_3298
KFSLQKLPFIARKLVMELMDPAERFNISLISKRMEVDVHCARTRLYSPIIVFVDSYSKIFLKEIKGFELTCTITGFRIKTGKRYGISEKPKQTPNFFSFSKIGSIIENTAEAINRLRTTSKCGKIDIRIRTKSIEKSFIEELLSNTVLENYFNISMIGVAFDMEAMTFFMNTAKFDSHFSFRNSEMPLDLRHENALKFKRSIYDDARWVRVDDLLRIVNVDRVILYRTNLTSDDVRALLTHWINSEADMFHSMEIIAYEDIELDELFDSLVVLKHLHDSCSTIFTLAKSSSRVFPVLAITYALSIVIISAWKPDETFNADLSKDQYEPTYQILQLLERKTTLERSLEQRNNGVDQIQMTEELAEIMQELWRFGVFFEGGTATRG
>crem-ksl-18 crem-ksl-18|308.57|ksl|1|423|NC_071329.1:694304-712100|15796|13983|0|3|II|2000_38_15796_13983
KFPLPKLPDRPMKNVLQLMEDMEIIKLSTLSKKMSKSVGKCDFKPLSYQVDVLDRDPDVFTFFNERWISNVGLVFIFSKFSKLFKELFRLESRQLAIPDSAHIIQLIQTAFPDSQFLITMVISKTDSLNFKIREILLTDEVKKYCTKIIVHGGALTVNELDLFINLRGLKRELVFDGTDFPLEYNHFNAFTGTNVIYEDARWIKISDLCGLESSTENLNLGRNLFYSKHYNELFKFHVNGNRDICTHIQIDCVESALNFEKMFEGIATLKVEKAGKTDVTMIHTNNITRKRPVMGISFKNTSKKTQICIQTYSINTESNELQTKCYNILQKLNKKTDLEVELKQIETIEYALRGQEEVLKPIQAKKTRITKELTNVREELWENAVYSVDGNARIS
>crem-ksl-16 crem-ksl-16|329.77|ksl|1|423|NC_071329.1:694304-712100|8743|5183|0|4|II|2000_38_8743_5183
EFPLPQLPDNAITNVVTQMDLLEHISLSVLSKKMNECVKTSVATEDHFEVNFTDESAVIEIPNKLKVSKSEIIDWNKKESSWFFNPFASTESFISTTIKLVDQIEATFPKIVFSLTLHSSDLKDQDVMDALKNKTWKKVNIIGGELKTEDLDEIMEMDNLEKAFAFKNIVFPLGYKHVNALKFASIEYEDATWLQMDDLLAVQHKPSIILGSTNFKSEELSLLLKKWQSSEHDMFKFFKCCNNELDMEKVLDGSYSTKCSSFTHRVYFSGAENIGNRDLPFLKVAACGDIIQMLSFADYEELDEPRIMKNLVQKKKLEDELAGEDENAAQREEITAELQEVLSLLENDQVYYINGKAQRN
>crem-ksl-15 crem-ksl-15|352.20|ksl|1|423|NC_071329.1:694304-712100|3324|1994|1|4|II|2000_38_3324_1994
TFPLQNLPHLAMNEVIKLMDPLEQISLALLSKKMNTYVRCSRPQIADHCEVNLTDGNAVLTIPEVIEYSRKQISNWNNKTSIFTNFWPDNKKKLTSNTMKIVEKIQMAFPKITFSLTLHSNDLKNNDIMDALLNKTWKKVTVDGGELKADDLDKIMEMDNSNNNFVFKNTTFPTNYRHKNAFNFASIAYNDAQWVQIDDLLTLTDNQIVRLGQTAFEPQDLNLLLKTWQRSPHDMFGILTLRNNELNLDETFKDLVTLTVEHTYFYSVLLSADNSSNNIDPPILAVNIRGRIIEITAITNYFKNLEDWNEPRILK
LIQKKSLEDELATLDEGSVRRDEIIAEIENLLTQLTMDEVYFEDGKAKMT
>crem-ksl-85 crem-ksl-85|342.94|ksl|1|423|NC_071329.1:7267814-7279058|2276|6146|1|4|II|2000_39_2276_6146
EFPVFVILCFSVTDDRFKGFHKIQSAKKGKDKLNVHLSDQYLKYELAQSKNCLSILFFGR
ESENQLESVSRMLQLCERYDSEDNTFLWIEYFSSNTVFDLYKCINALFSCSLVGWNFYLDQLNTDTMMHYLNLPLAEKCTWFSFMRGSLSTPLLTELMDKIPVSKRLKIDSDIPVDFKHPNALKYYITKYNSGRWITLNDLKSIRNVGWIELKSTIFDCSDVNQFLRYWVNCEEDMLELLEMNLQEDAIIDVDALTDQLITVHVEGASFTDFFIKAKNNKNRKFVLGHLEIGEGNSVGFSAWEAIGKRTHVFGILELLERKKELEEETSMIETRENQAGFSNFSEEMRQKNNKYEELRRLKISLNEQDHAGYHFEI
>crem-ksl-62 crem-ksl-62|330.77|ksl|1|423|NC_071329.1:5413663-5419100|2000|3407|0|4|II|2000_40_2000_3407
PFRLFRLPFLAINVVIQNMKIQEILKLALSSRRAEMVVRLGNHKLKSFKVRMEKTWHDPKITMTRFDDDFCDVKLRRYSRKTIRQDEVVPKRYMFELSGNLSIQTTGSWKEVVIASDYFRSLFKIPKYWFSYVLILKELSDNNIIEILSCLNWEKSGQLVMYQGRIEKEVMQYLLDTLPSDVCLRIYSMIDYEMNHEKALSFPHIIYNEAHWITLDNLKSMRNCKDVKLNRTNFTCEDIRKLIDYWTDCEEDMFRRLTIRLKDNVTHDMDTIIQTMVVLKYGYSENGYIFYTAKKRLLGTIKLEEGNKIILTSFKRIGRYKAIPPILELCERRKELFAELKNVYDEIVKFTKEWNEGVYEMKSEEETNNKLDEYKNNQIHQ
>crem-ksl-9 crem-ksl-9|335.63|ksl|1|423|NC_071329.1:642587-655111|5454|7047|0|2|II|2000_41_5454_7047
SFPIQKLPYLVLNKVVGLMANIERLALLLTSKKTESLVLSLKFPNDKVHTIYFAEGSCGFMASILVSDHGENATPIKFDCSLRNGAGRNEEMNAIQKWCDVEGDFIKRAQTIYTKIQKLFPVSGLSLRLNYLSTESVERILAAPEFNHWWEVYTSGNIQPDAIKLIMDHASPQRRIICDSEVKLPIDFCHPNAFAFKVAKYFVATWASLDQLLAIRYVDVIGLGQTGLRCDDVNVLLHKFLETGYQMCNELEISVTGGIDVDALTEDLLTFKVVNGVYTTFFLCTPTATNSKIAKVFISPNRIIINIGANEDDFLEARRLLTLIRTRNRIQEEMNAGEMRQMEIEQVEREINEAEQVLMAAMA
>crem-ksl-10 crem-ksl-10|275.08|ksl|1|423|NC_071329.1:642587-655111|8771|10512|0|3|II|2000_41_8771_10512
PFRIQNLPDKVLQSVVGLMDIGTRLSLVVTSTKTENMMLQLEYPKEFIHNILFDEQPNLYKADISVLPHCHSPDSVKFNCGRNKKKKQPLPSAYYNLIAKWSGRNTSYIDRMQNVYRKINILLPSHVMNLFLGKLKTVDAQKIMAAEEFSDWYRVRSLPGIKPETIRCVLDKADLNKQFCFDEEEELPLDFAHPKAFQFEHSSFHDARWVKMPQLLTIKDVYEVRLGHSNFCCKDIGVLLRRMLESEHHMCKFFSVTFAGPFQLADVIQGVVTVKRRSNPLMFLVSPRTKNAAKIGYLTVHLDDSSLTIAVTNDRNQETETRKYMELFKKEIDLNAALKNMSISDSKMKKMRKFEKMLDAEKKEATQAMLRYWN
>crem-ksl-52 crem-ksl-52|331.86|ksl|1|423|NC_071329.1:1329473-1334699|3226|1946|1|3|II|2000_42_3226_1946
GFPLQKLPCLVTARIIRSMKTWEQLRLCLTSK
MELITRSINLASARYGCCFKDTDSSILIGVGNQRTSIICGSAVPEVIVENCLIREELSKWLKPTDTNELETMLSILEKVIPILPCRYNAVYLELAEMRTISIQDVFSHSIIRNSEGIVIKGDEEIPSDDLDYILETASRLKHLRLLNTSPPYGYNHGRIFELKNFEFPTSEWISIEHLLKIKNSVKMNIGKNRLNYADLNRFLKYWIQSEIDMFNKYIHIEMEEDIPEDVLFNGILRLNSDYFEAISYFIKADSYQQQRNKPVLSIWYEEQTLKLTAWSPDKRWRNVDGETGSFQGEYDALRAVERRMELEQTLKENYDDEKILNEIRELNEQLEQLQEELNFTIA
>crem-ksl-98 crem-ksl-98|326.89|ksl|1|423|NC_071332.1:13231222-13236525|1991|3306|0|3|V|2000_43_1991_3306
PFLQIAHITVFKLAPKKDLRTFKRKIELLRIHLNPHCYILELFDSENRFVVDFGDEHLVEPMDTVTKNETVYYRIEYDTALFLFQPFPLSLCFEVSHLLLSLYSSPFIDWIVYMDWVEIKTVRQFLDTILSGRCEMLTFYGIEISCEFLTELMDKISLDKRIIIDAHIPSDFRHPNALKFSGSQYKNGRWITLNDLKSVRNVHYVYLASTIFNCNDINQFLHYWTNCDENMFENMELQLDDSVEIDVDVLKNELITLQIVDETVEACFYIKVKNHHNRRFVLCRLKICKNKRAKFTVQEADDQQANKFEILELLEKTKNLEEKNEGSEISEASRRKIAMDIEELMCLIIKKNKNRYIFEC
>crem-ksl-48 crem-ksl-48|321.82|ksl|1|423|NC_071329.1:823328-829606|2782|5683|1|5|II|2000_44_2782_5683
TFPLRKLPFVALKHVIHVMEIDEILKTAVTSKYMECVVKSSCIRVEKAVLHFDDMRAAIFLKNPNLTVLCSAFISESYKGATVRKQDLKPWLSETSTVLETTLQLFLRIRNLFQCGSFDLYISLTKKDSKMQEIMEIPEFRNYERLSLVGRKFEKDELDYVMEFGREDQKLRIIKGQIPEDYYHPNLFKYTDVHYCDSRWIRLEHLLSIKDNGIIRLENSKLTQPEINTFLRHWVNSEHDMFRQMEIVIEKGDRIHFSVMFRGLVALLGQRFESDYVLIILPLLTGKRKKPILKKITPHFQIFNPQEEKNPPHSTRAAVPCGDADKK
RVLKRERKKREQWTRNRDAEKRYKNEHTIETQTVRQRNQNAFDKGFIHKMR
>crem-ksl-54 crem-ksl-54|310.34|ksl|1|423|NC_071329.1:1740964-1752539|4392|1977|1|4|II|2000_45_4392_1977
GFPIQMLPFLPLELIAKHMAMEERLSLALTSTKTEQFLMRCRFHEDSVQTIFFCDQKNGQVADITIITDVGTMVVQCGVAHQDQEMGAGIIKKVVQVSKWCDKKLPTIHNAQTVYRRICRLIPSIGMTVYLGRLGTADVEKVMVAEEFKNWMIACVNGDVDARGVGVVMDYASLEKRVICSPAVRLPDDFTHEKAFHFKQSHYVNARWVRIEHLLSMRGVQEVTLMYTNLKVAEINTFIHHCMESEEAVCGRITIGLAGVFLELGDLLNGMVVVQHPWITTFYARSETHDSSRIATIEVTMHGLRLEFTPEDKFLGSVVELLRLVKSKNNIEKEIMTMDPNDVATRMRLLRELEELRVQLADN
IYYNII
>crem-ksl-2 crem-ksl-2|283.16|ksl|1|423|NC_071328.1:2742364-2759617|10505|15238|0|3|I|2000_46_10505_15238
PFPIQKLPELAFEAVVRQISTRERLSLTLTSKKTLNLLLALKFPKDQAHTIHFEKDSYGFMALIIVKDHGVEKAHKIHFGCDFYKRGRKIEWADNVFEDWSAVSGSYVEKAQSAYRKIRKLFPACELTLRFVNSQPEDVLQILNAPEFKTWNEVNVYESMTPEAIKLIVDKASLQRRIICHSSHELPRDFYHPKAFDFKVAQYSRAKWATVGQLLSIRGVEMIGLGQTSLRSGDVRVVLKKMLETDYEMCGRLEISVTGGYDQEEVMGDTLRFSVWNGEESTTFATTVVQMNTKIAEIHVFRNLVRICMSSNEDDHKEARRMLTNLRNIIRIDNAMEGAEPGEKRRLQMERDYFNGDLQDALNAFMENRRRHIG
>crem-ksl-14 crem-ksl-14|269.80|ksl|1|423|NC_071329.1:688625-693795|2003|3170|0|3|II|2000_47_2003_3170
TFPLSKKMNTCVSFSRPQIADHCEVNFTDGNAVLTIPEVIEYSRKQISNWNNKTSIFTNFWPDNKKKLTSNTMKIVEKIQMAFPKITFSLTLHSNDLKDQNVMDALLNKTWKKVTVDGGELKADDLDKIMGMDNSNKNFVFKNTKFPTNYKHKNAFNFASIEYDDALWVQTDDLLTVTNKQVVRLGRTALESQDLNLLLKTWHRSPHDIFDILTIRNNTNELNMEETFKDLVTLTVDWRRKHHHSVYLRTDNSNNHRDLPDLTVNISGRNIQMSAHNYDEWLDEPRILKTLIRKKSLKDELVTLDEGSVRRDEIIAEIENVLAQLTIDQIYFEDGKAKTE
>crem-ksl-1 crem-ksl-1|262.21|ksl|1|423|NC_071328.1:2742364-2759617|6958|2006|1|3|I|2000_48_6958_2006
PFPIQKLPELAFEAAVRQISTRERLGLALTSKKTMNLLLAVKFPKDQVHLIRFGETSEEFYATVEVKNPHNKKQKEPFKFVCRVSKKKGEKVFTKYAVDQWCDVIGSYIE
TQCAYQKIAKLFPARDVTIRFINLKTEDVRQILNAPEFENWQEVGAFGIKPPAIKLIMDKATSERRFRCDNTIKLPPSFHHPKAFDFQVAQYSNAMWVSSTKQLLSIRDVELIGLGQTSLRCRDVGIVLKKMLETDYQMCTHLVLLVAGGFDEEAVMGDTVRFKFTCGEIGMFYVRTKTQTTTKIAEIRVMDRNTINITISSDETEYEEARRVLTNMSNRIRIDNELEGAEPGEKRRLQMEREMANREVHVASRVLIASLG
>crem-ksl-94 crem-ksl-94|254.48|ksl|1|423|NC_071332.1:1091963-1097026|3435|1902|1|4|V|2000_49_3435_1902
PFQLLKLPAVALNQVVRMMHGSEIMKLSMCSHRLELFMKLWKYKLKRLEVHLKHESLNFKLTKACIVFRDRELKPHLEPVTKMSQLCGRLKENVCSTELVLFFSRETMFDLYYLVMSLFAPAAIQWVLNIEELPRETLLRYLDKGLSENCSEISIENGNLSIERLTELMDRIPVTKGLKVTSWIPSKFKHPNAFKYRTIWYEVAHWVTLDDLKSIRNADSVVLKWTSFDSKDLNEFLRYWVDCEEEMMKQLMFGIHKVIDKNILTDQLLVLGAKDGLLPHYHLKKINHKTGKIVVGRVEISYGIFMQLRTYDIDHCPRSLAILEEMEKE
SIEKVIREDVPIRSELTNFKNHFYINQVEHI
>crem-ksl-95 crem-ksl-95|233.31|ksl|1|423|NC_071332.1:1113530-1121256|2000|3548|0|5|V|2000_50_2000_3548
PFPILKLPAVALNEVMRNMDGSEIIKLSMCSHRQELSMRSWKYKLKKLDVSLRHESLNFKLTEESNSSQIVFRDIERKPHLEPVTKMSQLCDRLEKNKHSAVYIRGFSRETMFDLYNLVMSLYAPATIRWVLDVNVLSRETLLKYLDMALAINCSEISIESGQLSIERLTELMDRIPVTKGLKVTSWIPSNFKHPNAFKYRAFWYKMAEWVTLDHLKSIRNVDSVALEWARFECKDMNEFLRYWVDCDEEMMKRLKLNMRRDEVIDKNILFDQLLVLKAKKGKSQIYYIKKRNHKTGRLVLGRLEFVYERWMQFFTYDSDYCPRFLAILEEMEKNAELKN*LEKMFERFYHKTYKSYPKVVNCKNEEYENVPEYSQKLSFLYKSLSYTGCDFDATWDIYT
>crem-ksl-97 crem-ksl-97|231.93|ksl|1|423|NC_071332.1:1139079-1144205|3126|1055|0|5|V|2000_51_3126_1055
PFPILKLPAVPLNQVMRNMHGSEMQVFELKIIKLAMCSYKLELFIRSWKYKLKRLEVHLRHESLNFNLTEENDSSRIVFRDIDRNPHLEPVTKMSQLCDRLEKNKYSTVYIRGFSRETMFDLYNLVMPLYAPATIRWVLDVNVLSRETLLKYLDKGLSENCTWIIIERGQLSIERLTELMNRIPLANRLGVTSWIPADFKHPNAFKYRAIWYKMAQWVTLDDLKSIRNVDSVELHWTSFNCKDMNEFLRYWVDCDEGMMKRLELKIRKEIDQNVLTDELLVLKVEEGNSQHYFLKKRNQNTGKIVLGHLEVKEFNWIVFSERNITTITTLDDSMRKFLKRRSKETDRERCKYSQKVVAGRSRHA
>crem-ksl-17 crem-ksl-17|232.72|ksl|1|423|NC_071329.1:694304-712100|10919|12843|0|4|II|2000_52_10919_12843
SIPFWGTEEKTEQLPEDAKTDVVTEKDLLERISLTVLSKGRNKRLRTAALADDHFEVNFTDESAVIENPTMLKVSKSEIIDWSKKESSWFFNPFASTNSENFKIFELVDQVQAKFPKIFFSLTLHSSDLKDQDVMNALKNKTWKKVNIIGGELKTEDLDKIMEMDNLKKAFAFKNIIFPLGYKHVNALKFASIEYEDATWLQIDDLLAVQHKPSIILRSTNFMSEELSLLLKKWQNSEHDMFKFFKCCNNELDMEKVLDGLVTLNIDWKKKKNLSFTFIGAENMENRDLPYLKVAAFGHTIQLFPFADYRGKTEPRIMRNLMQKKKLEDELAGKDENVAQEITAKLQEVLNLLEEDQVYYINGKAQRK
>crem-ksl-93 crem-ksl-93|223.85|ksl|1|423|NC_071332.1:1082784-1090000|4056|5287|2|3|V|2000_53_4056_5287
CFPNTK
MNVFFFRIKLAMCSHRLELSMRSWKYKLKELEVSLRHESLLFVLTEANNSSRIAFRDRDLKPHLEPVTKMSQLCDRFEEEVNGIVRVQGFSREIMFDLYNLVMSLYAPATIRWVLDVEVLPRETLLRYLDKGLSENCSEISIESGQLSIERLTELMDKIPVTKGLIVTSWIPSNFKHPNAFKYRTICYWMARWVTLDDLKSVRNADSVVLEWTNFDSKDMNEFLRYWVDCNEDMMKRIKLRIREGALIDKNILTDQLLVLEATEGGSQHYYLKKRNHKIGKLVLGRLEIVNGWRMQFSTYDSDHCPRSLAILEEMEKKAELKN
GEDVPIRSELTNFTNHFYINHVEHTWNSIFVV
>crem-ksl-92 crem-ksl-92|218.72|ksl|1|423|NC_071332.1:1082784-1090000|3079|1452|1|4|V|2000_54_3079_1452
CFPNTK
MNVFFFRIKLAMCSHRLELSMRSWKYKLKELEVSLRHESLLFVLTEANNSSQIAFRDRELKPHLEPVTKMSQLCDRFEEEVNKNVRVQGFSREIMFDLYNLVMSLYAPATIRWVLDVNVLSRETLLRYLDKGLSENCSEISIESGDLSIERLTELMDRIPVTKELKVTSRIPSNFKHPNSFKYRSIWYRSAEWVTLDDLKSIRNVDSVVLKWTNFDCKDMNEFLRYWVDYDEEMMKRLLLRIREGALIDKNILTDQLLVLKAKKGKSQIYYIKKRNHKTGNLVLGRLEFVYGRWMRFFTFDSDHCPRSLAILEEMEKKAKLKKRLKTMTFLLSVHKLVPDGVKGLSYWEFSGIVCRVFELCRSENNCNLYVP
>crem-ksl-96 crem-ksl-96|210.15|ksl|1|423|NC_071332.1:1113530-1121256|5842|4322|0|5|V|2000_55_5842_4322
QFLILKLPGVALNEVMRNMDGSEMQVFETN*IKLAMCSHRLELSMRSWKYKLKKLEVELRHESLLFDLTQENNSSEIVFRDIERKPHSEPLTKISQLCDRLEKNKYSAAYIQGFSRETMLDLYNLVVSLYAPATIRWVLDVYELSRETLLRYLDMGLAINCSEISIENGDLSIERLTELMDRITVTKILKVTSWIPSDFKHPNAFKYRAI*YRMARWVTLDDLKFVRNADSVVLEWTNFDYKDMNEFLRYWVDCDEEMMKRLELKIRKEIDQNVLTDQLFVLKVEEGNSQHYYLKKRNQNTGKIVLGHLEVKEFNWIVFSETNFNEKGNTMTTLNASLNKKSFDTVSQSHLIRKRRSRLEFYFLTICCQFNVSGIQLVNSTARSL
>crem-ksl-11 crem-ksl-11|206.72|ksl|1|423|NC_071329.1:657458-665226|1555|3597|0|5|II|2000_56_1555_3597
VFPIEDLPPDLRARVIRSLDMYEIMNLALSSDAMENNVQTADVRCYRMSLLVFDTYAVFLLFQKKGNVSVYISSRIEDLDKIDKDEKVVLVSKWHDESKTLIENASDILQRLLSLFCVKMYGIFLIRVAELNIPDVMKSFAAKQADLVSIDALKITEENIDVIIQETASDQALLFFKTEFPEDYKNVEAFKYRVASYDDARWVTLPNLLSMKNMARITLGQNKFHLENMNTLIKYWINCDTDLFDFLKVDIDRNRVLGELFGRVVYLRSGVPCDRYIICMARPCESRMRKLLTIELINQRLHFVSHEIAVPSDEFNYNKMDSFLKEYQILELLNQKRKLKNELKNVDRETREEGNLEKLDPGRQEIIDGLQEIKDQLKSHGVYNEDGLPTFD
>crem-ksl-12 crem-ksl-12|157.98|ksl|1|423|NC_071329.1:657458-665226|4025|6205|0|3|II|2000_56_4025_6205
PFQLMAIPRVARNRMIKQMGIFECVGLALCSIRMENMVKDARVVVENHSIMIGYDCWVNQLSDENSVFLNSDKTGDVSHLFDKEDTCIDYHFLKAWHQPTQTKIENVFNVFTRLKNVFIAKNFGIITTLKLPLGNFEQIMALAAPHKFHEYNVCGKITTDQMDLLMEKAESDVTLCLEELSVPEDYSHPNAFNFQSVNYGDASWVRVEHLFSARGHMLLNRCALSLEDINTFIIHWITSGTDMFQSMRLCFEQRLNHSDYMTVLEDIVAVYDEVRDEFSCIAAETCETRKKMLLSINCYEKEMLLTAHEVPKTPGRYYFKRFQALELMNHRKALRIELEGILREEAEIGSDIRRHGFEKYRDVLKRKGETNEKQRVLEEKLVALGVRKFELKRDEEVEEL
>crem-ksl-8 crem-ksl-8|145.74|ksl|1|423|NC_071329.1:642587-655111|4203|1330|0|4|II|2000_57_4203_1330
GFPIQNLPLELLQLPVSLMTPAERLNLASTSNKMENALMKLRFPKVNLHSLHIHDGTNSGAKVADIIITSTNRADDSVLVVKCGTSSMYSERLVNVKTFPK*CSAIANARAIYKVIRHLIPSDGLSLGLGPMKKTDMKRILSAEEFDNWTSADVQGNHDMAAIGFIMNHAYKNRSLDCRESVRFSTDFSHEKAFKFNGVRYAHAPWVRLDHLIAMRGGKHIDLGHTNLSALEVNIFIRLCIDSEKPACDCITIGLTGGAPDEKVVLKGFIYIPASAEVGKKMFFACSNSVGNPNIAIITLDDQTVSCHFNSNEKEILQPRITLNAMKQKAKVLKEMAALKLEDVEQRQRLEKQIEEIWDNCEKALAEEDKAHDAL
>crem-ksl-13 crem-ksl-13|63.26|ksl|1|423|NC_071329.1:682966-687491|2824|1113|1|2|II|2000_58_2824_1113
CLHFKYYEIPVHDNNVNQTYSSELLLYSWDSSRSELSVCLSVYPENIFQTTQCRRAIAQSDSRVGLRVFQWAVQDVSNF
TKFFKMYIFLFRRIYEPLNLVSTNRLLEHKWEKFSLCGGKVKEAELQCLMNIAGPEASFEVIRCKIPEKFRHEKAFSFKSIIYDDAHWIQIEDLFNLQNADVVKIGDNNDFTNSEYNMLIEHWISHEEDMFKKLEIGRKRTGALHIDWVLEDVVFLEVDGGIGMGEDEETMYCFLAKNTTNRTQTVACVYWKNNTFHMQTFTPQEFGREEEYSILKYLNEQENLNLISELKQIKQHQAEFMTTDSEELVEIFDKKCQIVQKIDELQDNGIPENS
>csin-ksl-72 csin-ksl-72|395.46|ksl|1|423|OZ009941.1:19950311-19957831|3590|2060|0|4|II|2000_1_3590_2060
NFPLLKLPAVTLHEVTRMMMPNEILKLAMCSFQLESFLRYRKYKSRGFHIHLSNITPQFDMNHSDGIQLVRVYSAKRYTVEPVTKLKQIADRFCEDDDAGFNITHVSVDEMFDIYKCLIRVYRFSSVEWILYFNELDFAQFRLLVFKVLQTEFYKFTVLGGSLSIEVLTELMDNIPREKSVEIGSDFPLDFKHPKALKFKESNYTDARWVELSDLFLIRNVHIVKLGTTNFDCSDLNKFLQFWVNCDEFMMRKLEIKVKEGTVYDEQVITDQMSVISCYDDDYPQIFVKSKKENNQKYVVGRLSLHETFVEFTTWDPQDQYSQVYQILEIVCKEKEMKEEMIAIEEQVGKESNDTDSLLHKRKNLILRELEELNRKLKELLIELN
>csin-ksl-73 csin-ksl-73|349.04|ksl|1|423|OZ009941.1:19950311-19957831|3930|5493|0|4|II|2000_2_3930_5493
NFPLLKLPAVALHEVTRMMMPIEIVKLAMCSGQLESFLQYRKYKSRDLHIHLSNLTPQFDMSHSEGIQMVRVYSAKRNSVKRLTKLKQIADRFCEDDGTIINLTHVSVEEMFDIYKCLIRVYRFSCVEWVLYFNELDFAQFHLLPFKLLKTEFYKFTVLGGPLSKKFLTELMNNIPSKKSVEISSDFPLDFKHPKALKFKESNYTDARWVELSDLFLIRNVHIVKLGTTNFDCSDLNKFLQFWVNCDEFMMRKLEIKVKEGTVYDEQVITDQMSVISCYDDDYPQIFVKSKKENNQKYVVGRLSLHETFVEFTTWDPQDQYFQVHQLLEIVYKEKEMKDEMIAIEEQVGKKSNDTDPLLLKRKNLILKELEELNIKLKELLIELN
>csin-ksl-78 csin-ksl-78|223.97|ksl|1|423|OZ009941.1:19996547-20010494|12336|10653|0|4|II|2000_3_12336_10653
PFPLLKLPSLPLELVTRLASPIEIVKLATCNRRLEMFLRSRKYKLQMFEIYLSDLMHHFRLRRCYDPNIHYYINFDSVSSVNPKKFLESEKTLGHIYNRFEIQKLISSLFSYQSLIWVLCSDSLQKESFHRLLNLILDTQYNRIIIYGKGEIDNELLTEALNQIPQTKQLQVSAKIPKRFKHPNVFKLSLAIYVDAQWLSIEDLLTIRGSPKIELLSTNFDCHDVNRLLRYWADCEEDMMDRICIRLRDGEVCNKDILAENLICGAYDCSDHTHLLIIVNDENNRSRMLGHLHLLGNTLWFTTWGYQDDCRRDIDALRVLRKFKAVKYEFRTIEDKSEESQQRREKLNLEMALLQKEVEEISKILNIY
>csin-ksl-76 csin-ksl-76|345.96|ksl|1|423|OZ009941.1:19996547-20010494|7561|5946|0|4|II|2000_3_7561_5946
NFPLRKLPAVVLHEITRMLMPNEILILAMCSFRTESFFRYRRYKTLGLHIHLSNSIPQMDMNHLNDIALVRFNSTKCDSEEPVEKLAQIGGRYIKEDNICMYLTHASLNEMFDIYEHLLRLYSFPCMEWILIFDELDISQFYELLSKVLKTQLSKLTILGGSLSKEVMIFLMDIVPTTLELEIESEISLDFNDPKALNYFESFYKDARWVKLNDLYSIRNVYIVNLEITELDCSDLNNFLRYWAHCDDFMMTKIEIKLKEGTEYDEEVITDQLTVVAFNEKDYPQYFIKSNKESKQKFSLGYLELFREFAAFTTWDPHEDYQDAHELLTISSRRKELEEELRKIEEQIRDDKVLNVLEMRKKHLSMELEELNIKLRSKLIEFDKPFVV
>csin-ksl-74 csin-ksl-74|244.18|ksl|1|423|OZ009941.1:19996547-20010494|3620|2000|0|4|II|2000_3_3620_2000
PFPLLKLPSLPLELVTRLASPLEIVRLATCNRRLEMFLRSRKYKLQVFEVCLSDLMHRFRLRRCFDPNIHYHISFDSVSSVNPKKFLESEKTLGQIYDRFTLKTEHSLDHDLDFKYFHPSERFEIHNLISSLFSYQSLIWILCSDFLQKESFHRLLNFILYTQYNRIAIEGKGEIDNELLTEALNRIPPTKEFEISAIIPKGFKHPNVFNFSLAIYVDAQWLSIEDLFTIRGSPVIELWNTNFDSHDVNRFLQYWADCEEDMMDTIRIKLRDGVVCDKDILAENLTCKAYDCADYAHLLIIVNDETNRNKMLGHLWLLGNTVLFTTWGYQDEYRQYIDVLRMIQKTEHVQYELGIVEDESEESQQRRKELNLEMARLQKEIEEIRKILHIY
>csin-ksl-13 csin-ksl-13|340.36|ksl|1|423|OZ009941.1:15363491-15368673|3185|1627|0|4|II|2000_4_3185_1627
NFPLLKLPAVALHEVTKMMMPNEILKLVTCSFQIESFLKYRKYKTRGLHIHLKNGKPQLDVNHSDGIQMVRFDSTTRESLELKRIGDRYRIEEDEFMYLTHVNLDEMFDIHEYLELVCIIPFMEWILYPDELRPGQFYKLFFKILTTNFTKLTILSNTLSSEVLAELMDELPTDKHLEIGAKIPLDFNHPKAFKYNECFYADARWIKLEDLFSIRKVTIVKLESTCFDCSDLNEFLRYWIDCDEFMMRTIEIKLKEGTVYDKEVITDQLTVVTFNKTDHTQYFIKSNKERGQKFSLGCLQLFSELAAFTTLDPREVCKDAHELLTIASKRKELEEELRKIEEQVRGDEVLSVLEMRKKRLLIELEELNIKLRSKLIEFDKPFVV
>csin-ksl-36 csin-ksl-36|295.75|ksl|1|423|OZ009941.1:16894136-16932688|36670|35150|0|4|II|2000_5_36670_35150
KLRLGELPVLAVIEIIKSMRLKDQINLALSSKKYAAVCEIASVKVGWINFHV*DEYTCLDLGKNTTLCCGNKANVNEIDKISYQELSKWLATGNSATPLQRLVCLFEKINTIFRSGDHYLFIYMNEMKNASVKDVIDVPMFRNCENIALVRGEIESDDLRLVLNMAMHLKYFRILGTKIPSDFQHEKAFSIEHIYYEDANWVKLENLLTMRNNTYVTLGTTSLTYSDFNKFLKFWVNSEVDMFFGLYITMEGNVDPQVLFDGLLRLDSARFNVPAYFIISDSTVVNRKNPLLFVHPIHGKLKFFAFPRTDRWFHLNEDQNSSTEKKKYQSEFDALRTLEKQAELRKKMKGIENPEQDDMQHLAKLEKMKEELQELKVRFSNGLAAID
>csin-ksl-35 csin-ksl-35|316.86|ksl|1|423|OZ009941.1:16894136-16932688|34269|32974|0|3|II|2000_5_34269_32974
KLRLGDLPLLAVIEIVKSMRLTDQINLALSSKKYEAVCEIASVKVGWINFHVQDEYTCLDLGESISLCCGNKAYMDEIDKISYRKLSKWLAAGSSATPLQRLVCLFEKINIIFRSGNHYLLIYMNEMKNASVKDVMDVPIFKNCENIALVKGEIESDDLRLVLDMAKHLKYFRILGTKVPSDFQHEKAFTIERIVYEDANWVRLENLLTMRNSTYVTLGTTSLTYTDFNKFLKFWVNSEVDMFINMVINVKEGIDPQVLFDGFLRLDSLRFLYSAYFIIANPDMTNRAHPLLFVDHQSGKLRFLAYSRTSTWLRIRETQNNLLEETKTFQPEFDALRVLEQRKELRKKMEKVEGIDEDDTKMMEELNTKLNVLLAEGKFTIG
>csin-ksl-34 csin-ksl-34|303.85|ksl|1|423|OZ009941.1:16894136-16932688|32179|30897|0|3|II|2000_5_32179_30897
KLRLGDLPLLPVIEIIKSMRLKDQINLALSSKKYAAVCEIASVKVGWINFHVQDEYTNLDLGESTKLCCGESSYIDGIDKISYQKLSKWLATGSSATPLQRLVCLFKKINTIFRSGNHYLLIYMNEMRNASVKDVMDVPIFRNCENIALVKGEIESDDLRLVLDMTKHLKYFRILGSKVPSDFQHEKAFSIEHIYYEDANWVRLENLLTMRNSTYVTLGTTSLTYSDFNKFLKFWVNSEVDMFLGLYIKMEENINPQVLFDGLLWLDSARFIAPVYFIISDSTIVNRKDPLLLVNHINGRLVFSAFSRNDDWFDVNEDQNSSTEKKKYQSEIDALRILEKQTELRKKMEGIENPEQDDMRRMKELDMRLNGLLAEGKFTVG
>csin-ksl-32 csin-ksl-32|279.90|ksl|1|423|OZ009941.1:16894136-16932688|24424|22446|0|4|II|2000_5_24424_22446
TFPLGKLPTIAIIHVIRILRTQEQFKLALTSREMSKNVRLARIPSEWQMVIVRDGHPGLALSHPLLKLGKEQRLEEDPVRPRDLLAWYNPKLSNLQNVQNALKRYRETFISGPYGISFEMKDIKKTEIQEVLRMFLCEDCDLIEFNDGKLRKDDLDYVMNNFRGNLRMFDCEMPENYDHENILKHTEMHYSDARWVRPVHLLTLQNSWAIYLGKNRLTCMDLNIFLKFWINSEHDMIRLFLMDLDKTLFNDANALFDGIVFLKTFRFGFAFRIIAASSSKTRNQQLMAIRWGGGQLSITTWAKDEPVIIEEKEERSFSKEFEVVRILEKKRELEESLETEVEDGTRSEIKVKIEKLDWELVEKGVKFRDGISVLG
>csin-ksl-31 csin-ksl-31|291.44|ksl|1|423|OZ009941.1:16894136-16932688|21047|19764|0|3|II|2000_5_21047_19764
KLRLGDLPLLPVIEIVKSMRLTDQINLALSSKKYAAVCEIASVKVGWINFHVQDEYTGLDLEKSISLCCGNKAYMDEIDKMSYQKLSKWLPAGSSATPLQRLVCLSEKINIIFRSGNHYLLIYMNGMKNASVKDVMDVQIFRNCENIALVKGEIESDDLRLVLDMAKNLKNFRFLGTRVPSDFQHEKAFSIERIIYEDANWVRLENLLTMRNSTYVTLGTTSLTYSDFNKFLKFWVNSEADMFMELYIKMEENINPQVLFDRLLRLDLARFNPPSYFIISDSTIVDRKNPLLLVEHTNGMLKFFAFSRTRVWFRVNEDPNSSTEKKTFQSEFDALRILEKQAKLRKKMEGIENLDQDDMRRMEELDMQLNGLLAEGKFIIG
>csin-ksl-30 csin-ksl-30|300.97|ksl|1|423|OZ009941.1:16894136-16932688|19218|17983|0|3|II|2000_5_19218_17983
KLRLGELPVLPVIDIVRSMSLKDQIQLALSSKKYEAVCSIARVKVGWINFHVQDEYTCLDLGKSISLCCGNKEPAYKKDKMSHQKLSKWLSAGNSATPLQRLDCLSEEINSIFRSEHHHLFIYLDTMKNASVKDIMDVPMFKNCEIITLVRGEIESDELHCVLNTAKNLKNFRVWGTKVPSDFQHERVFSIQSFEYEDTNWVKLDYLLNMRNKIYVTLGTTLLTYSDFNQFLKFWVNSEVDMFVEFCIKMEGNIDPQVLFDGLLRLDSTRFTDPVYFIIAGSTMVNRKNPFLYVQYTHGRLIFWAHTEKETFQSEFDALRILEKEAELREKMEGIENPEQDDMRRMKELDTQLNELLAEGKFIIG
>csin-ksl-29 csin-ksl-29|307.85|ksl|1|423|OZ009941.1:16894136-16932688|16841|15552|0|3|II|2000_5_16841_15552
KLRLGELPLLPVIEIIRSMRLKDQINLALSSKKYAAVSEIASVKVGWINFHVQDEYTCLDLGKSTTLCCGNKAYMDEIDKISYRKLSKWLAAGSSATPLQRLVCLFEKINIIFRSGNHYLLIYMNEMKNASVRDVMDVPIFKNCENIALARGEIESDDLRLVLDMAKHLKYFRILGSKVPSDFQHEKAFTIERIVYEDANWVRLENLLTMRNSTYVTLGTTSLTYTDFNKFLKFWVNSEVDMFINMVINVKEGIDPQVLFDGFLRLDSLRFPYPVYLIIANPDMTNRAYPLLLVDHQSGKLRFLAYSRTSTWLRIREMQNNLEETKTFQLEFDALRVLEQREELRKKMEKVKGLDEDDTKMMEELNTKLNVLLAEGKFTIG
>csin-ksl-28 csin-ksl-28|315.83|ksl|1|423|OZ009941.1:16894136-16932688|13815|12532|0|3|II|2000_5_13815_12532
KLRLGELPLLPVIEIIRSMRLTDQINLALSSKKYAAVCEIASVKVGWINFHVQDEYTCLDLGKSTTLCCGENSYIDGIDKISYRKLSKWLAAGSSATPLQRLVCLFEKINIIFRSGNHYLLIYMNEMKNASVKDVMDVPIFKNCKNIALVKGEIESDDLRFVLDMAKNLKYFQILSTKVPSDFQHEKAFSIERIYYEDANWVRLENLLTMRNNFDVTLGKTSLTYSDFNKFLKFWVNSEVDMFMELYIKMEENINPQVLFDGLLRLDSTRFTDPVYFIISDSTIVNRKNPLLLVDHINGRLIFSAFSRNDDWFHVNEDQNSSTEKKKYQSEFDALRILEKQAELRKKMEGIENLDQDDMRRMEELDMQLNGLLAEGKFTVG
>csin-ksl-27 csin-ksl-27|281.12|ksl|1|423|OZ009941.1:16894136-16932688|11979|10699|0|3|II|2000_5_11979_10699
KLRLGELPVLPVIDIVRSMSLKDQIQLALSSKKYEAVCSIARVNVKWISFHVQDEYTGLDLGKSTTLCCGNKEHINEKDKISHQKLSKWLVAGSSATPLQRLACLSEEINKIFKSDDHHLFIYMDEMKNASVKDIMDVPMFKNCEKITLVRGEIESDDLRLVLDMAKHLKYFRLGTKVLSDFQHEKAFSIERIIYEDANWVRLENLLAMRNSTEVTLGMNSLTYSDFNRFLKFWVNSEVDMFIDLYIKKEENINPEILFDGLIFLNLLRFSHNPYLIVANSTLENRKRPCLYVDYLEEQIRFIALSQTGVWFRLNEDRSSSTEKKTFQSEFDALRILEKQAELRKKMEGMEVPDEDDMQRMKELDMKLNGLLAEGKFIVG
>csin-ksl-26 csin-ksl-26|247.23|ksl|1|423|OZ009941.1:16894136-16932688|7867|4772|0|5|II|2000_5_7867_4772
GFRFCDLPSIVIIEVIRAMTIQERIKLALSSPTMELLLQIAKPKPYTVILALAGEESQVTVYYKAKMFCGEDHNTFNDQEDVRKTDMARWLNPELSTQENTINVYRRILKVFPTDFFKLAIRLTDDNQEIIREMLTVPDLQNFKEIMIYGENIDKEYLDLVMGTLKDDRSIYVNVKNIPDGYYHENMFKFIAVDYLATRWIKLDHLFSLRDIQGVKLRKTIFTGQDINRLIKYWVNSDHDIMFETLSVTFEKTRKVSRELLFDGVVALTSHRNGRRFFLIACKPGTTRSFQLMSIQRKKVPSAVSFICEPTDQSNVSPEGSWRREFEILGILNQKKVLEDRLEVLLKEGSDAGDDERREIEGNLLELRNDLEVKGVDLATWIPEVL
>csin-ksl-25 csin-ksl-25|336.95|ksl|1|423|OZ009941.1:16894136-16932688|3495|1991|0|4|II|2000_5_3495_1991
GFPLHKLPIVAFIEVIRTMTIQQRIKLALSSSTMELLLQIAKPKPYTIILNLAGEESQVTIYYKTFLFCGEDSFELKGYENVKKADLSPWLNPELSTHENTINVYRRILKIFPTNFFKLAIRLTDNNQAIIREMLAVSDLKNFKEIMINGEKIDKENLDLVMETLEKDRSIVLRVKSIPDGYYHENLFKFVAVEYLATGWIKVEHLFTFRDMQRVKLNRCSFTTTDINILLKHWTNCDNDMFKKMHLIFDENTDVSIEGMCDGLVALSCYRNGDNFILVACKPGTSRKYQFMSIFHREDRPGIRFTCRLIDRPFPHNQRPAEPFRQEFEILEILSQKKVLEDRLKVILEPLEKREIEEQLRELRNDLEERGVLLNGQLPEVL
>csin-ksl-40 csin-ksl-40|259.54|ksl|1|423|OZ009941.1:16936042-16951456|13773|11789|1|4|II|2000_6_13773_11789
TFPLGKLPTLAIILVIRILKTQE
FKLALASKAMSKNVRLARIPSEWQIVIIRDEYPSLALSHLLLKLGKEQRLEEDPVRPRDLLAWYNPKLNNLQNVQNALKRYRETFISGPYGISFEMKDIKKTEIQEVLRMFLCEDCDLIEFNDGKLKKDDLDFVMNNFRGNLRMFDCEMPENYDHENILKHTEMHYSDARWVRPVHLLTLQNSWAIYLGKNRLTCMDLNIFLKFWINSEHDMIHLFLMDLDKTLFNDANALFDGIVFLRTFRFGFAFRIIAASSSKTRNQQLMAIRWGGGQLSITTWAKDEPVIIEEKEERSFSKEFEVVRILEKKRELEESLETEVEDGTRSEIKVKIEKLDWELVEKGVKFRDGISVLG
>csin-ksl-39 csin-ksl-39|321.90|ksl|1|423|OZ009941.1:16936042-16951456|10391|8870|0|4|II|2000_6_10391_8870
NLRLGELPLLAVIEIVKSMRLTDQINLALSSKKYAAVCEIASVKVGWINFHVQDEYTNLDLGESTKLCCGESSYIDGIDKISYQKLSKWLAAGSSAKPLQRLVCLFEKINIIFRSGNHYLLIYMNEMKNASVKDVMDVPIFKNCKNIALVRGEIESDDLRLVLDMAKHLKYFRILGTKVPSDFQHEKAFSIERIYYEDANWVKLENLLTMRNNMDVTLGKTSLTYSDFNKFLKFWVNSEVDMFMELYIKMEENINPQVLFDGLLRLDSERFSIPVYFIISDSTIVNRKDPLLLVDYINGRLIFSAFSRNDDWFHVNEDQNSSTEKKKYQSEFDALRILEKQAELRKKMEGMENRDEDDMRKLAKLEKMKEELQELKVRFSNGLAAID
>csin-ksl-38 csin-ksl-38|333.29|ksl|1|423|OZ009941.1:16936042-16951456|7983|6746|0|3|II|2000_6_7983_6746
KLRLGELPLLPVIEIVKSMRLKDQINLALSSKKFEAVCSIARVKVEWFFFHVRDEYTRLDLGKSISLCCGDKESNVNGIEKISYQKLSKWLATGSSATSLQRLVCLSERINTIFRSKNIHLSIYLDRMKNASVKDIMDVPMFKNCEKITLVRGEIESDDLRLVLDMAKNLKYFRIFGTKVPSDFQHERVFSIQSFEYEDAKWVKLENLLTMRNSIDVTLGTTSLTYLDFNQFLKFWVNSEVDMFVEFCIKMEENISLQVLFDGLLRLDSSRFDVPTYFIIAGSTMVNRKNPFLYVQYTHGRLKFWAPTEKEPFQSEIDALRILEKQAKLRKKMEGIENLDQNDMRRMKALDMQLNELLAEGKFIIG
>csin-ksl-20 csin-ksl-20|328.80|ksl|1|423|OZ009941.1:16875853-16891346|1222|3607|0|4|II|2000_7_1222_3607
QFPLHKLPIVAFVEVIKTMTIQQRVKLALSSPEMEMLLQIAKPKPGTVMLDLKEEESAVIVYFETELLCGDDHDQMEWNRDVQKLDLAPWLNPELSTHENTINVYRRILKIFPTNFFKLAIQLTDSNKSIIREMLAVPDFQNFKEIMIFGEKIDKENLDLVMETFEEDRSIVLDVKDMPDGYYHENMFKFIAVDYEASRWMKVEHLFSMRNVSDVKLIRSSFTVTDINMFLKYWTNCDNDMFKTLYVTFNEPTSVPIEIMLEGVVALSTRRNGDDFFLVASKPHTTRMFRMMSIFYTRDHLGILFTCRFIDQHFTHNCQPAESFRREFEILEILNQRKVLENKLNVLLEPIEEGKIQEQLRELRNDLDERGVYFDGFLPEV
>csin-ksl-21 csin-ksl-21|314.28|ksl|1|423|OZ009941.1:16875853-16891346|4352|6596|0|4|II|2000_7_4352_6596
QFPLHKLPIVAFVEVIRSMTFMQRLNLALSSPEMEMLLQIAKPKSGTVILDLNGEKSKVIVFKTKLFCGDDHAQMNWNRDVQKWDLTPWLTPELSTYENTINVYRRILKIFPTNFFKLAIHLTDSNQSIIREMLAVPDFQNFKEIMIFGEKIDKENLDLVMETFEEDRRIVLKVKDMPDGYFHENMFKFIAVDYYPSRWIKVEHLFSMRNVLNVKLMKSSFTVTDINMFLKYWANCDNDMFKKMHMSFDKPTRVLGRIMFDGVVTLISYRNGDRFFLVSCKLGTARKFQIMSIFYRRDRLGIIFKCRPIDQPFPHRRRPAEPWRREFEVLKILHQKKNLKGRLQELQEGTIAQGEIQKQLRELRNDLEERDVQLGGFIPEML
>csin-ksl-22 csin-ksl-22|305.88|ksl|1|423|OZ009941.1:16875853-16891346|7378|9487|0|4|II|2000_7_7378_9487
QFPLHKLPIVAFVEVIKTMTIQQRVKLALSSPEMEMLLQIARPKPGTVILDLKGEESAVIVYFETELLCGDDHDQMEWNRDVPKSDLAPWLNPELSTYENTINVYRRILKIFPTNFFKLAIHLTDSNQSIIREMLAVPDFQNFKEIMIFGEKVDKENLDLVMETFEKDRSIVLEVKDMPDGYFHENMFKFIAVDYNASRWIKVEHLFSMRNVLDVKLSRSSFTATDMNTFFKYWANCDHDMFIKMDVTSFDKPTSLPKEIMFDGVVTLISYRNGDRFFLISCKPGTSRKSQLMSIFYRRDCREVYLTCRPIDQPFPHNRRPAEPWRREFEVLKILHQKKNLEGRLQELQEGTIAQGEIQKQLRELRNDLEERDVQLGGFIPEML
>csin-ksl-24 csin-ksl-24|325.80|ksl|1|423|OZ009941.1:16875853-16891346|11909|13621|0|5|II|2000_7_11909_13621
GFPLQQLPLLVMSEVLRSMSLQERIKLALASKKMELLLRLVRPAPGRIILDLNEEESQIIIYYEVSLCCGTIQPEILENDIVTRADLTPWLNPELSTCENTIRVYRRILKLMPTNFLKLAVHLKESNSPMINDMLSIPDLQNFREFLVFGDEICSGNLDLVMETFEEDRSIVLAVKQVPNNYYHENALKFIAVEYDDSHWIKLDHLFSIKDLISLKLRKSHLTRFEINRLIKYWIRSDCDMFSTMNLSFKEKTSLKLTDLFEGILALKSFRRTDFFYLVASKPSRNRKFQIMSITWKNKTGFNMTCRSIDEKFLHEDQLVDSWRREYDALIVLEEKMRSEEKLKRIQKKKELYTQKSLTEMMIELEVRGVNFTGSIPVIQ
>csin-ksl-46 csin-ksl-46|325.23|ksl|1|423|OZ009941.1:16995006-17023645|14504|12663|0|3|II|2000_8_14504_12663
KFPLTKLPTLAFRHILSIMSPKEQVQLAITSKKTEAMIQNEKMKIKICCVYIQEEFSNIMLGSRALTVFCGSESYEEDKISWPHIVRKDVLPWRDQNLSPLQNTLRILRRCQLLYPKMQVYDVGFQAGLVKSIGVEEILNIPEFQNWGRFTVFGDEVEAKDLDLIMDKANETREIKLYMGAPETYNHENAFKFQNITYEDARWVKINHLLTLRNSNIVFIGKEKLTSKLSYDEINLLIKFWVMSDDNMFRQLFIYVKHPTIHEFQDLFRDLSVVTAFRSKFRYYLIASHSSDKIPLLSVRFFKECIRLQTLVPDEIEPDYKTPWTREYKILKIFTEKKVFEAQLADLERRQDGADAPKIEELKQNIEKLEEELMTHPIYYLNGKVVVE
>csin-ksl-44 csin-ksl-44|197.91|ksl|1|423|OZ009941.1:16995006-17023645|8186|6293|0|3|II|2000_8_8186_6293
KFPLTKLPSLAVKNILQIMGPTEQIQLAISSKKIEQHMQMERLRTDPVWINVQGEYSLILFSNTAVFCGQKFYEVVQNNGTIAENITTADILAWRDQNLLVYRNMDTIFHRLQLLYHDLKFDILLDTTYFGPDTMKDVLSIKSWKNADNVFVRGKRMLTFQELDFIMEEVEAKKSLTIKAAFPANYKNDNAFKFFNIHYEGAHWVTLRDLMSLKNRNEIYLSGATLTMKSMNTFIKYWIYNKNDMFRKLHIRSSKRLTPGDVSICIRNLPVLKTTRENQVYYLFACRLFKDRKFRVMACQFKTYSVRLTTFLPNKARYDLKFCWKKEYQILTLLTRKYTCQRQLAFWEKKEAQMDRVEQENELVEIAEKKIRAREEIQRMETLLRQMPIHFENDIRAIMN
>csin-ksl-43 csin-ksl-43|312.55|ksl|1|423|OZ009941.1:16995006-17023645|3558|1982|0|3|II|2000_8_3558_1982
KFPLTKLPSVAFRHILQTMEPKEQVQLAIASKKTDQMIQMERMKMEKCGVVFQGDYSNIFVGNDKLTIYCGTRTYSANWKFPIIPLKDIKPWKDTTLSHLENTIRILQRCQLSYPGMSASWLCIKPEILKSSTVQEILSMPDLQNFKRISIFGSTVEAKDLDSIMDLGNGNRWITTGIDTRIPEDYTHENAFKFHKITYNDARWVKLNYLFTLRSSDFVHLGNKELASNLRYEELNILIKYWILCDQDMFRLLTISMSESRQVAIRDLFKGLVAVKAFRNGVPFHLIAGQPSETKKFPLLSIQFNTSICFRALDPDVAERGLKDPFTREWKILRIVTEKKDLKEQLDIIQDGPRREELILKIDKRNEELIAHPVYYQNEILVVE
>csin-ksl-33 csin-ksl-33|323.36|ksl|1|423|OZ009941.1:16894136-16932688|27571|28851|0|3|II|2000_9_27571_28851
MLRLGDLPLLPVIEIVKSMRLTDQINLALSSKKYEAVCEIASVKVGWINFHVQDEYTNLDLGKSTTLCCGEKAYIDEIDKISYRKLSKWLATGNSATPLQRLVCLFEKLNSIFRSDDHYLLIYMDEMENASVKDVMDVPIFRNCKKITLVRGEIESDDLRLVLDMAKNLKDFRLDTKVPSDFQHEKAFKIERIVYEDANWVKLENLLTMRNSTYVTLGTTSLTYSDFNKFLKFWVNSEVDMFFGLFIKMEENINPQVLFDGLLRLDSARFNTPAYFIISDSTIVNREYPLLIVHHINGKLKFLAFSRIGVWFHMNEDQNSSTEKKKYQSEFDALRFLEKQAELRKKMEGIENPDQDDMRRMKELDTQLNGLLAEGKFIVG
>csin-ksl-52 csin-ksl-52|312.37|ksl|1|423|OZ009941.1:17029167-17054824|6590|8178|0|4|II|2000_10_6590_8178
MFPLRNLPLLAIIEIVKLMSHEERFKLSLTSKLMTFLAKVHQLPPADIVADIGKDSVTITVQFGKVNPIKFEIYCISNGFKRKKEEKELWLKSQSDSYLTTTGQAIQQLQSIFLTQVFLIKTKTEFIEKGKLKEILTEKYLKTWNAFSIDGGNQTTENLNMIMDLASPMKRIEFVHSTMPEGFRHEKAFKFLDSDYSDARWVKMEDLYALKGNHNLTLGRTNFTAEEVKTFVNYWVNSDVDMFWWMDLRVNPNQNLSGILEGLVVLEHLIGANILVEYTLAKTTSLNRQCTVLAANRAIGSVIFSAWDPEENFPAKDGQPREVRKIYEILKWLEAKKTLEETLKMVDNDFERNRLQLEVEKLVVQLEENEVVFLNGKATIF
>csin-ksl-55 csin-ksl-55|253.32|ksl|1|423|OZ009941.1:17029167-17054824|12313|13662|0|3|II|2000_10_12313_13662
TLPMQNLPLLATMEIIRTMSHVEQIKLALTSPEMEALVQYARIKVEKFKVVFNDQRSNIEFGSDPILLLYSGPQSQDIIGPQNLEINMRKWLSLEKVNERIQNIFKIPSVEVLVTFPCEGLGGSLFLANCLERCSNLTINGTEVMEEDFRFILETADRNMTVEIKDVKVPEGFQMENALKFHKFTCDNAHWISLQNIYSIRNLSTITIGKNNFHNSDINEIIKFWIDQDEDMFQLLKVDLLEAHVLDKIFEGVVVLYSKREAYSFYYVASKSESTKKRPILCCFLYVGGIRMTTWSAKGNAVLNDGTTVVIEREEKVLKVLKKKDDLEKSLAMENLEDREEKLVEWENNEEELLELKVRFSNGFAVIY
>csin-ksl-56 csin-ksl-56|280.55|ksl|1|423|OZ009941.1:17029167-17054824|14444|15723|0|3|II|2000_10_14444_15723
KFRLGELPVLPVVDIVKSMRLKDQINLALSSKKFEDVCKIARGKVEWFCFHVRDEGTFLDIGKSTSLCCGNKEYVNEKDRISYRKLLKWLVAGSSATPLQRLVCLFERINAIFLSNDHHLFIYMNEMKNASVKDVMDVPIFKNCENIALAGGDIESDELRHVLDNAKNLKYFRLLEAKIQSDFQHERAFSIECIEYEDANWVKLENLLTMRNSTEVTLGTTSLTYSEFNKFLKFWVNSEVDMFSELCLKMEENINPQVLFNGLLRLDSTRPDNSAYFIIADSAMVNRKNPLLIVQYKNKQLTFFAISRTQNWFYADEDQNSSTEKKTFQSEFDALRTLGQQAELRKKMEGIENPDQDDMRRMKELDMQLNGLLAEGKLTVG
>csin-ksl-57 csin-ksl-57|319.45|ksl|1|423|OZ009941.1:17029167-17054824|16253|17524|0|3|II|2000_10_16253_17524
KLRLGELPVLPVVDIVKSMRLKDQIQLALSSKKYEAVCSIARVKVGWINFHVKDEYTYFYLEKGTKLYCGKKSSVNRSDKMSYRKLSKWLATESSATPLQRMACLFEKINTIFRSDDHYLLIYMDEMKNASVKDVMDVPMFKNCEKIALVRGEIESDDLRLVLDMAKNLKYFRILSTKVPSYFQHEKAFSIKRIIYEDANWVRLENLLTMRNSTYVTLGTTSLTYSDFNEFLKFWVNSEVDMFINFFGKIKEGIDPKVLFDGFLRLDSTRYTIPAYFIISKRDIVNRKRPFLLVDYYKGELRFLSYSTEIYEFKRDKLEEKKFQPEFDALRVLEQREELGKKMEEVEGLDEGDTKMMEELNTKLNVLLAEGKFTIG
>csin-ksl-58 csin-ksl-58|282.30|ksl|1|423|OZ009941.1:17029167-17054824|18136|19419|0|3|II|2000_10_18136_19419
KLRLGELPLLPIIEILGSMSLGDQIRLALSSEKYEQLCKIARVEAPWYCLHVMGEILNLDVGSMTTLCCGEECSDSEKDIITSQEIKKWFNQNNVSSPLLNLIGVFERVHAIFPTDEELEFFIYFDEDNFKLEEIFEHFLFKNCKDLALVRGEIDAKDLSYILDTAKELNFLRLLDIKVPSDFQHERAFSIECIEYEDANWVKLENLLTMRNSTYVTLGTTSLNYSDFNKFLKFWVNNEVDMFLELCITMDENINPQKLFDGLLRLDSARFTTAVYLIIADSTMVSRNNPLLYVQYINGKLKFKTYSRTCAWFFVDEDRNISTAKKTFQSEFDALRTLEKKEELRKKMEGMELPDEDDMQRMEELDIQLNELLAEEKFTVG
>csin-ksl-59 csin-ksl-59|301.30|ksl|1|423|OZ009941.1:17029167-17054824|19991|21271|0|3|II|2000_10_19991_21271
KLLLGELPQLPLVEILRSMSLKDQIKLALSSKKYEEICKMAMVKVKWFGFHARGDMTNLNVGPATKMNCGKEQFIDNLDNITYEELKKWCNLENSSTPLHNLLSVYERVNAIFRTNVHHLLIYKEDLKTITLKDVLVIPLFKNCESIALVRGEIDSDELCHVLDTAKHLKYFRLLEAKVPSDFQHERAFSIERIEYDDANWVRLENLLTMRNSTYVKLGTTSLAYSDFNTLLKFWVNSEVDMFIDLLIEVTEGIDSTVLFEGLLRLDSTRYTIPAYFIISKRAMVNRKRPFLLVDYYKGDLRFLSYSLTFTEIRELKRDKLEEKKFQPEFEALRVLEQREELGKKMEEVEGLDEDDTKMMEELNTKLNVLLAEGKFTIG
>csin-ksl-60 csin-ksl-60|229.56|ksl|1|423|OZ009941.1:17029167-17054824|22001|23756|1|3|II|2000_10_22001_23756
YFPLKNLPLLATVEIIKSMSIKDQIRLALSSEKHEELCKIARVKVTWLCLRVRDEYSSLDISPKTMLCCDETLFLEKGFDTILLQELAEWCESGNILPSLQNLMSVFKRVNAIFKCDEFHLFIDMSRTYKISMREIMVIPLLKNCENLALSHGRIESTDLCYLLDSMKHLKYLRFLGTKIPRDFQHERANFLD
ERIVYEDANWVKLENLLTMGRCTNVKLGENQLTYQGLNRFLKLWVNSTVDMFNNMTIEMRERIDPQVLFEGLLRLDSSRFIDPTYFIIADSTMVNRRKPLLYVYYGDGTLRLFAYARNTVWFRGNEDQSKSTEKKTFMLEFDALRVLQKREELRKKMEIMEEAAEDDTKMMEELNIELNGLLEKDLFKIG
>csin-ksl-18 csin-ksl-18|319.18|ksl|1|423|OZ009941.1:16842220-16850326|1222|4579|0|4|II|2000_11_1222_4579
EFPLHKLPIVAFVEVIKTMTIQQRAKLALSSPEMEMLLQIAKPKPGTVMLDLKGEESAVIVYFKTELLCGDDHDQMEWNRDVQKSDLAPWLNPELSTHENTINVYRRILKIFPTNFFKLAIQLTDSNKSIIREMLAVPDFQNFKEIMIFGKKIDKENLDLVMETFEEDRRIVLDVKDMPDGYYHENMFKFIAVDYEATRWIKVEHLFSMRNVSDVKLIRSSFTVTDINKFLKYWTNCDNDMFKTLYVTFNEPTSVPIEIMLEGVVALSTRRNGDDFFLVASKPHTTRMFRMMSIFYTSDHLGILFTCRPIDQPFTHNCQPAESFRREFEILEILNQKKVLENKLNVLLEPIEEGKIQEQLRELRNDLEERDVQLGGFIPEML
>csin-ksl-80 csin-ksl-80|308.69|ksl|1|423|OZ009941.1:20011284-20026069|4278|7005|0|4|II|2000_12_4278_7005
PFPLLKLPSVPLELITKLMEPHEVLKLAMCNHRLELLLRTRKYKLQRFTTYLCNECLEFLITELSKKFKTQDNEYLDFKWFHESEKWEIYTLISALYSAQELEWVFPLDTVSEQSILESLDFVLSTNFTRLGICGGQNGIYSGQISAELLTEVIDKVPLTKFLDISTNIPERFKNPNAFKFATTRYRHAHWVSIDDLCSVRNPGVIYLDRTNFVSHDINRFLRYWIDCDEDMMMKLNMSVHNGTVWDVSVVIDGFVSIEAERQRGYRRFVFNTKNQTRRKNNLGYLYIFEGSAVVFRSLNYKDGRRLEIDLLRLLNQKKTLENELQEIRRQEPSAESERRKREIRRELAVVEEKIDEDNVEEYLFRMG
>csin-ksl-81 csin-ksl-81|312.73|ksl|1|423|OZ009941.1:20011284-20026069|7706|10317|0|4|II|2000_12_7706_10317
PFPLLKLPSVPLELITKLMEPHEVLKLAMCDPRLEMLLKTRKYKLQRFSTYLCSQRLRFWITELSKKRRDCFKIRFH*GKNFLDFKWFHESEKLEIYTLISNLYSTQVLDWVFPLDTVPEKGILESLDFVLSTNFTRLGICGQRGRIGIYSGQISAELLTEVIDKVPLTKFLDISTNIPEGFKHPNAFKFATARYSHAHWISIDDLCSVRNPGVIYLDRTNFDSHDINRFLRYWIDCDEDMMVKLDIRVQNGPVWDVSVVSDGFVSIEASRQRGYRRFAFNTKNQTSRKHNLGYLSMKGSEVVFRALNCKDECQPESDILKLLNQKKTLEDELVEIRRQEPSDELERREREIRDELMVVEWKFNDDKVEEY
>csin-ksl-45 csin-ksl-45|311.47|ksl|1|423|OZ009941.1:16995006-17023645|10651|12258|0|4|II|2000_13_10651_12258
KFHLTKLPAAALKQILQTMQPAEQILLSMASKKAAEVIQKESLKLRDCNVFIQDEYSMVTMNKGSFTMSCGNAWHEPQIGIKLVYKNLPQWAKPPLSSLQNTASVLNHLLSLYPKLSLNTLSIDFNRIQTISVEQILSVPIFRKWEQITIKGKKIEARDLDLIMDLATSKRKIFIEKALIPVNYSHENAFKFGKIEYRDARWVKLENLFSLRNSLSVHLRRCRLHYSDVNLFIKYWMHCDEDMVRELNLYIFEPSALADIFKDLSVMKAVRKGKDYYLIASEPTETKKFNLLVVSYFVNTIILRFYEPNLAGLRMTIPWTREYEVLKILTEKEDLEKHLKELEEGRREARAEIIEELKEMIKTLTEKLNTYPIYYEVDGMVAVE
>csin-ksl-47 csin-ksl-47|241.80|ksl|1|423|OZ009941.1:16995006-17023645|16230|17787|0|4|II|2000_13_16230_17787
KFPLAKLPSVAFRHILQFMNPTEQIKLAIASQKMEQRIQWEQLKTQECFVCCEGEKSLVAFPTSNIFCGPENYEEKNEDGKKDLKCIFFRENPKLSTLSNIALVLQRIQILYSDFKFGFYFNPSNMESFNLDLVLSAQKLETADNIKIAGGTINSDDLDTIMKIWSPEKNLCVSSKIPANYRHKKAFKFRNIVYDDAHWITLKHLSTLKNSTHVKIGVNHGLTCIDLNRFLIGWTRCNRDMFRTLSFAKRNWVLTVQQERQLFRDLVVVEAYRGKGHYSLIICNPSTSRTHTILAVNITKSEIRFSTYAPDEIIPKLNTTWAREFEVLKLQNEKKKLLKELTMRQLNEDSGEAEQEEAARKIVEIRERIQEVEKVVKTRIK
>csin-ksl-48 csin-ksl-48|203.37|ksl|1|423|OZ009941.1:16995006-17023645|20460|21974|0|4|II|2000_13_20460_21974
EFPLTKLPSLAFRHILQIMHPTEQIRLAISSRKMEQRIQWEQLKPQECFVCFHSEQSLVAFPTSNIFCGPEHYEHQNKDGTIRGRAIQADVRLWRNPYLSTFPNIALVLQRIQSLYKNFKFGLFFNSDNMEPYNLKMVLGVQKWQTADNIYIAGVTINSEDLDTIMEMWSPEKSLCISANFPANYTHKKAFKFRNIVYHDAHWITLKHLSTLKNSNHVKIGENHRLSVIKLNTLLRFWTRSNCDMFRKLSFAKKDWVLTVEQERQIFRFLPVVRTSGKPRSYLITCNPSTTRIHTILAVNITKSEIRFSTYAPDEIIPELNVSWTREFEVLKLQNEKKELLNKLRQLQKNSKEIEQKETAQKIVVIQERVQEVKKMVKAKIK
>csin-ksl-49 csin-ksl-49|276.84|ksl|1|423|OZ009941.1:16995006-17023645|25111|26654|0|4|II|2000_13_25111_26654
KFPLTKLPSVAFRHILSIMPPKEQVQLAITSKKTEKMIQMENMKISRITVNIQQEYSNIKLEHETRFGDEALTIFCNSKTYEKNPVTWPHITMMDVLPWKDKNLSPLKNTIKILRRCQSLYQKVPRLDLGINADNESTNVEEILNVPEFQNWRAIYVFGKKIEAKDLDLIMLRAREDRAIIANMMLEIPENYSHWNVFKFYNIVYDDARWITLDHLLTLRNSNQVFIGRKHLESKLRYDELNRLIKHWIKSGYHMFRELHIRQPVSRELIPDIFKGLAVVVKYKNNWPIHLIASQHFETKKFPLLTVRLHTGKVAFHTFSPDEIDPSFGTPWTREFKILKNFTEKKLIEEQLEKLEKRRLRRLRRDDYAWKVNELTEKQGKLEQELLSHPVYYENGMLVVE
>csin-ksl-41 csin-ksl-41|311.48|ksl|1|423|OZ009941.1:16955450-16960166|3232|1576|0|4|II|2000_14_3232_1576
GFPLHKLPIVAFFEVIRIMTIMQRVKLALSSPEMEMLLQIARPKPGTVILDLNGEESKVIVYFKTELFCGETQTQMKRNRDVRKLDLAPWLDPKLSTHENTINVYRRILKIFPTNFFKLAIHLTDSNQSIIREMLAVPDFQNFKEIMIFGKKIDKENLDLVMETFEEDRSIVLEVKDMSDGYFHENMFKFIAVDYNASRWIKVEHLFSMRNVSDVKLRRSSFTVTDINMFLKFWANCDHDMFKRMHVSFDKPTRVPREIMFEGVVALISYRNGDPFFLVASEPHTTRMFRMMSIFYRRDLLGIRFTCRLIDQPFPHNRRPAESFRREFEILEVLSQKKFLEDRLKVLLDPIEQRGIEQQLRRLGNDLKKRGVQLDGLLPEVL
>csin-ksl-15 csin-ksl-15|310.89|ksl|1|423|OZ009941.1:16290367-16295488|3183|1901|0|3|II|2000_15_3183_1901
KLRLGELPLLSVIEIVKSMRLKDQIKLALSSKKYEAVCKIARVKVKWFCFHVQDEYTGLDIGKNTKLCCGEKEKMNETDKISYRKLSKWLVAGSSATPLQRLVCLFKEINKIFRSDVHYLFIYMNEMKNASVKDVMDVPMFKNCEKIALVKGEIESDDLRLVLDMAKNLKYFRILGTKVSSDFQHEKAFSIERIIYEDANWVKLENLLTMRNSTYVTLGKNSLTYFDFNKFLKFWVNSEIDMFIDLFIKMEENLNPEVLFDGLIYLNLLRLRHNAYLIVANSTLEKRKRTCLYVDYFEEQIRLFALSQTRVWFRLNKDRSSSTEKKTFQSEFDALRTLEKQSELRKKIEDMEVPDEDDVHRMEELDVQLNGLLAEGKFTVG
>csin-ksl-82 csin-ksl-82|300.53|ksl|1|423|OZ009941.1:20011284-20026069|13456|11730|0|4|II|2000_16_13456_11730
PIPILKFPSLVLEAITRMMPPNEVLKLAICNRRLELFLRTRKYRIQRFKTYLSDSYLSFRFIGYFENMDTQRVYFQFLIQKTYLFATMLKNSKISLGQLSRRYIKQRDKNLSYFHYFCWFERFEIQRRICSLYNIKIFEWVFCMDKLHKNNFLHFLKIVLMTKFQKIEIYGNREISAELLKEVLNRVSQTSILSVAVPIPKDFIHPNTFKFHKIIYRDARWLSIEDLFSIRGNSKVKLMYTNFDCHDLNRFLKYWADCADDMMKTMFVRLKNGVVCDEMILADGLIWIAFDWDGYAHFLIKATNESNRNRIIGHLHLLGNAVFFSTWGYDSDYRQDIDILRLFQELKVVENEFLTIIDESEESQRRREELNLEKARLQRKINELNGSFTFDDVI
>csin-ksl-79 csin-ksl-79|283.40|ksl|1|423|OZ009941.1:20011284-20026069|3619|1780|0|4|II|2000_16_3619_1780
PFPLLKLPSLPLELVTRLASPLEIVKLAMCNARLEIFLKTRKYKILRFAPYVYNRCLKFRITELPIENDYQVIQFDSNDNNTHIRDEGNRKPLMNLGELSSRLKAEDNKCLKFKQFNESEKFEISSLISSLFSTPEVEWLFKQDEVPQESILQSLNFVLSTNFTRFVIFGGEISAELLSELIDRVPLTKIFEIGSNIPKGFKHPNAFKFATTQYNDARWVSIDDLCSVRNLVKIDLEYTYFNSHDINRLLRYWINCDEDMMLQLYMGVHNGTVWDVSVVSDGFVSMEMTHHPDHRKILFKTKNGTNRKYTLGYLCIRDTVLSFRALNDHREIDFLRLLDQKKFLEDELEKIQEQKPSEELERRKQEICRELAVLAKKFDNDNYADYLI
>csin-ksl-2 csin-ksl-2|288.44|ksl|1|423|OZ009942.1:6408054-6412742|1357|3374|0|4|I|2000_17_1357_3374
PIPILKFPSLVLETITRMMPPNEILKLAICNRRLEVFLRTRKYRIRKFKTYLCDSYLSFRFIGYFGNVDTQRVYFHFIFTKNYYRYIKQRDKNLSYFYYFCWMERFEIQRRICSLYNIKSFEWVFCLDKLHKNSFLHFLRIVLMTKFQKIQIHGHSEISAELLEEVLNRVPQTSILNVDVPVPKDFMHPNAFKFHKTIYKDALWLSIEDLFSIRGNPKIKLMSTNFDCHDLNRFLRYWANCEEDMMGTMFIRLKNGVVTNEVIITRNLTGLAFDSKGYAHILIKAKKETSRNGIVGHLHLLGNSVFFSTFGYHIDYRQDIDILRLFQKIDELEDEVLTIMGESEELQRRREELNLEKIRLQRKIHELNRSITFD
>csin-ksl-63 csin-ksl-63|195.32|ksl|1|423|OZ009941.1:17055092-17064876|7784|6508|0|4|II|2000_18_7784_6508
TFPLVKLPFLAMERVIKLMDSEEQLKLTIISKKMSRNVKFSIPKKHKYEMSFGSKISKVLMSDKIEVTSKELKKCMPQKKEKETSPVSATLTAFHRIQYSSPKSEYSFILHPHKMSNKVINEILEIPKIGHCNTIEVVGGKLKKTELDKLMELRELVEKVEFCGTKFPKNYFHSKAFNSKTVSYFDATWVKIENLYSTGSQTEMIRLGKNKLTSKDLNSLLKYWTTSEHDLFREIHIDISPGKIDFDEIFEGLLALFMSGPPTQSDIKHGFILVEPMPSREQRVLFVHSSGKILSIASFRSTSLLGDINPRSEYDVLNTLHRKRALEQQETSEETRAELQQLYAQLLQDRVIFVNGQAWKL
>csin-ksl-62 csin-ksl-62|286.60|ksl|1|423|OZ009941.1:17055092-17064876|5270|3911|0|3|II|2000_18_5270_3911
GFPLRNLPLLATTEILKSMTHRDIIKLALSSRKHEKICVFARAKAKWFAFHVRGDLSCLDVGPNTKLFCGTETVAVKQETVSYRDLTKWFDLANTSPLQNLVNLCNKANSIFQSTQTHLIVYMDDTRNPSVQDIMAIASFKNCKNLRLIRGSIKSNDLCYLLDTMKELVEIRVSGTKIPRDFQHERAFNMKHIFYEDANWVTLKNLYTLKHSYSVTLGTTSLKFSDYNKFLKFWINCELDMFINMYIKLEEDIDPNVLFDGMIWLRSRRFSSPFYFIIANHEMKQRENAMLGINKYQGHMTFSAYSRTMIWTSDGTDTDADGTKKTFQLEFDALKVLEQREELSKKMEGMDEVDLDDIRKMKELDNQLNGFLAEGKFTIG
>csin-ksl-61 csin-ksl-61|288.65|ksl|1|423|OZ009941.1:17055092-17064876|3176|1901|0|3|II|2000_18_3176_1901
KFRLAELPELAVGEILKSMSWKDQIQLALSSKRGEKMCKIARTKVTSISFHVRDDYTNLTLGRAIKLYCGEKELDINEENKIARRELTRWFGIGDSILQNLVSLHEKVNTIFRCNHHNLFIYMNEMNSISLDEVMTIPFLQNCKNLTLAHGEIESEDLCYLLDTMKELKGLRLLGTKIPGEFQHDRAFTIERMEYEDAKWVTLENLLSLKNCPSVKLGSTSITYGDFNRFLKFWANSEIDMFKMLNIKLEGEFDPQTLFDGLLRLDSLLYKTPIHFCMASSKLAERKTPLLLIGYMHNELRMIAHSRISVYKSQTTGEFKSFQSEFDALRILEKREELREKMKRMEVAGEDDVREMEELKTRLDELLAEGKFRIG
>csin-ksl-23 csin-ksl-23|288.52|ksl|1|423|OZ009941.1:16875853-16891346|11596|9632|0|3|II|2000_19_11596_9632
GFPILNLPLLPLCEVIQLMTLHERIKLALSAKIMEAVVQAAKPKISFLELVFRGEKSHVHFEDHVALFCGKNVLAKEVEIMKNTEILPWLHPNLSVVENTMNVSQKIRSMMPTDFLSIVIYLTQTCSLREVLNIAEAKNNCHCIAVFGSDISREDLDLVMQLSHRRRNIQLGVDRIPEDYTHRNSFKFCGIYYKNASWLKLDNLLAMKNCNLVTLGKITLPVSDINKLMKYWMDCDYDMFECLTMKFKGKVKIEKDIMFEGIPVLRVERSGKFYYLVLSKPSATRKFAILTLTWKRSIVFKAEQVGESWSRESEILTTLKQKKNLESQLERIQQKKGIRHLRCYQIQESIQNLRMNLEANGLNIDRLI
>csin-ksl-69 csin-ksl-69|282.78|ksl|1|423|OZ009941.1:19846320-19856507|4893|1678|1|4|II|2000_20_4893_1678
PFPLLKLPSLPLELITKLMGPHEILKLAMCNRRLEMLLKARKYKLQRFTTYLSNQCLRYRIHELSKKRSDFLYIRFHCNDDT
QRKKKDRNNLMNMGELHSRFKTQDNKYLDFNCFHGPEKLEIYTLISALYSAQDLEWVFQLDTVSEQSILESLDFVLSTNFTRLAIWGDQTGICCGKISAELLTEVIDKVPLTKFLDISTMIPKGFKHPSAFKFAKTRYRWARWVTIDDLCSVRNPAEIYLECTNFNSHDINRFLRYWIDCDEDMMVKLDMSATRSVWDVSVVIGGFVSIEMTSRSFYRKFLFNTKNQTNRKHNLGFLSINDSAVVFRTLSSNDGFQPELDLLRLLNQMKTLEDEMWEIRKQELSEELKRRKQEIRDELMVLERKFNEDNVEGYRFRMG
>csin-ksl-7 csin-ksl-7|222.24|ksl|1|423|OZ009941.1:15048477-15063614|1536|2976|0|4|II|2000_21_1536_2976
AFKLFHLPRLAYEHAVKLMVIEDIFCLSCCSINVPDILKHMNMKLKTVTVYWNTTPTIELERTLHEYCFVEMRQAIDSNYIATGKSRLRHKWNQSMVSMTMNKFEDCIRFSDHVLSTFKNQKFDIIFRLENQENKTVRKYLTHALAGNYDRLSILGIQTASVEFFNYLMNNVNLKAGLRMTCLIPENFRHENAMKFKSVEYSNACWITLDDLKSIRNLDSVILENTKFNSEDLNNFLHFWINSDYDMMGRLTVTLTRGNALDRESILKGIVNFKVERQKFDSYYILSKENPQKKYKYGRIKFDGLRSMNLEAYEQDGYSADTISYLKLLEKKKSLQIKKIELQEDETSLLKNWKGFTVGEFDRDIKAVRSQKEEAAIELEKIEKQLDALGLIDVN
>csin-ksl-8 csin-ksl-8|153.15|ksl|1|423|OZ009941.1:15048477-15063614|4132|5883|0|4|II|2000_21_4132_5883
FFKLLYLPHLALEHVMKLLTIPDILNLIKTSQYAARLISLMRIKINKVFLFWKYSPCVEISRSKDDNFCIEFQWMPKSFMTTLKSRYIFDKLIYYTLHCNKDCLEFSDQILSVFKVEQIEHKFLFIGMEYEVLRKCLSDVLSRKHTNVSIITNRIGPKFLNYLMETVDKNSGLEISAFIPNHFQHENAMVFKSLKYSKARWVTLNELKSIRNSDSVFLGETKFTCEDINNFLLYWKNSEFDMMRRLRIQLAKGSVLTRKVLDGMVNIEFDVSGRTVYNIMAKQKPGRKFLLGKVTIDKENNVIELETFLPKELGKEFLLLFQLCERESKLKKKRNELNGEEGLIQSAETLFIPNQKIAGIEIEKKEIDKELCSIQKELNRLEIYDKDGELYWN
>csin-ksl-9 csin-ksl-9|280.49|ksl|1|423|OZ009941.1:15048477-15063614|6377|7770|0|4|II|2000_21_6377_7770
SFNLFRLPLLAYEEIIKMMIIQEIFCLSYCSRRVTEAMSIMNIKLDAVFVHWDTIPVIEIWRTENEICFNTNTFRHETKRSLLFLTKSKMEDCAQLSDHVQSVFKINEFHVIFNPDSLKLKKMRKHTSIALAKNYDCISIAGKKHLPLEFFNYLMNTVKLTAGLKVKCVMPQNFRHENAMKFRSVEYSEASWVTLDDLKSVRNTFSVKLGSTLFNCKDINNFLHFWINCDYDMMEWLRVSLVTGIDLDREAIFDGLVTVKSEKSRGVVHYLLSKEHSQKKFTVGAIIFNYHDKALSLEAYEPDDIFANTISCLKFLEQRKNLKNTKIEMNSMETNLLKNWNEYTIGDFDKEINAIRSQKEQVDMELGKIQMKLDEIGFVD
>csin-ksl-10 csin-ksl-10|238.22|ksl|1|423|OZ009941.1:15048477-15063614|8053|9471|0|4|II|2000_21_8053_9471
AFKLFHLPYLAYEHAVKLMVIEDIYCLSCCSKKVTDILKHMKIQMDAVIINWQTHPTIEIERTFTEYCFVETYKGSDPKLMESLESQYRHDGFGFLAYITMNDFEDCARLSNHVRSIFKIQKFEIVFYSEDQDNEKMKKYLSLALDEQYDRLTILGIKTASLEFFNYLMNTVNLKGGLRMNCVIPEHFRHENAMKFKSVEYSNACWITLDDLKSIRNLDSVILENTTFNSEDLKNFLHFWISCEYDMMGSLTVTLTRGNALDRESILKGTVNFKVKRPKFDAYYILSKEHPQKKYKYGRIIFEGLRSMHLEAYEPDEYSADTISYLKLLEKKKSLKIKKIELEKKETSLLKNWKEFTVGDYDLKIKAIRPRKEEIDFELETIQKSLEQLGFVE
>csin-ksl-11 csin-ksl-11|157.62|ksl|1|423|OZ009941.1:15048477-15063614|10513|13436|0|4|II|2000_21_10513_13436
SFKLVHLPFLASEHVFKLMNIQEIFSLSLTSRKIAGNIKLMNVKIKKLDVEWCCWPIIRLIRSDTDYCELKLVDYHHDLLDPPSIFRYNNKHSMAHESEDNLKECLNFLDHIDSVFKTEYIENEFELPELNFNDLKKYVSLVLSRNHSNITIFGHGRFNSTIFEYLMENIDLSTNLKLNYCSPIPVRHENMLKFKSFEYPIASWMTLDDLKSIRNCDSVVLKRTNFGSQDLNNFLKYWINCESDMMRSLKFEFSRGLSVANILSGIVNIEIENRYYVMAKRNPGRRSLVGSVKFKNCDIEFTTHPPKGRYEKMVSILELSQKKLDLENRKSWLEGEMRNAETLHGFEQEINGIRCQKAEFDKELESLQKELDRLG
>csin-ksl-71 csin-ksl-71|275.11|ksl|1|423|OZ009941.1:19926949-19934023|5948|1807|0|4|II|2000_22_5948_1807
PFPLLKLPSVPLELITKLMGPDEILKLAMCNLRLEILLKTRKYKIARFTTYLCNHCLRFWITGLSKKRGDFLDIRFHCNNDTSHSKEEKDCKHLMNLGKLFSRFKTEGNNSLDFKWFHESEKLEIYTLISALYSAQELEWVFPLDTVPEQSILESLDFVLSTNFTRFGICGGQNGLCGGQISVELLTEMIDKVPTTKFLDISTNVPEGFKHPDAFKFATTRYRHAHWISIDDLCSVRNPGVIYLDRTNFDSHDINRFLRYWIDCDEDMMVILNMSAQIGTVWDVSVVIGGFVSIEATPQLGYRSFLFNTKNQTSRKNNLGYLSMKGSKILFHALSYRDGCQPKIDLLRLLNQKKALENELEEIRGQETSDELKKRKQEIRDELMVVERKFNDDNVEEYIFRMG
>csin-ksl-54 csin-ksl-54|255.50|ksl|1|423|OZ009941.1:17029167-17054824|11794|10365|0|4|II|2000_23_11794_10365
GFTLLKLPLLARNLVFALVDKKDLISLALTSHQTRHSLKLSDEKIKSVKIYFRALFDRSHAIVIFDWTRGKTEFFCTEKGFKFFDWFRPMGAQEVENTWLRTEFSSPFENSLDALRFLYSTFRINKDVNFFIVYKKSGISFEDIISNPELKNWKFLEYKSRDITKEHLDFIMESANYSRQIEIFCDIPKDYRHENKFLFERCVYHDARWIVIEDLLKIENAKTIILHRTNLSGTDFKELIHHWARSKTDMFFWLQICEETDIDQVDGLLDGLVAVEIVDRSISFTLAKTTFPTRKRQILAIQQMEYGLLLAAWSTDGRSDEYCVETEKLFESAYKILQALERKEELEKNVDRNRMKMQAAMEELGKLNVRFEDGKAKWI
>csin-ksl-53 csin-ksl-53|255.17|ksl|1|423|OZ009941.1:17029167-17054824|9795|8439|0|4|II|2000_23_9795_8439
GFPLLKLPLLARNIVFALVEKKDLIRLALTSHQTEHSLQLSDEKIESVQICFSPFEFSTDSCFYSTITVDLKKGRVKLFCTKGGFKFNMENCRAEILAKENNWLRTKISSPFENTLDALRFIYSIFRLAKEATFCIDYKASEVSFQHILTHPEFQHWSQLDYNSESIREEDLDLIMGYAEFSRQISVFAYIPEQYRHKNKFIFQECRYFNARWIQLDELLNLKSAHIIELGQTNFNEEDFKKLVRTWVRSETDMFFWLYIRGKTDMNGVDELLDGFITVEYSDARISVLFTLAKTTSPTRKREILAIRQMGNELLLTAWRTDERVVEDPKEPEKEFKNVYQILQALERKAELEKDAERNRVEIQAVMEELEKLNVRFEDGQAKAE
>csin-ksl-51 csin-ksl-51|248.51|ksl|1|423|OZ009941.1:17029167-17054824|6163|4502|1|5|II|2000_23_6163_4502
SFPLLTLPRVALDEVIRTLDHGDMFKLSFISKQMRLISKLKRVPPPDILAYFFKESVIISVFFGFKNSTKFRIYCKTDGFRSKKEDEKAWRMELFPTRSCWGTKNVSTHYDRLINANRISITGQAIHQLQPFFSFNMFLIITKISNLEEEKLREILNEKFLQNWTAFNIEGRKQTSNNLKMLMDLATSERSFRVTKSKMPKDFIHESAFKFANCDYSDARWVKWKDLYALNGLRNITLGRTNFTADEVKAFLNLWLNSDVDMFLCMDLWVNQEHDLSGILEGLVVLEHVVVNSKIEFTLAKTTSPSRQYTILAISRLLDR
RFTAWRPDEKFLAKNSKPEARYKNNYEILKLLKVKNEMEIEIKKEQSDIDNIRMQRELDELTIQLEKLEVDFVNGKATVF
>csin-ksl-50 csin-ksl-50|243.49|ksl|1|423|OZ009941.1:17029167-17054824|3327|1997|1|3|II|2000_23_3327_1997
KFPLQQLPNLPFRRIIQFMQPREQVQLAISSKKTERMIQNERINIEKYWVYIKDERSRVTVGGADVSILCGLENDMLVTWPSIGLIDVLPWRDKKLSTLENTVRIMHRCQSLYPNMLIFNLKFNTDHLPESTSVQDILNMPEFQNWDSITVCGSKIESDDLDLIMNRANDKRGIQIYPGVTISDHYDHKNAFVFHDVTYSDAHWITVDHLFTLRNNGKIRIGEKTVRSGFKYDELNTLIKHWVQCDHDMFRELIIFMEEKSFQAFPNLFNDLAVVKTYISKIDYYLIASQSLVNETIKFPLLVVCFHKEGVWFRTLIPDEADLG
KTWTREYDFLKMLTKIKLIGAEIAKLEKGVNDEDNVLKLDKLREQRIKLESELISHPVYYEDGMIVVE
>csin-ksl-19 csin-ksl-19|264.86|ksl|1|423|OZ009941.1:16842220-16850326|6794|4726|0|3|II|2000_24_6794_4726
GFPILNLPLLALCEVIQLMTLQERIKLALSAQIMEAVLQVAKSKISFLELVF*GEESHVHVENHVALFCGKNILAKEVEIMKNTEILPWLNPNSSVSENTMNVSQKIRRMMPTDFLSIVIYLTQTCSLRELLNISEAKKKCPCIAVFGSEISREDLDLVMQLSHRRRSIQLGVDTIPEDYSHRKWFKFCGIYYKNASWLKLDNLLAMKNCNLVTLGKMMLTVSDINKLMKYWMDCDYDMFECLTMKFKEKVMIGKDIMFEGIPVLRVERSGKFYYLVLSKPSATRKFAILTLTWKRSIVFKAEQVGESWSRESEILTTLKQKKNLESQLERIQQKKGIRHLRCLQIQESIQNLRMNLEANGVNFDRLI
>csin-ksl-84 csin-ksl-84|259.83|ksl|1|423|OZ009941.1:20103852-20112504|4842|6661|0|4|II|2000_25_4842_6661
NFPLLKLPALALHEATKMMTPHEIFKLAMCSSRLELFLSYRKYDIRGLHIHLKQTHPKFDMHCLDGHQVVLFEFIRCNIVRPIKNAGELCGRYLKEEGIFMGLTHVGLDHEMFDIHKLLTRIYTFSTMEWILYFDDLQLEQFFQLFYKVLKTEFHQITIIANKLSSEVLTELMNKIPISKHFQIDAEVPLDFKHPKALKHNVSLYKDARWLDVTDLFSTQDVFVIKLEATNFGCTDFNKFLRYWVDCDVDIVRTILIMLKEVYDKQVITDQLVRISYDGSDFTRTYIKTNKKDGRKNVLGAIESVGRCVVFSTHNPCEKHPEAYQLLEIVTEQKKLEGDVYEMDKNARNTPYDALKMLQMRRKLVSMQLEDLNKKLQEKLFEFNGAYVV
>csin-ksl-83 csin-ksl-83|257.88|ksl|1|423|OZ009941.1:20103852-20112504|3813|2000|0|4|II|2000_26_3813_2000
NFPLLKLPALALHEVTKMMTPHEIFKLAMCSSRLELFLSYRKYDIRGLHIHLKQTHPKFDVHCLDGHQVVPFEFTRCNIVKPIKNLGELRGRYLREKGICMGLTHVGLDNEMFDIHKLLTRIYTFSYMQWILYFDDLQLEQFFQLFYKVLKTEFHQITIIANKLSSEVLTELMNEYPISKNFRIDAEVPVDFKHPKALKHNVSHYKDARWLDITDLFSTRDDWVIKLETTNFDCTDFNEFLRYWVDCDTDIVKALLIKLKEGSVFDKQVITDQLVRISYDGSDFTRTYIKTNKKDGRKDVLGKLESVGRWVCFNTYNPCEKHPEAYQLLEIVTEQKKLEGDVYEMDKNARDTPYDALRMLQMRRKLVSMQLEDLNKKLQEKLIEFNGAYVV
>csin-ksl-42 csin-ksl-42|258.61|ksl|1|423|OZ009941.1:16962360-16967374|2000|3330|0|3|II|2000_27_2000_3330
KFPLTKLPSLPFRRIIQFMERKEQVQLAITSKKTEEMIRSERMKVETYWVYIEDERSRVSVGRGDVSIFSGIESDMMVTWPSIGLIDVLPWLDLKLSTLENTIRIKCRCQSLYPNIPYFGLEFNTDHLPESTSVQDILNMPEFQNWDLIAVYGSKIAPEDLDLIMDRANEKRGLHLYLDESLPENYNHEKAFIFHDIAYSDATWITIHHVFTLRNNGEVLLGNEKLRCSLKFDELNTLIKHWVQCDYDMFRHLTVFMEQPSVEDVQNFFKDLAVVKVYRPPFCYQLIASLDNTTKKHPLLVVCFLKYGIQFSAYDPDETDETLERPWTREHHLLKMLTKIKLIGAEIAELELRVDDEDNVLRLGELREQRVGLEHQLTSHPVYYEDEMMLVV
>csin-ksl-4 csin-ksl-4|255.08|ksl|1|423|OZ009941.1:12238868-12244034|1794|3163|0|4|II|2000_28_1794_3163
TFPFAELPLVPLIQVIRFMSVQERINVALSSCQMEHLVELARVRSSCHYISIKDEKSYIQLEISGSDRNFLYFDTRKDAVNITGNELWKWSEHHRGSTVHSFGKRCSNQNIAMVYHRIQNLFPSPNLVLHFHLDRMQGSSIQTLLSHPSFMNWTTLLVVGDRIDIEDFNLIMSTASMERSIFINVQSMPESCAHEKVFQFRNIEFHGAHWFRIENLFALRNCDRVVLSLNQINFNHLNQLLRYWMKCDYCMFRQLTIYIEGLFQFLPNQVFKDVSYLSTSRRGYPEFLILSSSYKTLKFPVAVVPGIESAFKIATVSSIGDYAQEYEILKTLESLKYLKEELKNSARAPKQLEQEIRVHMRKLEQMNVQLVNGNIF
>csin-ksl-1 csin-ksl-1|245.62|ksl|1|423|OZ009942.1:3163309-3168508|3934|1489|1|4|I|2000_29_3934_1489
PLPLLNFSALVLQEIFKMMTAKDIILLSLWSPFFESFLRAVKYKVKHLDIVLGYQMLSFELVDSNDEVYVLDFEIRKRNRLGEAIGNLGELRKRFQNTIDNEIYMKHFTNKEILPIYKSMQSIFSCRLSEWVIFLDQMAPETILYYLEITKNVIVTKIVFTGGSLSEKILAKIMDVLPLTSNLDIKADVPLGFDHPKALQFFQIRYQNSQWVTLDHITSIRNVFKVELNLTCLDCRDINRFLEYWINCEEDMMRQLTISLSGSTRMHAPTVTDQLPAISYIGPGRAEAFIKVRSEINRRFVVARLDYYRESIVMSTWDPAEEHNLEYELLKLLEEKRELEKQVETALKVQELAEKMAELNK
IRTPSRVVLKNWLV
>csin-ksl-75 csin-ksl-75|80.06|ksl|1|423|OZ009941.1:19996547-20010494|4008|5583|1|4|II|2000_30_4008_5583
ILSMKNLLFVEIQRHSDELTRISKMRRCYANTSCSGCKPEGIFGVSLCLQRPRRRFFIRQYKKCAQLATIHAKRKNCLQLSMFSL*SVLFKKCLKFQTV
RLLNLILYTQYNRIAIDGEGEINSELLTDALNRIPRTKEFQVSAKIAKGFKHPNVFNFSLAIYVDAQWLSIEDLFTIRGSPKIELLSTNFDCHDVNRLLRHWADCEEDMMDTIRIRLRDGVVCDKDILAENLTCKAYDCADYAHLLIIVNDETNRNKMLSHLYLLGNSVLFTTWGYQDECRQYIDVLRVLRKIEAVKYELGIIENESEESQKRREKLNLEMARLQKEIEEISKILQIY
>csin-ksl-77 csin-ksl-77|242.45|ksl|1|423|OZ009941.1:19996547-20010494|8882|10344|0|4|II|2000_30_8882_10344
PFPLLKLPSLPLELVTRLASPLEIVKLATCNRRLEMFLRSRKYKLQLFEVYLSDRLHRFRLRRDFDPKIHFYIYFDSLNSYFIFFFKLFSSRFTLKTGHLLDLDFEYFNPGERFEIHNLISSLFSYQSLFWILCLDSLQKESFHRLLNLILYTQYNRIVIDGRDCQINIDTELLTEALNRIPHTKQFEVSAKIPTGFKHPNVFKFPIVIYKDAQWLSIEDLFSIRGSPKIELLSTHFDCHDVNRFLRYWADCEEDMMDRIQIRLRDGEVCKEDILAEKLICGAYDCSDHAHLLILVSDETNRSRMLGHLHLLGSTVLFTTWGYQDKYRRDIDALRVLRRFEAVKYELGTIEDESEESQQRREKLNLEMVRLQKEIEEISKLLYIY
>csin-ksl-6 csin-ksl-6|238.09|ksl|1|423|OZ009941.1:14748243-14755274|5149|3848|0|4|II|2000_31_5149_3848
SFPIFKLSFLPINHIIQLMGTSDVIKLCSLSTKSENLVKLCSYNVGKVNVVISHAKRIQMENSSHRVVNLVIRNDFSENEYPEKPIVRYLNEKEKTVIFCAEKPLQSCFSFFKKIRSIFRMDFVKITYHLDVLQYDDSFPFLLPALDCNYDAFSLLGYRIDSQLSDSQLTFLMNHVKLEAKLKITCPMPDHFKHPNAFKFQSVSYANSNWVSLDQLKSVRNTNKICLGGSKFNCHQINEFLHYWRTCEYDLMRCLEIRFDKEITIDLDVILDQIQTLKSQNDWIPVFFMSVDTHMSRKYPIAKIWIKEGYHTLLIEASAVEGPLVNLYPVFELMKREKELVSQEAEVSRMEQENSQLSNELRERKEIIRFELR
>csin-ksl-5 csin-ksl-5|152.14|ksl|1|423|OZ009941.1:14748243-14755274|3015|1652|1|4|II|2000_31_3015_1652
SFPIFKLPYLASHLMIQLMGAMEVIRLSSLSKISEIIVKQFSYNLGCINIVIADKPKI*MNNGNIRIAELYFLKADWEIRGTQNLSSWLFCLKGHELYFPSNDPIRDCYSILQNLLSIFRATQVEYTFQLDTLNLENDMFLPALASRYDKFTVVGEHISAETMNFLMDNMKKEASLKVCGILPDKYEHDKMFKFASVLYTKADWMTINKLKEFRDVNQVILESTDLNFEDRNQFLHIWKSCEWDMIRWLKIKFPVETFLDVQTTLSGLIVLNILTSPAPVFMIMIDDIPGREFPLGFVRFHREYNTIELRTMPVMQPFEKTVSVFKLLKRREELKSENRDLEIKQDNVSFLSPSQRKRNNEMKLKSIDKELERLGFRY
QGFALIR
>csin-ksl-70 csin-ksl-70|235.14|ksl|1|423|OZ009941.1:19846320-19856507|6021|8903|0|4|II|2000_32_6021_8903
AFPLLSLPSLPLEIITQLTSPLEIVKLATCNRRLEMFLRARKYKLHKFEVIISDVVLRILLRRSADTPDENNSEHDIFQIIRIDDVSRKKPDASLESGKKLGSLYNRFKCETEMFLDFEYFHPDERFGIQNLIASFFTFDSFEYILNSDTLQKESFHRLLNLILYTKFDGISIFGLGLFHSELLTEAMNRLPQASQFAVYSKIPIGFKHPNAFRISKTMYTYAQWLNIEDLFSIRNCSNVELKITNFDCHNLNRFLRYWVDCDEDMMDSITIRMKRGVFCDEDVLASGLISLAFINYDYPNLLIKAKNETNRKRVIGHFHMCDNGLVTFSTFCYDALYDLEVDLLRLLQRRKDVEDELLRIVDVTEESQMRIQELNLEQERLKRKFEEDNYSEG
>csin-ksl-86 csin-ksl-86|235.21|ksl|1|423|OZ009940.1:4940728-4945237|3792|983|0|4|IV|2000_33_3792_983
GFYLQDLPQSVLIKVIQLMPLHEKIKLAICSKRMEAIVKISERQSSYAFSINIYERIIFIFMMGHKDIVAWISLDPPLPIISTIENYMNPRRYVWLHDLSSCSMFEKMTHVLQRIQNFLPHDRSDMVLQMNKISEENAKEAILLFQNIQGLILEDGHLGTEFLSFIMDRAPSIKYMEIFNCTIPKDYVHKNVLKFGSVFYDDGRWIRMENLCSARNIRGITLKKSNFDCIQLNSFIKFWVESKVDMFEFVIIKLDSRACIDIKVLIDGLSVVQVSWKGITSFLVDGKPSKGRQRTAGKFYFDKNCFIMTANKFIVTDTIHDTVIQDGSICIDGFVLKLITAKRDLEMELKKECKKEEELYNALDQGDHGESYTRLQEITKAKGIITSKIQDLVHQLSKESITFKDGIAVLQ
>csin-ksl-16 csin-ksl-16|221.76|ksl|1|423|OZ009941.1:16309118-16313597|3746|1686|1|3|II|2000_34_3746_1686
PFKFLKLPVLPQSLIIKMMNNVEQIKLAATSNKAELSVRMACLHIDYRIIYIRNRSTGIKLLPEETVMFCFNREWQVPKSKVSLREV
KSYLEMGTRSVCYQKLISDRLNLMFTPSRPDSVVIRFPDFTELFNSEDPFFKEFLTKTLKSCEVLLLDGTDVTVEMLGVIYDIVSTNPGFKSMHLGKMEVPLDFRHKNAFKFRDMGYRDARWVKMDDLLAIRNSGSVTFTRTNFTNAQVNTFIKYWINCEETMFHCLTLGLAEVMDAGVLFEDIATLQIARGSWDIYFFSSNPGLPPTCLTMSYSDSELHFTKATVENIGAPQGRLHEFHQRHFQILQNFERLRAVEESLALPDVENPDQVRATIDRIKRELEMEGVTFENGIAKVV
>csin-ksl-85 csin-ksl-85|216.99|ksl|1|423|OZ009941.1:21359307-21364201|1064|3017|0|4|II|2000_35_1064_3017
NFPLLKLPALALHEVTKMMMPNDILKLVTCSSQLESFLNYRKYEIRGSHIHLKNGKPRLDVNHSDGIQIVRFDSTTRDSLESDQIGDRYCKEEDKCTYLTHINLESLQSVRIVPFKEWILYRDELSLGQFFELFFKILTTNFVKLTILAKRLSSEVLALVMDKLPTHKSLEIRAEIPPDFRHPNASEYIASRYTDARWMKQIDFISLRKIETVKLERTCFTCFDLNRFLQFWAYFDEFMLRKMEIKLKEGTVYDENVITDQIAVVSYYSEGNPIIFIKTKKEEGRKYVIGRLALYKAFAQFITLESHEHPVVYELLKLVTKQRELENEDRKIVRQLQMTSNDQANLLQERR*HITRELENLTQKLNEKRIEFNRSYVV
>csin-ksl-64 csin-ksl-64|213.11|ksl|1|423|OZ009941.1:17072562-17079502|5056|1997|0|4|II|2000_36_5056_1997
TFPLSKLPFLAIEEIIKFMDSLDLMKLSAISMKMSNIVLLTKPRMKKFQIEFAELVSKIGISYEFFEVHGNVEKKWFKKTVISSVPNTIISLERIQNAFSKTEFSLTLKPSQISVENVKNVLAICQSEYCRKVTVIGGGLMKEELDVLMEMREREDKEINLDKADFPVNYWHQNAFKCSNSTTTIKYNDARWLTPERIIPMRVPLITLQLGHNKYSSKDFNTLFKFWSTSESDMFQELNFYMKPDTINFEDMFDGLTVLLIPATYKPCKHYGFIRAENIENRVHHYLTVIFREVSITITSHAVLHRVIPDDPNAEGEVLDTLHTKRALELQLENGELDDSRRLEISMEIQQLDAQLIEDGVTFENGKARRA
>csin-ksl-17 csin-ksl-17|200.28|ksl|1|423|OZ009941.1:16572287-16577315|3745|901|0|3|II|2000_37_3745_901
AFPLPKLPLLPIISIIRLMKTDEQIKLALSSTKMEQNIKISRIKTENPHIWFSRENSTIGIFAPEKTALYCDETNPNLPANEAHVTRETMAKWAHYDSVYVNLGAIFEKIQNLYIFERLTVAVIFPDMNGVSKQKDNSVLLSALSKCTCLILHGKWANSEDLKFVLENTPRNRKLNIQHLAIPADFQRQEMFNFKMMICNDSSWIRLKDLYSIRNLSNIELRKAKFTLQEANQFIKYWVDNKEDMFLKLEIDGYGEEGKESDPDKALRIMFDGVLALAVRKRGIYVKSAPGTNKTRPFLTMTPFSNGINLRTSSFEDNCCKDCGKTMITNETDKILELLQKKRELEGMLEIEEFRNREETVAEIQREEETLVEMKVEFKNGMACVV
>csin-ksl-37 csin-ksl-37|198.88|ksl|1|423|OZ009941.1:16936042-16951456|2055|3266|0|3|II|2000_38_2055_3266
KFPLTKLPSFPFRQIIQFMEPKEQVRLAIASKSDMKIFWPSIGLKDVLPWLDLKLSTLENTIQIKCRCQSLYPNIPYFGLEFNTDHLPESTSVQDILNMSEFQNWNLITVCGSTIAPEDLDLIMDRANEKRGLHLYLDESLPENYDHKNVFIFHDIAYSDASWITIRHLFTLRNNGEVQLGSQKFKSRLKNEELNTLIKHWLQCDYDMFRHLTIFMKRPSVEDVRNFFKDLAVVKVYRPPFCYFLIACHSLDNSPKKHPLLVVWFMTNGIRFSAYDPDEADITLKKSWTREYHFLKMLTRIKLIETEIAELEKRVNDEDNVLRLDELKEQRVDLEHKLTLHPVYYENEMMLVV
>csin-ksl-65 csin-ksl-65|196.54|ksl|1|423|OZ009941.1:17247334-17252335|4041|1985|0|4|II|2000_39_4041_1985
KFHLTTLPSLPFRNILHIMHQKEQVKLAMTSKKTWEMIRKEKLNVKPCYVYIQEHYFRVTFGIGFFTLFCGPESQANYNILRRRSHLDVPYWKNPNLSHFQNTIQVLQKCQSLYPRIKSIHLVLAIRGLESSVQEVLNVPAFQTWTDIKVVGFTIEATDLDLIMETANAKRSITLEVFTPENYSHENASWAFKFHDMTYPDAHWVTLDHLLTLRNTNQVCIGRWSKSQITFYKLNLLIKHWVLCDYDMFRQLFVTMEHTFKENIGVLFKDLEVVKVFRATVPFWLIASKSLGTKKFPLLSFSFHYREARFDTFNPNNIDFDFRTPWTLEYKILEVLNRKKVLVVRLNELYERFDEEETALKIEEVKQKIQKLERQLRGFPIYYEEGGMLVV
>csin-ksl-68 csin-ksl-68|133.09|ksl|1|423|OZ009941.1:17324252-17332913|7701|5626|0|3|II|2000_40_7701_5626
HLKICRVKLATCNRRLEMFLKARKYKLQMFEVYLSDVMHRFRLRRCFDPNIHYYIFFDSVSSVNPKKCLETDNTLGQIYDRFTLKPKHSLDLNLDFEYFHPSERFEIQNLISSLFSYQSFVWVLCSNSLQKESFHRFFNLILYTKYNRIIIGGKGEIDNELLTEALNRIPQTKQLQVSAKIPKVFKHPNFFKFSTAIYKYAQWLSIEDLFTIRGSPEIELLSTDFDCHDVNRFLRYWADCDQDMMDRIYIRLRDGEVCEEAILAENLICGAYDCSDHRHLLIIVNDETNRSRMLGHLHLLGNELWFTTWGYQDDCSRDIDALRVSRKIESVKYELGTIEDESEESQQRIEKLNLEMARLQKEVKEINSILHIS
>csin-ksl-66 csin-ksl-66|184.74|ksl|1|423|OZ009941.1:17324252-17332913|3590|1642|1|5|II|2000_40_3590_1642
KFELTKLPFLAFKEVIDCMEISEKIKLSLTSMKMEKAVMFATRKFRGLNLHIRENLAYITFTGQNLLIYSGKKVRKSEQKSRFEIMTSRDYPKWVNKFSSPLDNIVTLFNRLQKFSKLSNLVIYLDGRYVKDYISFEDVFKIPIIRKFDQITISGGEIGPKYMDMVMELANESKNLVLIGVKISMNYWNENAFIFRKIRYSDSRWVKIHHLFSLKNSTTVELSRCYLSFSEINQLLKYWIINDHNMFEVMDFWLSQNMDTVEIEDLEVKFNLENLLDGITVFRHQNSCYYIKSRSENSEKRGILCVEWIPKKQLLKLTTLESDGIENF
FVFLISNKAGQLTMLLKFKKCEQINSEILRFPRVRISKVLKFQKILRFLTFKILSICSLLAHFKGTWTFS
>csin-ksl-89 csin-ksl-89|183.72|ksl|1|423|OZ009938.1:24628191-24632517|4034|1686|0|3|X|2000_41_4034_1686
PFKLFKLPILPQCLIIRLMCNVEQIKLAATSNKAEFSVRMTRLRIDFRIIYIQNQCTGIKLLPEETFMFCGDQQWQNPKPSISLKEVERDISKWGLTPCGVKNLSVISDRLNSMFTPSRPDSVVIRFPDFTELFNSEDQFFKEFLTNTLKSCEVLLLDGTDVSVEMMGVIFEIVSTSPIFKFMQLGIEMEVPIDFCHKNAFKFHNMLYIDARWVKLEDLLTLRNLGSVVFIRTTFTNAQVNTFINYWMNCEEKMFDLLRLGIAEAVNASVLFKDIAVLQIAAGSSDIYLFSSDPELTSTSLSMSYFGTEFHFIKVTVPDDDTPQEGYHQLHHRQFEILQKYERLRILEKSLAHPDVDNPDQVRATVDRIKRDLEMEGVTFENGIARVN
>csin-ksl-87 csin-ksl-87|163.21|ksl|1|423|OZ009940.1:9290636-9295470|3199|1877|0|4|IV|2000_42_3199_1877
KFRLLELPFLPLELIIKLMSPQQMFQLVMASPQVENIIKFFSKYKVDILHYVLKKDKSFYGITQKKARTHLLFEKIFSSQTLPKLSANSDLSVWYDSTGEDTVYCTAKDFVEHSATLTKRIRPLFDPVLVCLQFDLDDLYTQNIITHLQQCIGEKNLKIFLNGSRAKREVLDYLMDNFSSPTKIHCISSVPIDYYHKDAFNFQTLYYEDARWISVNYLTSLRFCQLLHMENTRLDSKDINTFLKFWVMCNEETVSHLKVKLRRGAEFDHKVILDGILYIHTAERSFFSCVMITEKFKTVKNLLGHLRFKNEAIDFSTHPDSDETNTHIEILKLCRQKRDLQNEYDGYCELEEELLLKRSQLNQEALEYNRIEEELRSVVG
>csin-ksl-12 csin-ksl-12|155.19|ksl|1|423|OZ009941.1:15064636-15069500|1650|2876|0|4|II|2000_43_1650_2876
SFKLFHLPFLAYEHILKFMTIQKIVSLSVASQKVSRILKLMNIKVKKLDIDWSWPSVITIIRSQTDCCYLELRDIRYRSYSSIHRDHIENTIAHVSEHCLKDCLQYSDHLEDVFKIEKIVDDFDVPELKSKTVKKYLSSVLKRNHSNITIYDPANFDPVLFEYLMENADFNTNLKMDFDIPSNVRHENMLKFKSFEYSDAGWMTVDDLKSIRNCDSVVLRDLNFTSEDLNNFLKFWVNCEFDMMKSLKISFFNAFSMNILLSGIVNIERDGRFYIMAKRKPGRQFLVASVRFEKSEIEFTTYLPEGRYEKKTSMLELIEKKLDVENRKSQLEREIRDAGSSEFDSLG
>csin-ksl-90 csin-ksl-90|130.44|ksl|1|423|OZ009938.1:32558123-32562655|3113|1587|0|4|X|2000_44_3113_1587
PFRFLHLPLVVLRNTAEMMGPNERISLAMTSRITEKVLIRLKLSKAGPHMICLNGPQMDIWFPQASDEFPHKTVIPCAKGIQYNTPLQNFRAMYKRSSQLIPGTKLALHIEHATKPAIKRIFMAPEFEEWTDLVIKGNHHPDALRFILDRYNKHKNLIFSYTVEFPLNFQHEKAFQLSSAECCDARWIRRTDILAMHGVQKIKLGRNLLTHEDIREVMKYMVDSEKPPCQDFELYLGEDQKLRTEQEDEQPILNLFHHIMFFTKNLVLLVNMASIQHNQNKLRIQMDNGSKAMDEARGIMIMAQKKAELDLKMKNLAVNSTEYRELAKQWNQIILAMRESQVEVYNDGRLASE
>csin-ksl-3 csin-ksl-3|129.45|ksl|1|423|OZ009942.1:18907074-18911418|3804|1663|0|4|I|2000_45_3804_1663
GFPLLKLPYFPLNTALELMGPKEVFLLIICSRPLELFIRKFSKYNVDNLQYVLKEHEAYYSIMKDGIETHIYFNKQKSAKKLPKLTETSDLYKSHKENKVYCTMKNVFDHSITLTKRLRSLFRPRLVGLQLELNQLCTVNVLTHLEQNRGEKNLKILLIDEQVKRRVLDYVLDNFGGSTQLHCTANNLCEYSHENIFKMGEVFLEDARWITLEKLCSIRSCSRVDLNNTRFDSRDINKFLKYWIECDEEVVTYLRIKLKTDAITDEITENLLYGRTANDDFGFVLLSEKPVHNLLAHVQVKEDEIIFQTVPESYKYHVAIQVMKLLRQKRDFVDELNSLRQHENELRERLNEEEHNDNEQLQSIQIEKIRIR
>csin-ksl-88 csin-ksl-88|119.37|ksl|1|423|OZ009940.1:10053508-10058224|3123|1696|0|4|IV|2000_46_3123_1696
RVPILKFPHIPLKLIMQLMHPKEIFRLSMCSHRVKYYLENINKLEVETLHFSLRPNEANVIVNKDKERMHEFELRDNENRWYEGEEVDMMYCTSEEFHEYSLEFFKRLLRLFKTSEYNVRLKLGCLGFMKICDDNKKEELKPEMLDYVFDNFSKTKDLNIEAKIPTTYKHENAFKIPEIFLYDGRWVKINNLLSLRSSKSFTLWATELDCKDVNTFLKHWIHCDYDTVRHFRLGLKRGCELRHKEILDGIEHLEMGRPSAFPFGKIPENIGKVINLLGYLIVTNEGIWFNTHSETDYTRNIIEIMKINRQKVKLTVELGEYGIQTEALLLRRNEVDQGTLKWEDLNDELQKVLNQTTIINKQILEITKEMKKLGYDGTLSER
>csin-ksl-14 csin-ksl-14|108.01|ksl|1|423|OZ009941.1:15617812-15622638|3236|1299|1|5|II|2000_47_3236_1299
RFPIFTVPENITTLIIELLSSWEKAKLALTSIKTAKLIKKKDYKFERLLVQLSKSQHGVQIITYDRKKIGFFLNPIELAINPADIQKWIKSDYGRNSLEMVTKNPAQDTVDVARRLQFTFKIKDTVMAVRLPDLEQKELISLLSNALNVDYDNVTFIADSMSATTSMYLMENLRLDCSLHVRSTLPEDFKHENALKFRSVVYEDASWVTLEMLKSIRNIESVKLHNMKLTCKDINQFLYYWITCEEMMVNTIDLHLPKNQKIQEEILLVGIAAIPTQFSNRFLINPRNKRNNEPSTVGQLTIGKSATADGGRRISYGIFMEAIDQNVQIKSLFTILENCIF
QTKSSKLALLQRQIILSCLVRIIETLHLHILEFVPFALRRVFIS
>csin-ksl-67 csin-ksl-67|44.40|ksl|1|423|OZ009941.1:17324252-17332913|3871|5502|2|3|II|2000_48_3871_5502
LFKLTKLPFLAFKEVIDCMEI
ESKSLKKLSIGRPFQRNMNNGAYFSDDNLSIKKNSKNSKFSFFRVNKTPFPHENIVTLFNRLQNFSKLSTLVIHLDWYVKGHILFEDVFKIPIIRKFDQITISGGTFFLEIPPEYMDIIMELANERKNLVLIGVDISIDYWNENAFLFRKIVYSDSRWVKIHHLFSLKNSTLVELSRCYLSFVEINQLLKYWITNDHNMFEVMDFWLSKNMDTVEIEDLEMKFSLESLLEGITVFRHQNSCYHIESRSENSEKLGILCVEWIPKKQLLKLTTLLDSKFC
PTFLNKLLLALLKNKLKVYFFINQKRHTYV
>csul-ksl-4 csul-ksl-4|147.14|ksl|1|423|OZ016477.1:5723846-5728327|1431|2915|0|4|III|2000_1_1431_2915
TFNFADLPFLSQKRVLELGEPALRLNLSYLSSRMEKMVRESRVKTREMVCVVKERENRIFVRGEERHLNMHFKRKRLCQKEEEEELNISGKYLLSSFSHDIPSSLKNTLAVMNWMLGLLRPLRLRWKFDVVSNEDVKRLMSFPPFENAYIVEMKGGELNSEALSALIDHLKSAEYLVIQCKLPLDFHHNQPFRFPIVTYKEARWVTLEHLLPMNFCRLNLGETNIGSCDLNKFLNEWISKDCETVQSLTIMRLKEDIDWKTVMHGTRSLYFLDDETPTRLIMAKNEKNRVGKLGRISSDDHRKFYFSAEPESEYPGKKALLQLLHLRAELEETTKFVSMNHEEFEKLEWDTEEKKERVKTIRISEPLKRDLDRQLREVSRKLELRNVEFSQGMAMIR
>csul-ksl-2 csul-ksl-2|124.59|ksl|1|423|OZ016477.1:4974149-4978780|1635|3014|1|3|III|2000_2_1635_3014
PMRLQQVPSVAQQKILTSCDPVSLLQLALCSKRMQNLVRGMDVTVSVFARLTSEVYGIVICSPESCRHLDIVLDETKEGECLDGALL
CSVASLFSRRSPQSLLISSCKRVSERVMSCDAVSSLQNTAALYAWLVGLFSPKQLGWHLNLDAWDQQQIGQLVLTPFFASSFVVFVEGKLIESESLRLLIDNLLTASNFNVQTGVPLHFDHPNPFRFTHTIYADARWARTEHLLSMNLSTLLLESTSFGSSDINAFLKKWLETDLEMVRDLTLYLSSKIDLDVVLAGIQTLKFYSNDRKAPFLLITSRREVRREGQLGTIGHNGDRTFRFTTKRDERFPGKKALLRLVQRKADLEVEEDVVRQQIQNFEWNSENDGTRMERFRELENRKTSIRNELRQVEWELQKERVDFSTGRAVIR
>csul-ksl-6 csul-ksl-6|117.12|ksl|1|423|OZ016479.1:10804838-10809315|1429|2946|0|4|V|2000_3_1429_2946
TINFSNLPFLVQQRILELGDPALRFNLSCLSERMENVVRQSRTKTRDMLCAVKDKKLYIAVRGEERNIHVQFNGIQRKQKEGREKKQIVVNGNYYSQDIPASPRNSSAVMNWMIGLLRPLQLRWKFDVVSDEDVKSLVAFPQSQNARTVKIKGGELESESLSALIDHVKCADCFVIKCELPLDFHHDQPFRFPSTMYKEARWVKLEDLLPMSFCRLNLGETNIDSSHLNTFLKEWMAKDPETVRMLTISELKEKIAWKTVLCGVRSLYFTHEKKKTLLIASKTENNRAGQLGKINSDDQRQFQFIAVPDSQYPGKKELLQMMHLHDDLKAASELAETKLAKLEELEWDTEEGREQLREIRQVESMKAEIDRQLREVSRKLELEGVDFSQDMAIIQ
>csul-ksl-3 csul-ksl-3|98.87|ksl|1|423|OZ016477.1:5213383-5218145|1659|3177|0|4|III|2000_4_1659_3177
TINFSDLPFLAQKRILELGDPALRLNLSYLSKRMENVVRESRTVTREMACAVKNKEHRISVRGEDRKIFVQLKGNKEEGKEEEEIVISGQYMLSSYYSQDISPKNSSAVMNWLLGLLRPLRLRWKFDDVTNEDVKSMMAFPPSQYANTVKIKSGELESETMSALINHVKCAETFIIQCKLPLDFHHNQPFRFPITTYKEARWVTLEHLLPMNFCQLNLGETNIGSSDLNVFLNEWISKDRETVQSLTLSELKEKVDWPAVMYGIRSLYFFHEGKPTLLISSKTDKDRVGQLGRISSDDRRKFQFKTVSESRYPGKKELLQMLNLRADLQVASDLYAMELAQLEEVEWDSEEGKERLMTIRQVDSMKTEIDRQLREVSRTLEFEGVDFSRGMAIIR
>csul-ksl-1 csul-ksl-1|93.26|ksl|1|423|OZ016477.1:3778196-3782789|1529|3045|0|4|III|2000_5_1529_3045
PFPFLRLPSLVQKRVLLVADALFRLHLSLTSKRMGVLVGTIKQEEVGILCALENDVFEVIVHDKHELFGFIRKRPKFIKDCLPIPERLPRLLLKRKESNRREELTIEGSAAALMTQLYAMLSLERSVLFRLNMDVINKEDISQLLSFPIFKNCDAVEIGGSHIDSETLKSLMSMPNVLNFHVRADIPSDFHHPRAFGFRETVYKSASWIKLEDLISGKFERLSLGRTEFDSSHVNRFLLAFETNGHSLHRMSLHLSVGYEKDIATNGLVCLRFKELLHEISMTNVFCMIASKKAVDNVGTLALLILEEGRFFGFLTVPDNVFPGKREIMQLLHQKNDLEKEREDVEQETVACQNLLPHLERHSHEEWIKLVRLGQLEHRRRDIRRKLEEVDEKLEKEQVHFKYG
>csul-ksl-5 csul-ksl-5|74.47|ksl|1|423|OZ016479.1:2599663-2604298|3002|1368|0|2|V|2000_6_3002_1368
TFPLLKLPLIALRKVLRSMDIQQQVSIADMSLMLENVMRGLKIQMPEYRMRRLDDSFTACWFQITKPDDPPLYTSFDSEKEKTRRRRRHRRHRHTDGYTFGWRYRQNERAFRNLAWLQSIFPGHVVWLIDVTLVSLEELKHLVTHERFRKCDVMNVRNNPINLDWLTFLLDNVDFQYSIQIDSYIPDDYRHPAPFRAQICHHHFGEWIQLDTILALNRPTSRVEEIRLNTSNFDCSDANRFLKHWVESEVETLEMFDFMFRDGATWSERILLRKLMIIELTGNLPATDRFLTEKPVQSTNHPNCSMTRRKPDPSKPWNSFGLFYYTRFPEGADGGGFAFHVTTEDEYDADWEYMRTIHKKKDLENELDDIDEKLTLNEMTLSRTAWRSNEEFRLDIANEDLKERKKEARRELHETTLILMEKIEFQPDGRAKFI
>ctro-ksl-29 ctro-ksl-29|405.97|ksl|1|423|chrV:1471950-1477343|3393|2000|0|4|V|2000_1_3393_2000
EFPLIRLPDVPKIQIIQLMSIGERIKLALSSRKMENYLEWVFKNRALDAVYTIELRGDTSFIGIDTKTWVLCMNHFKPECKKPGYISVEELKPWIDEKWTMMERTFNVFIRLQKVIPCELTQLFVTLKTEPTPILEILSYPCVANLTGVHFFGGTVQRKELDAIMEWRKENTIQYISVTDNEIPLDYRHPNAFRFTGVVYGDARWISLEDLLSMRNFYRPIFGKNRFSMKDLNTFIKYWINCDENMFTYLVIDYKDINISELMKDITVLKSFRSEKPFYLIASNSTQILLTIQLIEHTEPQIRNVLDFSIQYANEPHKFRRGGTVPAWTREYRILGRLARKRWLEEEMITVGISIEEIKELDDLEEELTVEEVRMIDGIMTVQ
>ctro-ksl-24 ctro-ksl-24|376.19|ksl|1|423|chrII:11337914-11345133|3395|2000|0|4|II|2000_2_3395_2000
EFPLIRLPDVPKIQIIQLMSIGERIKLALSSRKMENYLAWVFKNHVLDVDCTIKLRGNTSFIGIDLKWMLCLNRLEEGCENPDFIKVEELKPWIDEKSAMIERTFNVFIRLQKVLPCQLTQLVVTLNVEPTPILKILSYPCVANLTGVHFYGGKVKRNELDAIMEWRKENTIQYIVVKDNEIPLDYRHPNAFRFTGVVYGDARWISLEDLLSMRNFYRPIFGKNNFSMKDLNTFIKYWINCDENMFTYLVIDYKNINLSELMKDITVLKGFRSEKPFYLIASNSTENQLVLTIRLIEHTESQILNELDFSIQYANEPHKFINDDTLPAWTREYRILGRLARKRWLEEEMITVGISIEEIKELDDLEEELTVEEVRIIDGIMTVQ
>ctro-ksl-23 ctro-ksl-23|369.90|ksl|1|423|chrII:11320787-11328702|5599|4139|0|4|II|2000_3_5599_4139
EFSLIQLPDVPKIQIIQLMTIGERIKLALSSRKMENYLSWVFKNHVFDVDCTVKLQGYQSIINIDNNEWKLCLNRLKKGCENPGYIKVEELEPWINDEWTMVEKTFNVFIRLQKVLPCKITQLTVILNLEPTPILKILSHPCVANLTGVHFYGGTVKRNELDAIMEWRKENTIQYISVTDNEIPLDYRHPNAFRFTGVVYGDARWISLEDLLSMRNFYRPIFSVNNFSMKDLNTFIKYWINCEENMFKYLLIDYKNINLSELMKDITVLKGFRSEKPFYLIASNSTENQLLLTVQLIEHTELRRRNVLDFSIQYANEPHKFRRGGTLPAWTREYRILGRLARKRWLEEEMITVGISIEEIKELDDLEEELTVEEVRMIDGIMTVQ
>ctro-ksl-22 ctro-ksl-22|370.36|ksl|1|423|chrII:11320787-11328702|3566|2000|0|4|II|2000_3_3566_2000
EFPLIQLPDLPKIQIIQLMSIGEKIKLALSSRKMENYLAWVFKNHMLDVDCFIFLRGYQSIINIDNNEWKLCLNRLKKGCENPGYIKVEELEPWINDEWTMVEKTFNVFIRLQKVLPCQFTHLCVILNVEPTPIIEILSYPCVANLTGVHFYGGTVQRNELDAIMEWRKENTMQYISVTDNEIPLDYRHPNAFRFTGVVYGDARWIRLEDLLSMRNFYRPIFSVNNFSMKDLNTFIKYWINCDENMFTYLVIDYKNINLSELMKDITVLKGFRSEKPFYLIASNSTENQLLLTIQLIEHTESRRRNSLDFSIQYANEPHKFINDDTLPAWTREYRILGRLARKRWLEEEMITVGISIEEIKELDDLEEELTVDEVRIIDGIMTVQ
>ctro-ksl-25 ctro-ksl-25|366.45|ksl|1|423|chrII:11337914-11345133|3613|5219|0|4|II|2000_4_3613_5219
EFPLIQLPDLPKIQIIQLMSIGEKIKLALSSRKMENYLAWVFKNHMLDVDCFIFLRGYQSIINIDNNEWKLCLNRLKKGCENPGYIKVEELEPWINDEWTMVEKTFNVFIRLQKVLPCQFTHLCVILNVEPTPIIEILSYPCVANLTGVHFYGGTVQRNELDAIMEWRKENTMQYISVTDNEIPLDYRHPNAFRFTGVVYGDARWISLEDLLSMRNFYRPIFSVNNFSMKDLNTFIKYWINCDENMFTYLVIDYKNINLSELMKDITVLKGFRSEKPFYLIASNSTENQLLLTIQLIEHTESRRRNSLDFSIQYANEPHKFINDDTLPAWTREYRILGRLARKRWLEEEMITVGISIEEIKELDDLEEELTVDEVRIIDGIMTVQ
>ctro-ksl-4 ctro-ksl-4|352.75|ksl|1|423|chrII:8005889-8015350|2000|3584|0|4|II|2000_5_2000_3584
EFSLIRLPDVPKIQIIQFMTIGERIKLALSSRRMENYLSLLFKKPADLDYIVKLRGEISYIGIDDNSWKLFMRPLRPGYKKPNYITDDDLEPWLNEKCTMIENTLNVFTRLQKVFPLKVTTLTITLSIEPTPILKILSYPCIAHMSGIHFYGGTVERYELDAIMNWRQENTNQYISVTDNKIPLDYRHPNAFRFTGVVYGDARWIRLDDLLSMRNFYRPILGKNNFSMKDLNTFIKYWINCDENMFTYLNIEYKHFNVSKLMKDITVLKGFRSKEAFYLIASNSTEKQLLMTIRLVEYSEEPQTENELDFSIQDANEPHKFMEGGTVPAWTREYRILGRLARKRSLAGKKVTVEEAKELDDLEKELAAEGVRMINGIMTVK
>ctro-ksl-21 ctro-ksl-21|344.84|ksl|1|423|chrII:10848867-10855957|2299|5090|0|4|II|2000_6_2299_5090
EFPLIRLPDLPKIHIIQLMSIGERIKLALSSQKMENYLSWVFKNHVFDVISMVRLRGSKSFISIDKDNWILAMNRLKPGYKKPGFIVIEELKPWINKKWTMMEKTLNVFIRLQNILPCKITQLSVTLKMEPTPILKILSHPSVAILKGLHFYGGTVQRHELDAIMEWRKENTIQYISVADNEIPLDYRHPNAFRFTGVVYGDARWISLEDLLSMRNFYRPIFGKNNFSMKDLNTFIKYWINCEENMFTYLVIDYENINISELLKDITVLKGFRSGYPFYLIASNSTENQLLLTIQFIENPERLNELDFSIQYANKPNNFMIGDTLPAWTREYRILRRLARKRWLEEEMITVGISIEEIKELDDLEEELTVEEVRMIDGIMTVQ
>ctro-ksl-1 ctro-ksl-1|326.15|ksl|1|423|chrII:3440532-3446980|2000|4448|0|4|II|2000_7_2000_4448
HFRLLEIPDVARINVIRSMDHMEQIKLALSSKRIERYMKVVNNKKSGYCEVRYTGSERCIATSTDLLLCYGNHEPENPAMITRELKPWMNEELTVLENTVNLFERYRNAFPYEECRLVIHLKLPVNVKAILETPIYKHCTCVVFKKGKITKEDLDAVMDTAHNDRDIEMEDTGFPINYDHENAFKYNFAYYGDARWVRLDHLCSLNNRQLVVLGDNNFGYKDLNAFLKFWVNSDHDMIRNLFIGLQRKVLRSILFEGLVVLKTFRFGYTFWLLGADPTKPRRKHPILSLSCNGGILKLDTWLLNETFNHSLPYDHVGGVTLAKEYRILQVLQEKKDMEEKLNGADRLERRIEIEESIRNCNNELDIHGVFYEKGIPIID
>ctro-ksl-8 ctro-ksl-8|322.22|ksl|1|423|chrII:9424310-9429817|3507|1997|0|4|II|2000_8_3507_1997
EFSLIQLPDVPKIQIIHLMTMGERIKLAVSSRRMENYLSWMFKNQKIDVFYSVYLKGDLSRIDIDMGVWILYISPGMPEYTKSNHITSEELKPWINEKWTMIEKTLNVSERLQNVFPFQRTNVHVILDEIEPTPILDILSHPFVQRMMGVHFYGGTVKRDELDAIMEWRKEDTIQCITLARNSIPLDYRHPNAFRFSGVSYGDARWIHLEDLLSIRNMLQVFIGEHNFSMSNLNTLIKYWINCEEKMFTFLDIERKHFNASELLKDITALKGFRSEKPFYLVASKSVEKQLLMTIRLFQCFADPQRPNRIEFSMQYADKPHRFPSKQTATAWTREYRILGRLARKRSLEKGRITVEEEKELDDLEEELNAEGVRMIDGIMTVE
>ctro-ksl-6 ctro-ksl-6|318.34|ksl|1|423|chrII:8604539-8610603|2000|4064|0|4|II|2000_9_2000_4064
EFSLIRLPDVPKIQIIQLMTIGERIKLVISSRRMENYLSRVFKKPNTNSDYNMNLKGKFSFISIGDDEWRVFMGPSKMEYSKPDNISEEDVKPWINEKCTVIENTLNVFVRLQNVFPCGTTNLCVDLNKIDPMPIPNILSYPCVANLTGIHFYGGTVQKYELDAIMEWRKENTIQFITISDNKIPLDYRHPNALRFSGVMYNDARWVRIEDLLSMRNVIRSFFVDNNFSMQDLNTFIKYWTNCDENMFTYLYIGYKSLDMLELMKDITVLKGFRSKKSFYLIASNTTENQLLMTVGLVSYPAEPGRRELEFYVLSANTPHHVQGGSTEPAWTREYRILRRLARKRWLDEKRVTVEEAKELDDLEKELAAEGVRMIDGIMTVE
>ctro-ksl-7 ctro-ksl-7|318.33|ksl|1|423|chrII:9396943-9402489|2000|3546|0|4|II|2000_10_2000_3546
EFSLIQLPDVPKIEIIHLMTIGERIKLAISSRRMENYLSRLFKKPDEDSDYRMSLQGEESYIDIQRGEWRLFMSPLRLNYEEPNDISDEDIKPWLDEKCTMIENTSNVFSRLQNVFPCDTTNLSVILNKIEPTPISNILSYPCVANLTGVHFYGGGTMQRHEMDAIMEWRRENTEQFISVTENKIPLDYKHPNALRFSGGVVYGDARWIRLEDLLSMRNVIRPVLGDNNFSMKDLNTFIRYWINCEENMFTYLNIEYKQFNSSDFLKDITILKGFRTEKPFYLIASNSTENQLLTMQLISFPNNPKRQKELDFSVQHANKPHQFVRGGTAPAWTREYRILRLLARKRSLEEMGITVGGAGEEEKELGDLEEELAAEGVQMIDGIMTVQ
>ctro-ksl-27 ctro-ksl-27|306.60|ksl|1|423|chrII:12308041-12313914|3873|2000|0|4|II|2000_11_3873_2000
EFPLCRLPYVPTFQIIQLMTTGERIKLALTSRRMEKYLTRMFKNRVPVFDYKVHLRGEKSFLDIYRDDWRLFMTPSRLQYEPHDITDEHAKPWLNEKCTMIDNALNVYTRLQNVFRAQVMNLHVYLDEIEPTPIPKIINHPCVANMTGVHIYGGTVQRCDLDAVMEWKQENAIQFITVGSDNIPSDYRHPNALRFSGVNYCDARWIRLEDLLSMRKLYRSYFGTNNFSMEDLNTFIKYWTNCDEEMFTYLNIEYERLNISELFKDMTVLKGFRSRELFYLISSNSTDTQCLMAIRLVQHPRNQRRKELEFSIQDPNKPHRFVRGNTVPAWTREFSILRKLARKRSLEERITVREESLAKELEDLENELTAEGVRMIDGIMTVQ
>ctro-ksl-20 ctro-ksl-20|247.72|ksl|1|423|chrII:9949887-9980039|28965|27187|0|4|II|2000_12_28965_27187
KFSLLTLPDVARVYVIRLMDPKEQVRLALSTKKMENYIRISNIRYFDYGEVSLEENDFDIQVNHGRIPSENSQMTFRTKVQFNKKVMKPWFNEDSSVAEQAITVFKRLQATFHCEETGITFNINTPAIIRNVLDALDNLVFVALGKNNTTVETLNTIMEPYKRKREISVFASEMPLDYYHPNAFKFNKVLYEDGRWVRLEHLLTMKNIERVELGKNNFKSEDLNALLKHWTTIEKRMTSYLQILKTEETNIQEETIFEGLIFLKEFDSDIRVLANHQKKFLLFVAWSSDLLAVWTSFPYQFFPPVDKWPIEYRILEILQRKKVLGDQPENQGVQDEIRQLDEKLAKNGVFYVDGIPHVE
>ctro-ksl-19 ctro-ksl-19|256.23|ksl|1|423|chrII:9949887-9980039|26583|24704|1|4|II|2000_12_26583_24704
KFPLLTLPDVARIHVIRLMDVTEQVKLALSSKKMENYMRIAQIRKFDYCQVSIFTLYLFIENFFFDY
KNIYIKNIKSKKMRKISAVAVTKPPWPRFNEELPLVENTISVLKRLQTAFSCKETGVKFTDRTPSVVRNVLNALNDFVFVSLGRCNPTAETLNIIMKKYKRIREISIYSSQMPLDYSHPNAFKFNRIYYYDARWVRLEHLYSMKRNRSVLLERNNFKCEDLNTLLKHWTTTEKRMTQYLRIGKTQETNIQETTLFEGLIFLKTIRSGKNFWLLANHQKQFILYVSWTARHLSICTNPSYELFPPVKRSRLPREYEILEILQKKKVLEDEAENQEEIRQLDEELTQNGVYYVEGIAHIG
>ctro-ksl-18 ctro-ksl-18|282.04|ksl|1|423|chrII:9949887-9980039|24381|22880|0|4|II|2000_12_24381_22880
HFPLTRLPDVPRILIIRKIGVTEQVKLALSSKRMENYMRFARIQKFDYSEISIGTEDFHIRVNDQFTVFDYKEPESREEMEPWLNKDSSVVENAVAVLKRFQSTFPCKETGVVFHITHPADIKYIFDSLDFIFFSLKNVDPEAKAVDLAMESFKKGREIGIEAPEMPLDYSHPNAFKFEKIYYEDARWVRLEHLYSMREVDSVELVKNNFNSEDLNTLLKYWTTSDERMTRCLRIDINSETYIQEGNLFDGLIVLIKCRLGNQFRFLANHRKQFLLNVAWNYNSFTAFSLPLAEYSTSDSEKNKVSLAREYRILEILQKKKDLEDNLENGEDRKNIYNEIREVDEELTQNGVYYVEGTPHID
>ctro-ksl-17 ctro-ksl-17|301.33|ksl|1|423|chrII:9949887-9980039|22551|21105|0|4|II|2000_12_22551_21105
YFPLNRLPDIPRIMIIRLIDVPEQVKLALSSKKMEGYMKIAKIQKFEYTEISIGTEDFTIQVNDKFQIFDYKEQGNRREMEPWLNKDSSMLENAVSVLKRFQSTFPCKETGVVIRVKEPTEIKYILDALDYFIFVSLKNVELEAKTVDLVMETFKKGREIKIDGPVMPLDYSHPNAFQFDIVIYKDARWVRLEHLLSMKDIFGVELGKNNFKSEDLNALLKYWTTNDERMTCALQIDITNETDIQKEVVLDGLTVLITCRLGHFIRFLANHRKQFLLNVSWDSESFTVYTFPLAEYSTPGKNKISFAREYRVLEILQKKKDLEDNLENGEDRDGMEDKIRGVEEELARNGVYYVEGTPHID
>ctro-ksl-16 ctro-ksl-16|263.69|ksl|1|423|chrII:9949887-9980039|20610|19020|0|4|II|2000_12_20610_19020
SFPLLTFPDVPRILTIRLMHGDEQVKLALSSKKMEQYIKFTKIRKFDNCQVSIKEKDFTIHIDDGYIEGDGKIREYKETFWLTGKKMKPWFNDNSTVVENTIAVMKRLQATFPCIEIEIVFYITQPTEIKKILDALNNFVFVSLKRTKPEAATVDAIMESYKKRREISIYSSEMPSDYSHPNAFKFRTIYYKDARWVRLEHLFSMTGNWNVRLGKTNFTSEDLNALFKYWTTSETRLTRVLEIELTEESNFQKRTIFEGLIVLRTIRSRKRFRLIANHKKKFVLYVWWTSRHFIICTYPPADFFPSAYRTLPSRKTDKKKLLLKREYRILEILQRKKVLEDTAGNQEEIRQLEEELALNEVYYVRGTPHIK
>ctro-ksl-15 ctro-ksl-15|224.32|ksl|1|423|chrII:9949887-9980039|18628|17279|0|4|II|2000_12_18628_17279
TFPLTRLPDVPRILIIRLMDICEQVNLALSSKKMEQYIRFTKIRYFDYCQISIKEEDFTIHLDHGCIKSDAEYRVYRETVKLIGNEMKPWFNEDLPVVENTIAVLERLQTTFSCIETEVVIRITQPTEINKIFDALDNFVYVSLVEAKPETATVNAIMESFKKGRQISIYSSEMPSDYYHPNAALKFPVSYYKDARWVRLEHLFSMNGAWNVRLGKTNFTSEDLNALLKHWTTSQTRLTQFLEIEITKESKFKKPILFADLIILKAIRSRKRFRLIANHQNQFILFVWCSSKYLIICTYPPSKYFPSAYGTASNKNKYLLTREYRILEILQRKKVLEADAGNEGAQDEIRQLDVELTQNGVYYVRGTPYIK
>ctro-ksl-13 ctro-ksl-13|225.81|ksl|1|423|chrII:9949887-9980039|15075|13490|0|4|II|2000_12_15075_13490
NFRLLELPDVARIQVLRSMDHLEQIKLVLSSKRIEGYMKLVNNKKSGYCGVHLTGLKSYMGTLAGPIIYCGNPDKMNKGSINQELKPWINENLTDLENTVNVFERYRKAFPFEKHTLVIHPNSSVNVKAILETSIYKECWRVMFKEDQLEADDLEAVMETAHDGMGIDLEYQKMPLDYDHKNAFKFNFLHLTEAGWVRLRHLLSLHNQLHVKLFDHNFGSKSLNAFLKFWVKSDHDMVCSLSLYLWNSIESSVLFKGLVVLRTFRFNTTYWLLAADATKSERKQPIMSVWWDGMSFLTDTWFLNGTFNYSLPYDHVGGVTLAREYKILQILNEKKNMEKKLKGEISDEKRDEIEESIQKCEKELDVNDVYYDEGIPVVD
>ctro-ksl-12 ctro-ksl-12|297.42|ksl|1|423|chrII:9949887-9980039|12889|11154|0|4|II|2000_12_12889_11154
NFRLLELPDVARIKVIRSMDALEQIKFALSSKRMEGYMKMANNKKSKGCKVHFTGLKSYIATSPGPFLYCGNPDKMNTGGINQELKPWINENLTDLENIINVFERYRNTFPFEKFSLVIHPNSSVNVKAILETSIYKKCYLVVFKEDQLEPDDLEAVMDTAHDGIGIDFVNQEFPLDYDHKNAFKFNFTYYDDARWVRLRHLLSLHNHIRVKLFNHSLGSEDLNAFLKFWVKSDHDMTRIMSIYLWKSIESSVLFKELVVLRIFRFGHTSWLLAADPTKSKRKHPIMSVWWDGMAIVFDTWHLNETFNEGLMVDHVGGVTLAKEYQILRILNEKKDMEEKLKGGDSDERRAEIEESIRKCEKELDANDVYYDEGIPVVD
>ctro-ksl-28 ctro-ksl-28|284.38|ksl|1|423|chrV:255170-261543|2000|4373|0|4|V|2000_13_2000_4373
EFDLYRLPDLPKILVIQLMTIPERIKLAISSQKIEIYLSRLFKKPAFSVYEIDLRGKSSFISIDKDKFRLFMSPLRLEYEEATDITEEDVKPWVNEKCTMIENTLNVFTRLQKVFPYQYTSLCATLNEIEPTTIHDLLLHPCVASLTGLNFYGGIVPRHDLHAVMEWKQENAIQFITFLDNEFPSDYRHPNAFRFSGVMYGDARWIHLKDLLSMRNMHRMVLGNNNLSMEDLNTFIKYWINCDEDMCKYLYIGYKHVNLSVLLEDVTVLKGFRSGNEFYIIASNSIEKQLLMTIRLVFYPDEPGRQEIEFSVQLADRPHKLERGGTFPSWAREYRILGRMARKRWLEKRRIAIATGEESLAKELCNLEEELDVEEVWMIDGFMTVQ
>ctro-ksl-9 ctro-ksl-9|265.74|ksl|1|423|chrII:9949887-9980039|5424|7183|0|4|II|2000_14_5424_7183
PFPFNRLPDVARIIIIRKMDGVEQVKLALSSKRMGQYMRIAMIRNYDYCQIKIEKDDFTIDLKHSVLPTKNEISIMGFQETTNLIGKDLKPGLNEDSSVAENAVTVLKRLQAAFPCKETGVIFIDNTPAVIKHVLDALGDLVYVSLGSTNPETEAVDLVMDSFKKGREIALDVPEMPLDYSHPNAFKFNIIYYYDARWVRLEHLFSMGEIRSVHFEKNNLKCEDLNALLKYWTTSDERMTRVLKFPITEEANIQERSLFEGLIFLKTVIGGKHVRLLANKRKQFTIYVSWTDKYFKIWTYSPNDSPPVGNEAPLDREYRILEILKNKKDLEDDLENEENRENIGDEIRQLEEELTQNGVYYVKGTPYIN
>ctro-ksl-10 ctro-ksl-10|262.57|ksl|1|423|chrII:9949887-9980039|7738|9012|0|4|II|2000_14_7738_9012
PFPLNRLPDVPRIRIFRLMDGEEQVKLAFSSERMEQYIRIAKIRYFDYCQVQIDKEKFTIELKHSRLAARSGDSIMRFQKTAKLIEKDMKPWLNEESSVMENVLTVTKRLQTTYPCKETGVIFIDNTPSVIKHVLEALDDFIYVSLGGKNLKVEAVDLAMDSFKKGREISYGAVEMPLDYSHPNAFKFVIIYYYDARWVRLENLFSMRGIRSVELERTNLKCEDLNTLLKYWTTSDERMTYGLRIGITQETNIQEKTLFDGLIVLKTVQSGTRVTLLANHRKKLVLNITLEPKNFKVYEYSQDDHLTRSQRTRFTKEYRILEILQKKKELVEDGENWEKIGDKIRQLEEELSKNGVYDVKGIAYVD
>ctro-ksl-11 ctro-ksl-11|241.22|ksl|1|423|chrII:9949887-9980039|9492|10832|0|4|II|2000_14_9492_10832
HFPLNSLPDVPRIMIIRLMDGAEQVKLALSSKRMESYIKFTKIRYFDYCQISIEKETFWITLNHSRLPAKYGDSSIGFRQTTRLTEKDLKPWSKEDLSMVENAVTVLKRLQTTYPAKETGVIFLYNTLAVVKKVLDALDDYVFVSLGKTNLEMEAVDLVMDSVKKGREISVNGSEMPLDYSHPNAFKFHIIYYFDAKWVRLEHLLSMKGAWSVELEKTNLKCEDLNALLKYWTTNNERTTNFIRFGMTEEIQEKILFEGLTVLKTLRSVTRVRLLANHQKKLVLFVLLETNNIKIYVLTPNENCLFANRSQLKKGYRILEILQKKKDLKEEAEDQDEIRKLDEELARNGVYYEKGKAHID
>ctro-ksl-14 ctro-ksl-14|278.67|ksl|1|423|chrII:9949887-9980039|15458|16918|0|4|II|2000_14_15458_16918
SFALKSLPDVPRIHIIRLMDATEQVKLALSSKKIKDYIRFANVRYFDYCQITIEGEHFSISLSYGCEWCKQTFREYQEPVELIGKEMEPWSNEKLSVIENAITVLKQLQTTFPCKETGVIIIEKEPAEVKKILGALDNFIYVSLSRERIEAVDVDVVMEFYKKGREIAINGSEMPLDYYHRNAFKFHIIYYEDARWVKLGHLFSMKGAWSVELGKNNFNCEDMNALLKHWMTCEGRRVGGLRIHFSEEANFQEEDLFEGLISLKVNTSGYPFRLLANHQNHLLLYVSLETDQLTIGVYYSDEPVMLAKGTRMTREYRILEILQRKKVLEDESEIGENWNKIEIRQLEEELARNGVYYVDGTPYVD
>ctro-ksl-2 ctro-ksl-2|219.37|ksl|1|423|chrII:6773906-6779085|3179|730|1|5|II|2000_15_3179_730
SFNFLDLPFVAMRTVIRSMSVHEKMKLALTSFQLEDCVQLTRYGSFCYYICIKQQKSYIQIEFDEEESFFFFFNDRNSAENFRIKDISKWFDESVGYNFEDIGKVYTRVREIFPSSQLILNIQINELENESIDQLLSIPDFQEWKFLIINGKKMELSDLNYIMECASLDRGISIQLDEFPSEFSHEKAFGFKEIEYGESTWIRVEDVISLKNSSFVTLSLKHFNCSHLNRIIHFWLNSIYNMFEQLTIHLNSELILTPNLIFDGVLYVETSRFGPREYIILSNSFHNNKCPLAVISWTGNSFRMRSIKNVEKYSEEYN
FEKLNSISMMRKRDELKQIGNCETKTTDIPNVTLMYLRRSKYLLIPSSNFKKIL
>ctro-ksl-5 ctro-ksl-5|185.33|ksl|1|423|chrII:8005889-8015350|7950|6433|0|4|II|2000_16_7950_6433
KIRLLNAPDSAISLIIQLMSLPEKATLSMCSSRAEEAVKRTKPEAKYLIFSVGHDSASVVLSPEYPITFEDIREQLFFEEPLEKLIIKLSKDKSTVLEKDPVFSKWCQAIIPEEADRETRDTNQKALDIAQRLHSVFTPNHCECSIIVYKHRGNDLKDFVNRTFELPFNSVGICADFVDDSITVDEANFLINTVPSSCSLTVNGFIPIDFQNEKAFKFNSVYYSSAGWVSFENLIAIRNSRNVGLGFTSFDISDINNFLHYWINCEEEMMKSLNLHLKKDRIENAKEVLATLVCMYENNSEDFICVVKARNDKNRKRILGKLTIQKRAGHIVFTTFEDKESSRDTLKALENVQKHKNLNLEIREMKKEEIEKRKIHKEMEEGNPLKEEALKEAERLRYKIKESEKQFEAVRR
>ctro-ksl-3 ctro-ksl-3|56.11|ksl|1|423|chrII:8005889-8015350|5965|1976|1|5|II|2000_16_5965_1976
ETQLLNAPDSAINLIIQLMNTQERAKLSMCSSRAEEAVKRTKPQATNLLVFVGRESTAVLMYDRGVELRIRLSEDKSMDMERDPVFTRWCAIKPEEADRESYDLNQKALDIAQRLHSVFTPKKCDYHIRVHIRFRGNDLKDLVNRTFVLPFNSVHVSSLSVNSSITADEANFLINKAPSNGSLSISCQLPIDFQNENAFKFKSIDYYSAEWANFDNLISVRNATEVELRASSFDIPDINNFLHYWINCKEEMMESFRIYLKDDRIENNLPGFQIIVCNIIWFFITRSKRSHKQFPTVIVNTDVRNLASQFHNVIQICGLFEQKRQI
SILREERASLILQLNECFKKLSRNSPFPNSHKLDNLNFGNIRQSNKGEFHSENLWIH
>ctro-ksl-26 ctro-ksl-26|145.67|ksl|1|423|chrII:11390761-11395540|1097|3000|0|4|II|2000_17_1097_3000
PFPLFNLPCLPLKEVLEQMNIGSVIKLYLLSKRAKRRIQTVKIGVHLIRVADIDGRYTVDIEQPDSVDCCLVFFKTDGDSKRGSNCDCVLSISTPNQYKDIADLISIFRFKTLSWHIIDEKVEMEQLISIPFHICTEFNVHRGSIGVEELEYIVNNLRLNTKITVDADISEDFRSERALQFKEYEYRDSRWVTIEQILAMRNYGTVNLGETNMTSTDVNRLLHYWKNCREEMFEELNMTLNYSWYNGNNKNFDSLRPRFTRLSYILSNDEKTVCCIDDNDKIRISILEDCPYVPILKLIRRKRQLIDEYSNLKDKDEKRRVEEEFNEIVRRLEAAGVISFGNTLNDNCSCFYGEHTIV
>ctro-ksl-30 ctro-ksl-30|57.29|ksl|1|423|chrX:1289610-1294224|1520|3274|0|3|X|2000_18_1520_3274
PFRLLDLPCVAFKAILEEMDIVVVINLSSLSNRTRCRIQTVRLHIDSLDVQDKPDGHVLNIVRVAELNICRVFFIPLTDNSSQKLGTSSDGLVSTLKYVLNDSEERKAVRDIIAMFRIKSIAWRIRLEDNQTLDMRQLTGLPFHICKKFKLSGGSVDKVCLRFIISRLNANTKLQIYSEIPVDFRCDEALKFSNCLYKDGRWMTTELLMSMRECQSLVLLRTNLKFEDVNHLLHHWADFDTFDELNVQLVDSFIDNTPQELDYLVIDCTTYLLSNDEKRMCRVIDNKSTQVVTIKDNSWPAPILRMIRKKRRLIERYSEIRQLDSEDIEVERSQIQEEFDSVVAELIGAGVCEFGRELQSAARFDAHYIF
>cwal-ksl-11 cwal-ksl-11|384.44|ksl|1|423|OZ009934.1:2574410-2584278|7962|6640|0|4|II|2000_1_7962_6640
TFSLTSLPHLPRIHVIRLMDTSDQIRLALSSKRMEEYIKFMKMKKENLHRIRFLDRGFLIDMNGLTRFCYGSGEKRYRERVIVKNEMMPWLIEDSTVLENATVVFQRLQKVIPCNRYEVFIELREGLNIKEVLESSLVRDCILIDFSFESVETEEMDLIMETWRDGKEIIIEGTVLPLEYSHENAFKFNVIHYKDAHWVRLENLFSLRNNWNTFLQNTKFKNNDLNTILKYWISSDYEMSRYLDLTTTVETNKSIILDGLLVLKGFRSGSQFYFLLVDPTKSCRKYPIISCSLFINIFILSTWSPDEPFERNEGEFTTPLTREYKILKLLHKKKGLEDELIEMEGMENSEEKRNLEGSIQKLDEELMINGVYYEQGMPVVE
>cwal-ksl-9 cwal-ksl-9|375.53|ksl|1|423|OZ009934.1:2574410-2584278|3329|2000|0|4|II|2000_1_3329_2000
TFSLTSLPHLPRIHVIRLMDTSDQIRLALSSKRMEEYIKFMKMKKENVHNIGFGGEEFFITTCGIGRLYYCEKRKKETIIIKTEMRPWLIEDSTIVEKATVAFQRLQKLFPCEMYNVHIIFEKREGLNVKEILESSLVRDCRCIVFQDGSVEAEEMDLIMETWRDGKEIIIEGTVLPLEYSHENAFKFNVIKYKDAHWVRLENLFSLRNNWRTFLENTKFKNKDLNTILKYWISSDYEMSRYLDLTINWRINKSIILDGLLVLKGFRLGDPFYFLLVDPTKSCRKYPIISCSLFINIFILSTWSPDEPFERNEGEFTTPLTREYKILKLLHKKKGLEDELIEMEGMENSEEKRNLEGSIQKLKEELMINGVYYEQGMPVVE
>cwal-ksl-7 cwal-ksl-7|370.03|ksl|1|423|OZ009934.1:2544607-2568188|19186|17820|0|4|II|2000_2_19186_17820
PFRLLRLPDVARIHIIRLMDVHDQVNLALSSVQMEKYMSYARIRKDDYYEIQIGSGKFNIAGETGFFLSYKEKEPRVKPITRSWINIELTILENTVNAFQRLRNAFPCTIYGIVIDLKDRENMNVKEILEAFSDSGFVGFIGGKAEREDLDFLMSTWNEGKEISVGKDVECPLDYDHRNAFQFITIRYEDARWVRLDHLFSLNNRKWVTLGKNNFKCEDLNAYLKYWVESDYDMTRMLRISITEEVDKSILFDGLVILKGFRSTHPYYFLSTKNESRKQPMLSVYCRSDLISIDSWSPEEPFHEKIGEHLTPLAREYGILQILSKRKELEKELEEIENDELEKTKIKRELRELENELIQNGVFYQNRIPEVL
>cwal-ksl-5 cwal-ksl-5|330.16|ksl|1|423|OZ009934.1:2544607-2568188|15241|13884|0|4|II|2000_2_15241_13884
SFCLTSLPDVARIHIIRLMDIQEQIRLALSSRRMEQYISLAKIRELDYYEIHLNGDRFDISNNNNEVRDVFLCYKEKVDHLEQYFKRKDVNKWDLEPWLTKDSSVIQNATVVFQRLRKMFHCDFYGVVITLENRENNNLKDIIESSLVRDCTFVSFYKGEVTAEEMDLIMGTWRDGKEIDIESTVLPLEYSH*NAFKFNLIQYVDAHWITLESLLSVKNCRKAEIGENNLKNEDMNSILKHWVSSDHDTTRTLYITITETTNRSKILDGLLILKRFHFGTPHYFLLVDPTKLSRKYPIISCFLDTDQVTICTWSPDEPFERAVDEFTTPLTREYEILQLLHKKKGLEDELIEMEGIENEHQKKKDIEGSIRKLAEELIKNGVYYEQGMPVLD
>cwal-ksl-3 cwal-ksl-3|136.34|ksl|1|423|OZ009934.1:2544607-2568188|10859|8212|0|4|II|2000_2_10859_8212
AFRICDLPPNIIYDVVQLMAFNTQFYLAVTSKRMEEIVTKSSPPPCHQMIIVVENTINVVLDDFCVYTESLNPFLKTWINSSESTNRLATCMNVYRRIQKIFPREILSISINQSELKDFTIESLLTTTELSDWDKCLIENGEIRKEDFNIIMDNANSSKGSTFFIKSRKIPIDFDHEKACVFKAIDYDPAPWIRKEHLFQLRDSVKVKFNQPSIDNNDMNSFLKYWIQCDYDMISSLTIKSTMKWNSDTVMRGVVYLERLFKRARCFSFITQNPNRKYVIGSIFFESDGLLIEAYAIEELKGEEGSENYEEDYKIMKMINKKVELEKHRRAEDRDEIEELEAILKHKGIDLVYGRYLKMR
>cwal-ksl-2 cwal-ksl-2|234.34|ksl|1|423|OZ009934.1:2544607-2568188|7892|5646|0|3|II|2000_2_7892_5646
KLPLCRLPYLPLIEIIRSMSYVDQIKLATISSKMEKLVKISKIKVTHHRIHIRKFAPNIELLPNLTTFFCGNTSFPTKPRLLKNSLGNWIKGENGVDDLAALEKRFLNLYPAKTRFVGLYWPCIKTLEDVKNPSMVFLLETCTSLSLFKEGGTTEVYEVPSEVLEFLMNTVDSKISFEVRELDIPSDFKIDNPFKFPVVKYDDARWIKIEDLLAIRNLPRINLEKTNFDNNDINCLLKYWTTSDDMFNQLNIRLAMEVDKKVLFKDLIVLRSIRQNLIFYTLLSKTKKTQELLCISICVGGMILSTWKLDGTIELFVIFELDIVKEVKILRIMDRIEELEKLLDDEENEEEIEVLEAELEELGVEEINGLYTLK
>cwal-ksl-1 cwal-ksl-1|202.13|ksl|1|423|OZ009934.1:2544607-2568188|3309|1841|0|4|II|2000_2_3309_1841
PFRLAQLPILARNEVIRNMANRERISLAVTSKRMKEIVKCAKIQTDVYIFHVQDNPTMEIKDGNPTHSVGTMTREEKNLYHIVKKWENKETENFKYVLKRFEQLYEIAPGRQMKLYFNLFKLKSYDFFWIINHPAFRNWSGIKIYGGQLSGELLDAVMDQAGEEKSIAVPSFMPEVYSHKNAFIFRNIYYHYCGWVRIEDLLNLRNSQKVVLIGVIFQIHDFNAILKQWINSSHEMFRTLYLATGRYIHFDYRKLFDGISVLGRKNGCGPRRLFIITDPSKERKFQIAEVKFTENDLKMMTFAAEKFPREFEILQIKNHENYLKDELVAMDVQIKSIDINKNYYQVMDLKRKKEEMVKELSITRGKLSSAGVGAAGSVYFF
>cwal-ksl-10 cwal-ksl-10|346.19|ksl|1|423|OZ009934.1:2574410-2584278|3795|5118|0|4|II|2000_3_3795_5118
TFSLTSLPHLPRIHVIRLMDKSDQIRLALSSKRMEEYIKFMKMKKENVHNIGFGGEEFFITTCGIGRLYYCEKRKKETIIIKTEMRPWLIEDSTIVEKATVAFQQKLFPCEMYNVHISFEKREGLNVKEILESSLVRDCRCIVFQDGSVEAEEMDLIMETWRDGKEISVKSTVLPLEYSHENAFKFNVIKYKDAHWVRLENLFSLRNNWRTFLENTKFKNKDLNTILKYWISSDYEMSRYLDLTINWRINKSIILDGLLVLKGFRLGDPFYFLLLDPTKSCRKYPIISCSLGIKIFIICTWSPDEPFERNEGEYTTPLTREYKILKLLHKKKGLEDELIEMEGMENSEEKRNLEGSIQKLDEELMINGVYYEQGMPVVE
>cwal-ksl-4 cwal-ksl-4|286.20|ksl|1|423|OZ009934.1:2544607-2568188|11965|13455|0|3|II|2000_4_11965_13455
PFQLLNLPYLARIEAIRSMELETILKLSFTSRRMQKCLKSVGIKIDFPKIVLRDGFASILNRTEDFQLFCNKDGFKISRKHQMWLHVNPSTLISNTSAAIHHLQNTFRMTHLEIRISKNVPKSIIEEINTDSILKKWTKFSVFGRKMKKRELNMIMENGVERREIMFRNSEFPTDYEHLKSFEVMNADYEDARWVLIYDLLSLKNCSNISIGNNNLTPHHLRKFFKRWFTAECDMFLWMDIALSPEKDFDELISREIVFLEHKLDELTVYFTLAQTKSPDRKYPLLCIQCVIDLRLTAWAIDEPFRPGDEPDPRFGKEYEILLILERKAEMERIWNHECLIMEEWERQQMMDEAKVIMEKLDGYGVTFNHGMALIQ
>cwal-ksl-6 cwal-ksl-6|341.07|ksl|1|423|OZ009934.1:2544607-2568188|16208|17547|0|4|II|2000_4_16208_17547
SFRLTSLPDVARIHIIRLMDIQDQIRLALSSRKMEQYISFVNIKKTVYREIDLKGDEFCIHDSGTLLLECKGKKACKEIGTVVKTKELKPWLKKDSTVIQNATNVFQRLRKVFPCDFYGVVINLEDRENINLKEIIESSLVRDCTFVSFYKGEVTAEEMDLIMGTWRNGKEIEIESTVLPLEYSHENAFKFNQIKYDHAHWITLESLLSLKNSWKTRIGKNHFKNEDMNIILKHWVSSDHDTTRTLYITITEETNRSKILDGLLILKRFHFGKPYYFLLVDPTKSSRKYPIISCSLNTNLITICTWSRKERFSRMDNQLNLEYTTPLTREYEILKLLHKKKGLEKKLIEMEGMENAEKKRNLEGSIRKVTEELMINGVYYVQGMPVVD
>cwal-ksl-8 cwal-ksl-8|328.28|ksl|1|423|OZ009934.1:2544607-2568188|20236|21581|0|4|II|2000_4_20236_21581
SFRLTSLPDVARIHIIRLMDIQDRIRLALSSRKMEQYISFVNIKKTVYREIDLKGDEFCIRDSGTLLLECKGKKACKEIGTVVKTKELKPWLKKDSTVIQNATNVFQRLRKVFPCDFYGVVINLEDRENINLKEIIESSLVRDCTFVSFYKGEVTAEEMDLIMGTWRNGKEIEIESTVLPLEYSHENAFKFNLIKYDHAHWVTLKNVLSLKNRWITDIGENNLKNEDMNAILKHWVSSDHDTTRSLSITITETTNTSKILDGLLVLKGFRFGTPHYFLLVDPTKSSRKYPIISCSLNTNLITICTWSRKERFSQKKNQRIFEYTTPLTREYEILQLLHKKKGLEKKLIEMEGMENDEKKRNLEGSIQKLKEELMINGVYYVQGMPVVD
>cwal-ksl-16 cwal-ksl-16|218.11|ksl|1|423|OZ009932.1:3862331-3866627|1113|2707|0|4|V|2000_5_1113_2707
MFSLLKLPYLPQHLTIMNMDIQDIIRLSMCSKRVARIVKMCKHKLNRFAIYLKPDNSYIGINSPRKMACVELVKCNNNEHVSVEGYYLYDRCLNENSNFLRFRSDSFETTMLVSKSIRSQFVIDMYSWHIHVNAFEECDVRNFLSSVHFNECNKLILVGRTISSDLLNLIMDMNRGDLDLDIDGPIPLGFKQEKAFYFRSCRYLYAEWVTLDHLFTLNNPIATIRLIITKFANEDLNRFLHFWILSDVDMFKILRFQLKLDIKQNADIIFADIIRLSLLTFPDDSYYFLSKQEKKKNWIGCIKFDGSMIHIESLPVESCSDWIVSILKSMELQRELNIELKRALKEEKEDEERQIQTILEVEERNRIDNNIQQLNMKKEELKKKLKLTEKEIITIR
>cwal-ksl-15 cwal-ksl-15|218.10|ksl|1|423|OZ009932.1:3846531-3850827|1112|2707|0|4|V|2000_6_1112_2707
MFSLLKLPYLPQHLTIMNMDIQDIIRLSMCSKRVARIVKMCKHKLNRFAIYLKPDNSYIGINSPRKMACVELVKCNNNEHVSVEGYYLYDRCLNENSNFLRFRSDSFETTMLVSKSIRSQFVIDMYSWHIHVNAFEECDVRNFLSSVHFNECNKLILVGRTISSDLLNLIMDMNRGDLDLDIDGPIPLGFKQEKAFYFRSCRYLYAEWVTLDHLFTLNNPIATIRLIITKFANEDLNRFLHFWILSDVDMFKILRFQLKLDIKQNADIIFADIIRLSLLTFPDDSYYFLSKQEKKKNWIGCIKFDGSMIHIESLPVESCSDWIVSILKSMELQRELNIELKRALKEEKEDEERQIQTILEVEERNRIDNNIQQLNMKKEELKKKLKLTEKEIITIR
>cwal-ksl-17 cwal-ksl-17|216.94|ksl|1|423|OZ009932.1:3879159-3883455|1112|2713|0|4|V|2000_7_1112_2713
MFSLLKLPYLPQHLTIMNMDIQDIIRLSMCSKRVARIVKMCKHKLNRFAIYLKPDNSYIGINSPRKMACVELVKCNNNEHVSVEGYYLYDRCLNENSNFLRFRSDSFETTMLVSKSIRSQFVIDMYSWHIHVNAFEECDVRNFLSSVHFNECNKLILVGRTISSDLLNLIMDMNRGDLDLDIDGPIPLGFKQEKAFYFRSCRYLYAEWVTLDHLFTLNNPIATIRLIITKFANEDLNRFLHFWILSDVDMFKILRFELKLDIKQNADIIFADIIRLFLLTFPDDSYYFLSKQEKKKNWIGCIKFERSMIHIESLPVESCSDWIVSILKSMELQRELNIELKRALEEEKEDEERQIQTILEVEERNRIDNNIQQLNMKKEELKKKLKLTEKEIITIR
>cwal-ksl-14 cwal-ksl-14|209.69|ksl|1|423|OZ009934.1:5772504-5777472|1997|3350|0|5|II|2000_8_1997_3350
PFNFLDLPFVPLRTIVRSMSVYDRIKMAMSSFQLEECAKLTRNGSFCYYIDIKDENSYIQMELNEEKSLFFFFNDRNCNESFTKNDISEWFGENIGFNFDDISRVYKRIQEMFPSSCFILDLHLNKMKNKNMKELFSIPVFKNWKFLKINGTIIERFDLDFIMEMASLNRNISIKLDEFPSEFSHENSFKFMEIDYEEASWIRVKDVISLRNSSFVTLSLNHFKCSHLNEIIHFWMNCNYNMFKLLTIHMDSGEILAPHLIFDGLFYVETPRFGVREFIVKSESTQIVERPFAVISLIGISFRMRTIGMDEVYSEEYYTLKNLKEIKNQTHEMNNTRLGVFKLQKILFRK
>cwal-ksl-12 cwal-ksl-12|208.85|ksl|1|423|OZ009934.1:4513469-4520801|1601|3095|0|4|II|2000_9_1601_3095
KFPLLNAPERAVDLIIGLMDMKEQVKLSLCSTRAEDSVKRTKPQIKQIDIAVCGFRSTLTIHSIKNTVRNMLIVCFHEEITKTCLLKAAYKKTELAEFYMVKSDDPGLGAVHLARRLSSIFNVKESAYKINFDYCGSTDLENVLTTALVLPYDKVMVDGLQVSEITPNDFRILMDHIDLNANLIIRCVMPDDFKHEKAALKFKSIDYHSAKWVTYKDLISLRNQKSITLGKNSLNIKDINNFLLYWVNCEEDMVEQFKFTLKEGSCPNERNVLNSLTCSFGNTRRAFHCSIMARNTEKRKQILGQLTILKESQSVTFQTFEDNKESRETLRKLKYIQKLKDMRMEIRDLEEKEIEKRKIYDEMEDGNPMKEGVQEEIERISNEIKEKENKMNGVRILL
>cwal-ksl-13 cwal-ksl-13|204.28|ksl|1|423|OZ009934.1:4513469-4520801|3802|5341|1|4|II|2000_9_3802_5341
KFPLLNAPDRAVDLIIGLMDLKEQVKLTLCSVRAGDSVKRTKPDMKGLEIEIGSRQGSALRVLPNAGISTVMFSISFHEQFKTNHFLM
RRLGAVHLAQRLYSVFNVEQCHYIIYVIKADLKNILTRAVVLPHDTVMVNGYHNSSNDFRFLMDYVDLNAYLIIRSLMPNDFRYEKALKFKSIDYQSADWVPYEDLISLRNKKKVILRKTSLNIRDINNFLLYWINCEEEMVELFKITLKEGNDLNEKDVLASLVCTFGNNRNGFHCAIMARNTEKRKRILGKLTIAKESQSVTFQTFEDNEESRDTLKALENVQRHKDMRMEIRELEKKEIEKRKIYDEMEDGNPMKEGVKEEIERISNEIKEKENKMNGVRILL
>czan-ksl-30 czan-ksl-30|318.73|ksl|1|423|OZ016469.1:15015591-15023001|3154|1469|0|5|II|2000_1_3154_1469
NFPLLKLPAVALHEVLKMMMPIEIFKLAMCSSDIESFLRCRKYKTNGLHMHLNNRFPRFDIKYSDGWQPIWFKSTTRVRYTRKNEEYMYLTHTNFDEMFDIQRKLCAIFHVPFMVWILYIDSLRCDQFSQLLHKVLETEFTQLRFRGGSLNESMLTEVLDEVPATKELEISSDIPLTFEHPNALQYFKTHFDDARWVKLENLFSIRNVDSVTLLRTNFDCSDLNKFLRYWVDCDEFILRRIDIGLKYGTVYDEDVITDQLTTASCYGNGYPEIFMKSRKDAGQKYVFGRLELHEEIVTFITCDPNEECSELFELSKILDTKRELEEELLNLRLESQRLKEEIRHFESGMFRKRKFITILEKKRHTFG
>czan-ksl-42 czan-ksl-42|316.37|ksl|1|423|OZ016470.1:6126672-6131899|1979|3362|0|4|III|2000_2_1979_3362
NFPLLKLPALALHEVMKMMMPIEMFKLAMCSFHLESFLRHRNYKTDALLIHLCSNALQLEIYHSDGCQSIVFKSTTSHSIPVTKLEQLIDRYTKEDDKSLYLTHASLEEMFDIHRNLSAICHLPYIQWILSNLSRYGQFVQLLGKVLKTKFTGLKLFDDLLSESMLTEVMNKVRTTKFLDIGSDIPFDFDHPNALNYLVTRFSDARWVKLKNLFSIRNVHTVRLEKTNFDCSDLNKFLRYWVDSDEVMLRRLEIGLKDGTVYDEAVITDQLTIVSYYGDGYPQIFMKSKKKEGRQKHVLGRLELLETIVIFSTCDPNEEHSDIFHILMEEELLKRKRELEEENAEIERITRELEVRNGVISIELQEVNKKLIEVQRLKFEHF
>czan-ksl-9 czan-ksl-9|308.93|ksl|1|423|OZ016469.1:9461095-9466404|3312|2000|0|4|II|2000_3_3312_2000
TFPLADLPFVPLKKVIRLMSVQERIDLALSSYQMEHLVELSRVAASCIYVSVKDQKSYIQLEVSGDDNNFLYFDKKLWRWYDRKCDSENIAIVHSRIQTLFPSSNLVLHLHLDKIKGSSFQKLLLHPSFSDWKTLSVEGEKVGTEELNLIMNMASKERNIMINVELMPNNFNHEKAFQFREIEYHGADWIRVEDLFALRNSTSVTMSLKQFNSDNLSKFLCYWINCDYSMFQRLTIYIENPEEFLPNKSFDDLSCLFIRGFQEFLMLSNSTKNLEFPIAVVSLIDSTFKLTTVPPDGEYAREYRILKTLKKRKHLEDVMKTINDPSYQDSVEELRRLTKELEQMGVQLISGKAFL
>czan-ksl-35 czan-ksl-35|309.77|ksl|1|423|OZ016469.1:15123144-15134764|1885|3888|0|4|II|2000_4_1885_3888
NFPLLKLPAVALHEVIKMMMPMEIFKLAMCSFQIESFLRHRKYKTDGLNIISKDYASKIYIRHSNGCQSILFKSTTSHSMETPVRKLEQLRNRYTREDDEYMYLTVVNLNEIFDIQRSLCGICHVPFLEWIFIAELLRNNQFFQLLHKVLKTEYNQLTFFGGRLSESMLTEVLDKVPATKELSIYSDIPSTFDHPNALKHFLTYFYDARWVKLESLFSIRNVDTVKLERTNFDCSDLNKFLRYWVNCDEFMLRSLEIGLNHGTVYDEDVITDQLTTVSNHGKIFMKSRRDAGQKYVVGRLELHKTIVIFSTWDPNEKYSDIFEILDRKRELEEKIAEIKRKTCESEVREGLISVELEELNKQLIELDLATATFE
>czan-ksl-37 czan-ksl-37|292.74|ksl|1|423|OZ016469.1:15123144-15134764|8389|9695|0|4|II|2000_4_8389_9695
NFPLLKLPAVALHEVMKMMMPFEMFKLAMCSVQIESFLRHRKYKTDVLYIHLRSNASQFNLCHSDGWQTIVFESTTSHLMEMSLSLRYTRENDKFMSMTHANFDEIFDIQRKICDICHVPFLEWVLYIDSMQAHFFYLLNKILKTEYNKLTLLHGRLNESTLTEVMDKVPITKMLEISSDIPSTFDHPNALKYFHTHFIDARWVKLESLFSIRNVHIVKLVKTNFDCSDLNRFLRYWVDCDEFMLRSLEFGLKDGTVYDEAVITDQLTTVSNHDKIFMKSKKDAGQKYVVGRLKLRETIVIFSTWDPNEWYSDISQRLDRKRELEEKIAEIKRTIRESGHNSVELEQLNMQLIELDLATFE
>czan-ksl-43 czan-ksl-43|304.97|ksl|1|423|OZ016470.1:6184110-6189153|1979|5009|0|4|III|2000_5_1979_5009
NFPLLKLPALALQEVMKMMMPIEIFKLAMCSFQLETFLRRRKYKTESLHIHLSNNALQLEIHHSDGYQSIVFRSTTSHSIPVTKLEQLRDRYTRENDKYMYLTHANLDEIFDIHRNLSAICHFPFMHFILYNESRYGQFVQMLDKVLKTEFTKLTLFNDLLSESMLTEVMNKVPTIKLLEIDYDIPFDFDHPNALNYLLTKFSDARWVKLKNLFSIRNVHTVHLERTNFDCADLNKFLQYWADCSEFMLKRLEIRLKDGTVYDEAVITDQLTTVSYYDSGYPQIFIKSKKEEGHKYVLGRLELRETIVIFSTCDPKKEHSDIFHIFLVEELLKRKRELEEETAEIERTTPEAEEIKRAISIELEEVNKKLIEVQRFPLRSRFLD
>czan-ksl-64 czan-ksl-64|302.12|ksl|1|423|OZ016472.1:16682958-16688309|1997|3384|0|4|V|2000_6_1997_3384
NFPLLKLPDLALHEVMKMLMPFEMFKLAMCSFQIESFLRHRKYNTDGLVICLDNDALQFYIKHSNGYQGIVPESKMSHSVPAKKLEQLSDREDDRYMYLTHVTHDEMFDIQRSLFAICHAPFMEYIIYIDPFRYGEFFELLRKVLKTEFTKLTLGGFLSKSLLKELMNKVPTTKCLKIDSVIPFDFDHPNALRYFKAHFCDARWVRLENLFSIRNVHTVKLEITNFDCSDLNKFLRYWVDCDEFMLRELEIGLKDGTVCDKAVIIDQLNLAFYYDKYNRQIFLKSKKEAGCVLGRLELRESRVIFSTWDPNERYSKLYQALMLKEILERKRELEEESAEIEKKTRETEVRKGLISAELEELNKKLIKMRGTQKASFS
>czan-ksl-5 czan-ksl-5|301.97|ksl|1|423|OZ016468.1:10553991-10559228|3240|1886|0|4|I|2000_7_3240_1886
NFPLLKLPDLALHEVMKMMMPIEIFKLAMCSFQLESFLRHRKYGMELFHIFLSNRVLQFNLRHSDGYQSISFKSTTSDSMGMPVRKLVQLSDRYTREYDQHIYLTHANLDEMFDIHRILCAISHLPFTEFVLYFDELRFDQILQLLHKVLKTEFTQLTFIGGTLSESLLTEVMNNVPTTKFLKVYSKMPLTFDHPNALEYVFTKFEDARWVKLEKLFTVQNVRHLTLETTNFDCYDLNKFLRYWVDCDEFMLRRLEMKLKKGTVYDREVITDQLTQVTYHQDGVPFICMKSKKEAGYVLGRLELRESCVKFSTWDPSVQKAKQIKVLYELLRILNRKRELDKETDEIGRTTREVEVELEELNKKLELIDRETFTFVV
>czan-ksl-31 czan-ksl-31|300.10|ksl|1|423|OZ016469.1:15015591-15023001|3643|5491|0|4|II|2000_8_3643_5491
NFPLLKLPAVALHEVMKMMMPNEIFKLSMCSFQIESLLRCRKYKANRLDIHLSHSDPQFDIYCSDGSKSIIRFSSTNNDSLEGPVRKLEQLSGRYIKEDSTSIYLTHTTLGEMFDIHQNLIRIFAFPDAGWILYNNKLNFKQFCQSFYQIILTTDFSKFTVLGDYLGLKVLENLMDELPTTKSLVIGSWISSQFKHSNALQYLNSHYTHAHWVRLDHLYCIRNVDTAKLERTNLNCYDLNKFLRYWVDCEEFMLRRLDIRLKDGTVYDEAVITDQLTTVSNHDNGYPQIFIKSKGTKCVVGCLKLRETFAEFTTWDPEEFSQEYQILEIICRRKELEDGIRKIRDSSQEKKKLELEALEKLLTEKLAEINKPLVV
>czan-ksl-22 czan-ksl-22|240.69|ksl|1|423|OZ016469.1:13017307-13030289|8606|7252|0|4|II|2000_9_8606_7252
NFPLLKLPAVALHEVMKMLMPIEIFKLAMCSFQIESFLRQRKYKTEGLHMHLSNDDSQIDIRHSDGLQSIVFESTTRDLTGVPLSDREDNKEIWLTHVNLDEMFGIQRTLCAICGFPFVQWVLYIDELRYEQFFELLHKVLKTEYTQLSLIGEFWLSESMLTEVMNNVQTTKNLEIGPYIPFDFDHPNAFKYCNIRFNDAKWVKLESLFSIRNVDTVKLEITNFDCSDLNKFLRYWVDCDDFMLRRLDIGLKNYTVYDEEVITDQLINISLPGDFYGYPTIFIKSKKKAGQRYVLGRLELRADFMVFSTCDPKEEYSEIFQTFMKKEMIKRKRELEEETAEIERKRLKI*LKNLHLQFINNYYTFV
>czan-ksl-21 czan-ksl-21|270.34|ksl|1|423|OZ016469.1:13017307-13030289|6099|4756|0|4|II|2000_9_6099_4756
NFPLLKLPAVALHEVMKMMMPIEIFKLAMCSIQIESFLRHRKYKTEGLHMHLSNYDSQIDIRHSDGLQSIVFESTTRDLTGVPLSDRYIREDNKEIWLTHVNLDEMFDIQRRLCAICSFPFVQSVLYIDELRYEQFFELLNKVLKTEYTQLSLLGTRLSESMLKEVLNNVPTTKNLEIGSNIPSNFDHPNALKYCNIRFNNARWVKLESLFSIRNVHSVKLEETNFDCSDLNKFLRYWVDCEAFMLRRLDIGLKDGTVYDEEVITDQLTTDYHHVGFPLIFMKSKKKAGQRYVLGCLELRTNIVIFSTCDPKEKYSDIFQTLTKKEMLKRKRELEEETAEIERKRLKI*LKNLHLQFINNNYIAS
>czan-ksl-20 czan-ksl-20|280.96|ksl|1|423|OZ016469.1:13017307-13030289|3880|761|0|5|II|2000_9_3880_761
NFPLLKLPALALHEVMKMMMPIEIFKLAMCSIQIKSFLRHRKYKTDGLHMCFNNSSQIDIRHSDGWQSISVDIRSQRSVEPLSDRILYENDELMYLTHANLDEIFDIQRNLCAICQLPFMRWTLHIDESRHGQFFQLLHKVQKTEYTHLTILDGLLSESMLTEVMNNVPTTKQLEIGSDIPFDFDHPNALKHFVTSFNDARWVKLESLFSIRNVHMVKLERTNFDCSDLNKFLRYWVDCDEFMLRRLEIGLKDGTVYDEEVITEQLTTFLYYDNGYPEIFMKSKKDAGHNYVLGRLELTEAKLIFTTCDPKEEYSDIFQTLMEKELLERKRELEEETAEIERKTREMEVRKGLISVELEEVNKRLIEIDQRNFINNYYIYI
>czan-ksl-16 czan-ksl-16|198.27|ksl|1|423|OZ016469.1:12815967-12825437|403|2962|1|3|II|2000_10_403_2962
SFQMLLVKIFRFKLAMCSFQIESFLRHRKYKTDGLHMRLSNYSSQIDVRLSDGWQSVVFDITSHRSVVPLSDRILEEIGGLMYLTHANLDDIFDIQRSLCAICHLPFMLWTIYIDESRHEQFFTLLHKVL
RNTLRYLKILDGLLSESMLTEVLNNVPTAKHLEIGSDIPLDFDHPNALKHFLTSFNDARWVKLGNLFSIRNVFSVKLERTDFDCSDLNKFLRYWMDCDEFMLRRLDIGLKDGTVYDEEVITDRLTTVSYYDNEYPLIFMKSKKDAGQKYVLGHLELRGAIVVFTTWDPNEEFSDIFQTLMKKELLERKRELEEEIAEIERKTREAEMLKVREGLISIELEEVNKKLIEMDRNS
>czan-ksl-17 czan-ksl-17|285.48|ksl|1|423|OZ016469.1:12815967-12825437|5481|7648|1|4|II|2000_10_5481_7648
NFPLLKLPDLALHEVMKMMMPIEIFKLAMCSFQIESFLRHRKYKTEGLHMRLSNHASQIDIRHSDGWQSIMVDITSHRSGVPLSDRYINMMNLKVILYENDELMHLTHANLDEIFDIQRSLCAICHLPFMKWTLYIDESRHGQFFQLLHKVLKTEYTKLSLLGTRLSESMLKEVLNMVPTTKHLEVGSDIPLDFDRPNALKHFVTSFNDARWVKLESLFSIRNVSSVKLERTNFDCSDLNKFLRYWVDCEAFMLRRLEIGLKDGTVYDEAVITEQLTTFLYYDNGYPEIFIKSKKDAGHNYVLGRLELQEAKLIFSTCDPKEEYSDIFQIFMKKELRERKRELEEETAEIERKTREMEMRKGLISVELEGVNKQLIEM
EVLRNRVFWVS
>czan-ksl-62 czan-ksl-62|279.45|ksl|1|423|OZ016470.1:15205333-15210151|688|3003|1|4|III|2000_11_688_3003
NFPLLKLPELALHEVMKRMMPLEMFKLAMCSYQIESFLRHRKYKTDALFIFLDNKALKLAMMHSNKYQGIRAKLTTSHSLPIKKMEQLSDRYTGEDDEYMYLRHTDCDEMFDIQRSLFAICHVPFMEWIIFKDSFRCGEFFELLRKVLKTEFTKLTLSDGFLHKLMLTEVMNKVPTTKFLEIGSAIPLDFDHPNALKHFLTSFSDARWVKLESLFSIRNVHTVKLERTNFDCSDLNKFLRYWVDCDEFMLRQLEIGLKDGTVYDEDVITDQLTTVFDYFPYRQIFMKSKKEAGYVLGRLDLREARVIFSTWNPNEDYSKIFQDLMLKETLERKRELEEESAEIERKTRETEVRKGLISAELEELNKKLIKMR
LKIFIFRSSIIIFS
>czan-ksl-63 czan-ksl-63|275.94|ksl|1|423|OZ016470.1:15212652-15219651|1997|5183|1|4|III|2000_12_1997_5183
NFPLLKLPDLALHEVMKMMMPFEILKLAMCSFQIESFLRHRKYKTDALFIFLDIWALKLSMKHSDKYHGIKPKSTTNHSFPIKKLEQLSDRYTGEDDRYMYLRHIDCDEMFDIQRSLFAICHVPFMEWIIHIDSFRFGEFFELLRKVLETEFTKLALFDGFLQKSMLAEVMNKVPTTKFLEIGSAIPLDFDHPNALNYYRTHFSDARWVRLENLFSIRNVLLVELERTNLDCSDLNNFLRYWVDCDEFMLRQLEMKLKDGTVYDEDVITDQLTTISYYFPYRQIFMKSKKEAGYVLARLDLREARVIFSTWDPNEKYSKIFQDLMLKETLERKRELEEESAEIERKTRETEVRRGLIAAELEELNKKLIK
GGLKNIQFINNHFFLL
>czan-ksl-18 czan-ksl-18|275.45|ksl|1|423|OZ016469.1:12984899-12992786|3144|1742|1|4|II|2000_13_3144_1742
NFPLLKLPAVALHEVMKMMMPIEIFKLAMCSIQIESFLRHRKYKTDGLQINLSNNPLRIDIRHSGGWQTIVVKSTWIHLSGVPLRLRENGQEIHFTHANLDEMFDIQRRLCAICSFPYMPTVLYIDQLRHGQFFQLLNKVLETEYTQLSLVGGRLSESMLREVLNNVPTTKNLEVTSDVPFDFDHPNALKYDVTIFKNARWVQLESLFSIRNVHSVKLEQTMFDCYDLNKFLRYWVDCDEFMLRVLEFKLMDGTVYDEEVIADQLIKSSYYENGIPQIFIKSKKEAGQRYVLGCLELTEAMVFFTTWDPNEDYSDIFQTLKKKEILERKRELEEETAEIEREAEVRKGLISVELEELNRKLIEIEQ
TFEIWAFPSRSSIFR
>czan-ksl-26 czan-ksl-26|274.54|ksl|1|423|OZ016469.1:14155431-14161906|4475|2024|0|3|II|2000_14_4475_2024
SFQLQNLPLLATTEIVRSMSQKEQIKLALTSKKCEAICKAARVKVLWYGIHIRDDSTNLDIGENLKLYFGTMECPDYAHDTLSQEEVIELFNLDDGSSPLQNLLSVFEKVNGIFKCNRTPLLIYLDEMEQTCLKELMDIPLFRNCKSIGLARGEVASEDLAYVFDMARELNYLRLIETEIPSDFQHDRAFLIERVEYSDAKWVTLDNLFTMKNSTYVTLGTNCLTYSEWNSFLKFWVNSEVDMFHTLKIDMKKRIDLEVLFDGLIWLDSIRFKGYNYFIMANTSMPNRKSPLLLVSHYKNELRFISSTRTSLWCVSEHPSGKRLRSDITLELEYDALEVLGQRERLKKKMEGMEEPKEEDTREMKSLERQLDRYLEEKMFTVG
>czan-ksl-44 czan-ksl-44|263.66|ksl|1|423|OZ016470.1:12238758-12244547|989|4542|0|5|III|2000_15_989_4542
NFPLLKLPALALHEVMEMMMPIETFKLAMCSSHIESFLRYRKYNTNGLHIHLSNSFPQFNIKYSDDGCQPVWFKSTTRVPMEMPVRKLEELSNIDRKDDEYMYLMHANLDEMFDIQRKLCDICHLPTIQCVFYIDLLRYWQFFQLLDKVLETKYTQLTFYGGRLNESMLTEVLDKVPTTKYLLIHSEVPLTFEHRNALKYFIAHFYDARWVKLENLFSIRNVHRVKLLRTNFDCSDLNKFLRYWVDCDEFMLRRLDIQLKNGTVYDEAVITDQLTTVSYYDYGYPHIFMKSKKETGQRYVLGRLEQHEATVTFITWDPSEVYSDIFRILMKIATILECLNRLEASANLVKPHHIRLALFRHQKISDNFHEKKQMKLAKSMTDRWARLV
>czan-ksl-24 czan-ksl-24|259.87|ksl|1|423|OZ016469.1:13032165-13037938|3776|1901|0|4|II|2000_16_3776_1901
NFPLIKLPAVALHEVMKMMMPIEIFKLTMCSIQIESFLRQRKYKTEGLHMHLSNDDSQIDIRHSDGLQSIVFESTTRDLAGVPLSDREDNKEIWLTHVNLDEMFGIQRTLCAICSFPFVQWVLYIDELRYEQFFELLHKVLKTEYTQLSLLGGWLSKSMLTEVLNNAPTTKNLEIDSDIPLDFDHPNAFKYCNIRFNDAQWVKLESLFSIRNVDTVRLEGTNFDCSDLNKFLLYWVGCDEFMLRRLDIGLKNYTVYDEAVITDQLINISLPGDFYGYPTIFMKSKKKAGQRYVLGRLELRADFMVFSTCDPKEEYSEIFQTLMKKEMIKRKRELEEETAEIERKRLKI*LKNLHLQFINNNYIAS
>czan-ksl-10 czan-ksl-10|256.65|ksl|1|423|OZ016469.1:11408677-11414478|1997|3825|0|4|II|2000_17_1997_3825
NFPLLKLPDLALHEVMKMMMPIEMFKLAMCSFQI*YFLRHRKYKTVGLHIHLNEEGLQLDIDYSDGSQSIFFDSTTSHSMERPVSKLEQLSDRYSREDGTLYLTHGNLEEMFDIHRNLSAICHLPFMQWILYIDPILHSYQLWYEQFFKLLHKILKTEFSQLTLLDGFLLNGMLKEVLNKVPITTGLEIHSVIPLNFYLPNPLKHFATHFSHAKWVSLENLFSIRNVHTVKLERTNLECSDLNKFLRYWVDCDEFMLRRLEIKLKDDTVYDEAVITDQLTKISCYDNGHPMFFMKSKKEAGQKHVLCCLNLLEEVVIFSTWDPNDSCKLYSDVFQILMEEEILDRKKELEDEKAQIKRKFRNGRRLKVRKDRISIELAELNKKLIEIQRLKLKYFKI
>czan-ksl-39 czan-ksl-39|229.82|ksl|1|423|OZ016469.1:15264419-15272420|6004|3575|0|5|II|2000_18_6004_3575
NFPLLKLPAVALHEVMKMMMPNEIFKLAMCSFQIESFLRHRKYETNGLRIILDKYSSQLYIFHSEEDCQSINFESKTSHTLETPVRKLEQLSDRYFRENHKSMILKHVNLNEIVDIQRRLLAIFRFPFMGWTLYRLDYDHFQLLRKVLNTEYTQLAFIGDSLSESMLRDVLDKVPATRELEILSDIPLTFNHPSAFKCFKTNFDDARWMKLQNLFSIRNVDTVTLERTNFDCSDINKFLRYWVDCDEFMLRTLVIGFKKGTVVFGNEAVITDQLTTVSYKDNCYPLIFMKSKRDAGQKYILGRLELQETSVVFTTWDPNEEFSDKFQILIEKELAMKEGTIARKMDFQEVVPRSLWRLSQSEFYRCQ
>czan-ksl-38 czan-ksl-38|251.31|ksl|1|423|OZ016469.1:15264419-15272420|3237|1190|0|5|II|2000_18_3237_1190
NFPLLKLPAVALHEVMKMMMPIEIFKLAMCSFQIESFLMHRKYKTDGLRISLGDYIAQLDICYSNSHRTINFNLKTSHTLETPIRKSEQLRDRYTREDRQNMYLTHVNLSEIVDIQRSLFAICRFRFVHWTFHMYRLNYDQSFHLLRKVLNTEYTKLALIDGCLSEPMLTEVLDKVPATKNLDITSYIPSNFDHPNALKCFTNHFHYARWVKLDSLFSIRNVDTVTLVRTNFDCSDINKFLRYWVDCDEFMLRTLRIGLKWSTVYDEAVITDQLTSVFYYENGQRQIFMKSKKDAGQKYVLGRLELREQIVHFSTSDPNEEFSDKFQILMEKERHPRKHIKMFKKLGVSKKIDKVSRFFNSYYAYLNNKNGKLL
>czan-ksl-33 czan-ksl-33|250.54|ksl|1|423|OZ016469.1:15027407-15035353|4552|7862|0|5|II|2000_19_4552_7862
KFPLLKLPAVALYEVMKMMMPIEMLKLAVCSVQIESFLPHQKYKTNGLHINLCDYSSQIDISHSNGCQSIVFKSTTDNLMEMPVRKLEQLSDRYIGEDDNYMNLTHANFDEMLDIHRNLSDICRVPFMEWILEVVSLRHEQCSQLLHKILKTEFNKISLIGIKHSNSDLRELMNKVPTTKELEIVSEISYGFDHANALKYFRTHFSDARWVKLENLFSIRNVDTVKLVRTHLDCSDLNKFLRYWVDCDEFMLRKLDIGVRCGAVGDEKKITDQLTKISVHDNGYPQIFMKSKREAGQRYVLGRLELRKTNVIFSTWDPNEEYSDKFQILMEKESNVSREKITIAHIRGREKNIMIIFVWWWLK
>czan-ksl-32 czan-ksl-32|245.22|ksl|1|423|OZ016469.1:15027407-15035353|4177|1319|1|5|II|2000_20_4177_1319
NFPLLNLPDLALHEVMKMMMPIELLKLTMCSSDIESFLRYRKYKTDGLNMHLNNRFPQFDIYHSGGWEPIWFKSTTSHSMEVPIRRWEVLSENDRKDEEYMYLTHTNLDETFDIQRKLCAILRVPFMEWILHIDSLRCDQFSHLLHKVLETEFTQLSFCGGSLNESMLTEVLDKVPITKELEISSDIPSTFDHPNALKY
HTHFDDARWVKLENLFSIRNVDTVALLRTNFDCSDLNKFLRYWVDCDEFMLRRIDIGLKDGTVYDEGVITDQLNTVSCDADDYPVIFMKSKKAAGQKYVLDRLELHEEIVTFITCDSNEEYSGQYELITKRKLLHLKIFLLSKRHTFETSHFRNVVLSKRLRNVTIAHGVLCLVLQ
>czan-ksl-15 czan-ksl-15|243.69|ksl|1|423|OZ016469.1:12811134-12815940|1334|3235|0|5|II|2000_21_1334_3235
NFPLLKLPALALHEVMKMMMPIEMLKLAMCSNQIESFLRHRKYRAKGICIFLSYKSSQIDIRHSDGWQSIVFESATSDLSEVPLRLPIRYTRETDNFMYLTNENLDEIFDIQRGLIATCDCPVMEWILYIHHFRYEEFIHLLNKVLKTEYTQLTLLGGRLSKYMLSEVMNNVPTTKYLEIDSVIPFDFDHPNALKYIEPHFIDARWVKLESLFSIRNVHIVNLERTNFDCSDLNKFLRYWVDCDAFMMRRLDIGLKDDTVYDKAVITDQLTTDNYDVGFPVIFMKSKKDAGQKYVLGRLELRTNIVVFSTWDPNEDHSEVFQVLMEKEKNIRKEMKFSMMIVVELEHGLQMSLMSLDLYFGTLQ
>czan-ksl-14 czan-ksl-14|239.85|ksl|1|423|OZ016469.1:12711507-12716748|3244|1360|0|5|II|2000_22_3244_1360
NFPLLKLPDLALHEVMKMMMPIEIFKLAMCSIQIESFLRHQKYRAIGTYIGLSNKFSQIDIRHSDGWQSIVFESATSHLSEVPLRLPIRYTREDDNFMYLTHANLDEMFDIQRSLCAICHLPFTKWTLYIDESRHGQFFHLLNKVLKTEYNKLTFLGGRLSKYMLSAVMNNVPTTKYLEIDSVIPSDFDHPNALKYFETYFNDARWVKLESLFSIRNVHIVNLERTNFDCSDLNKFLRYWVDCEAFMLRRLDIGLKDGTVYDKAVITDQLTTDNYDVGFPLIFMKSKKDAGQKYVLGRLELRRPLVVFSTWDPNDSCKEYSDVFQVLMEKEKNSRANVSEKVQLKTLRNPLVSRKSKLN
>czan-ksl-34 czan-ksl-34|239.95|ksl|1|423|OZ016469.1:15098609-15104059|629|4085|0|5|II|2000_23_629_4085
NFPLLKLPAVALHEVMRMMMPVEMFKLARCSSHIESFLRHRKYRMKGLCIHLSDRFPQFGMKYLNGWQPIWFKSATSHSMEMPVRQLEELRYTRKDDEYICLTYANIDEMFDIHRLLCDICHLPFIHWILHIDSLRYWEFFQLLRKVLETKYTHLSLLGGRLNESMLAEVLDKVSITKDLGITSEMPLTFDHPNALKYFLAYFYDARWVKLQSLFSIRNVDTLELVRTNFDSSDFNKFLRYWVDCDEFMLRRLDIRLKDGTVYDEAVITDQLTRVSYYDKGYPQIFIKSKKDAGQKYVLGRLELYESFVYFSTWDPNEEHSDIFRILMRKESNKNDCNPTLKNFRKSRRLLILTIDIQRDDQFFVAETACRG
>czan-ksl-36 czan-ksl-36|235.87|ksl|1|423|OZ016469.1:15123144-15134764|8106|3889|0|5|II|2000_24_8106_3889
NFPLLKLPALALHEVMKMMMPIEIFKLVKCSSHIESFLQYRKYRAKGLHIQFFEKQRFKVWLSNSFANFRYTRKDDEYMYLTNANLDEMFDIPRKLCDICHVPSMEWILYIDSLRYWQFFQLLRKILETKYTQLTIHGVRLNESMLTEVMNRVPTAKYLLISSEVPLTFQHPNALKYLIAYFYDARWVKLENLFSIRNVDTVKLERTNFDCSDLNKFLRYWVDCDEFMLRRLDIGLKDGTVYDEDVITDQLTTASCDGNGYPQIFINSRKDAGQKYVFGRLELHEEIVTFITSDPNEECLELFELSKILYINRELKEELARLRVDIRVKITEKSDRQKRKVINIIVELKMKIFKPARGPDATNFQKDGKHIST
>czan-ksl-27 czan-ksl-27|236.19|ksl|1|423|OZ016469.1:14990852-15000675|1997|3629|1|5|II|2000_25_1997_3629
NFPLLKLPDLALHEVMKMMMPFEMFKLAMCSFQIESFLKHQKYKTDGLRIHLWSNDSQLNLRHSDGWQSVVFESTTSHLTEVPLSLREDDNNMYLTEANLDEMLIIQKSLFDICHVPFMEWILHIDPGYGQFYELLEKVLKTEYTKMTLLGDLFNEPMLAEVLNKVPATKYLEIGSDIPSTFDHPNALNFFKTHFSDARWVKLKNLFSIRNVHTVKLVRTNLDCSDLNQFLRYWVDCDEFMLRRFEIRLKRGTVYDEAVITDQLNTVSCYDNGYPQIFMKSKKEAGQRYVLGRLKLKVGMVVVFYTCDPSEVYSDKFQTLVQEEKN
EAEMLKVRQGLISVELEELNKQLIEPKRTNFRKMAYSQGFLSFS
>czan-ksl-28 czan-ksl-28|224.29|ksl|1|423|OZ016469.1:14990852-15000675|4071|5700|1|5|II|2000_25_4071_5700
KFPLLKLPALALHEVMKMMMPFEMFKLAMCSSQIESFLKHQKYKTDGLRIHLRINDSQLNLRHSDGWQSVVFESTTSYLAGVPFRLREDDNNMYLTEANLDEMLIIQKSLFDICHVPFMEWILHIDPGYGQFYELLEKVLKTEYTKMTLLGDLFNEPMGAKVLNKVPATKYLEIGSDIPSTFDHPNALNFFKTHFSDARWVKLKNLFSIRNVHTVKLVRTNLDCSDLNQFLRYWVDCDEFMLRRFEIRLKRGTVYDEAVITDQLNTVSCYDNGYPQIFMKSKKEAGQRYVLGRLKLKVGMVVVFYTCDPSEVYSDKFQTLVQEEKN
EAEMLKVRQGLISVELEELNKQLIEPKRTNFRKMAYSQGFLSFS
>czan-ksl-29 czan-ksl-29|152.53|ksl|1|423|OZ016469.1:14990852-15000675|6135|9165|0|5|II|2000_25_6135_9165
NFPLLKLPVLALDTVMDVMMPNQIFKLAMCSSHIESMLRRRKYKTDGVHIHLRNKVFLQLDFTHLDDCHSIVFESIKSPLVEVPLRDRYTDDIDKFMFLTHASFDEMILIQKSLFDICDFSFMEWILYIDPSRKHQFFQLLDKVLKTEYTKLTILGDEMSDSMLTEVHNNVPTTKELEIRSEMGFFFDHPNALKHFKTHFNYARWVTVENLFSIRNVDSVKLFRTGFDCYDLNRFLRYWVNCNEFMLRRLEIGLRRSVYDEEIITNQLTTVSFNDNGYPEIFMKSRNDAGQKYILGHLELKEESAVFSTWEEFRHVPNFDGRRYRRSRRIVVNETGPTGPTRASDFLAHKLRFFNIKLYENVELDEIYKMT
>czan-ksl-23 czan-ksl-23|237.10|ksl|1|423|OZ016469.1:13017307-13030289|9733|11123|0|4|II|2000_26_9733_11123
NFPLLKLPAVALHEVMKMLMPIEIFKLAMCSFQIESFLRQRKYKTEGLHMHLSNDDSQIDIRHSDGLQSIVFESTTRDLTGVPLSDREDNKEIWLTHVNLDEMFGIQRTLCAICGFPFVQWVLYIDELRYEQFFELLHKVLKTEYTQLSLIGEFWLSESMLTEVMNNVQTTKNLEIGPYIPFDFDHPNAFKYCNIRFNDAKWVKLESLFSIRNVDTVKLEITNFDCSDLNKFLRYWVDCDDFMLRRLDIGLKNYTVYDEEVITDQLINISLPGDFYGYPTIFIKSKKKAGQRYVLGRLELRADFMVFSTCDPKEEYSEIFQTFMKKEMIKRKRELEEETAETDRKRLKN*VKNLHLQFINNNYCLSVPHFSSKLVVFT
>czan-ksl-7 czan-ksl-7|233.25|ksl|1|423|OZ016469.1:8330359-8335107|1422|3951|2|4|II|2000_27_1422_3951
NFPLLKLPALALHEVMKMMMPIEIFKLAMCSCQIESFLRHRKYKTDGLDVRLSDLNFRIYSNHPDDAQEVEFLSTTSHSMESPIRKLEQLSDRFVSENEQYMILTHASLAEMFDIHRILSDILYFPSMVWMLHIDQLQHEQFFQVFLKILKTEFTSLVLLNGLLCDSMLTEVLNNVPFTKSLEIGSDIPLNFNHPNALNYTLINFREARWVTLENLFSIRNGHTVMFHKTNFDCSDLNKFLRYWVDCDEFMLR
IRLEYGIVYNEAIITDKLTTFPYYDNGHQQIFMKSKKEAGQRYVLGRLELQEGVVIFSTCDPNEEEYSSIFLNLIVKEILDRKKELEEEAKMLKVRERQISIELEGLNKKIVEF
WKYNIMDHPPGETQESSRII
>czan-ksl-13 czan-ksl-13|235.42|ksl|1|423|OZ016469.1:12157237-12164088|3248|4845|0|3|II|2000_28_3248_4845
QFKLFQLPCIAYEHVLNLMIVPAVFCLSLCSKKTANILKYSNIKLDIAYIIWNNDPVIQFCKTKTEPYFLEVRRVYYAPWMPTTSEFWWDLPTNESYFLYTTKDNQSECSRFCSHIQSIFNIKQFVFQFEWLDDNHLEKYLPIVLNMKYTGLSVTTCLDLEIINYLMENVNLHAQFRIQSSMPENFRHPNATKFKSFAYSDARWITLNDLKSVRAADYVVLGNTNFTCEDLNNFLLFWINCEDDMMKSLEMTLVNESVFKKDSALKGIVSVKMEEDGDSFHYLLARDHPQKKFTIGKIKFDDGKKKIEFTACDPRKCASNVISCLRLLENKMNLEKKKAEVERKEQEILKNSNSCTLEDFSDVIKAVHARKETIATDLERIQIEIYKLELLE
>czan-ksl-41 czan-ksl-41|229.89|ksl|1|423|OZ016469.1:15280183-15286484|4304|1084|0|5|II|2000_29_4304_1084
NFPLLKLPAVALHEVMKMMMPNEIFKLSMCSFQIESFLRHRKYEANGLVITLGNGFAQLDIFYSNGHPTINFESTTSHSMETPVRKLEQLSDRYTREDRQNMYLTHVNLSEIVDIQRKLFAICRFPFVDWIFYMYQLDYDQSFHLLRKVLNTEYTRLVLLGDSLSESMLTEVLDKVSATKVLDITSDIPSTFDHPNALKCFTTHFSDARWVKLDSLFSIRNVDDVALFRTNLFSSDINKFLRYWVDCDAFMLRRLYIGLKDGTVVFGNEAVITDQLTTVSYEDNGYPLIFMKSKRDAGQKYILGRLELRETSVVFTTWDPNEKYSDEFQILMEKEQNKGVLENCVIHRKKNNDNVEMMKIF
>czan-ksl-6 czan-ksl-6|227.69|ksl|1|423|OZ016468.1:12202828-12207996|3171|1838|0|4|I|2000_30_3171_1838
NFPLLKLPDLALHEAMKMMLPLEIFKLAMCSFQLESLLRHRK*RMKSLHIYLSNRVLQFDIRHSDGYQSIYFKSKTSDSMEMPVRKLVQLSDRYTREIHRQHMYLTHTNLDEMFDIHRILCAISHLPFTEFILYMNELWFDQISQLLRKVLKTEFTQLTFIGGTLSESLLTEVMNNVPTTKFLKIYSKMPLTLQKALEYVFTKFDDARWVKLEKLFTVQNVRHLMLETTNFDCYDLNKFLRYWVDCDEFMLIRLEIKLKKGTVYDRAVITDQLTQVAYQQDGVPLIFMKSKKEAGYVLGHLELREACVKFSTLDPSKQKAKQIKVLCELLRILDRKRELDKETDEIGRKTREVEAELEELNKKLERIDRETLTFV
>czan-ksl-3 czan-ksl-3|225.55|ksl|1|423|OZ016468.1:7738363-7747428|8140|4509|0|5|I|2000_31_8140_4509
NFPLLKLPSVALHEVMKMMMPIEIFKLAMCSFQIESFLQHRKYKTNGLYINLLIDGPAHFDICYSDDSQSITFKSKPSKMIEMPVRRLEQLSERYIRGYYPNMCLTYSNLDEIVDIQRSLCAIFDLPLMGWFLCMDQISPHRLDYDQCFYLLRKVLKTEYTQLILDGGWNESTLTYVLDKVPATKKLRIQRSSDIPLTFDHPNALKHFGTYYYDARWVKLQSLFSIRNVDTVTLKSTNFDCSDLNKFLRYWVDCDEFMLRSIEIRLKKGAVCDKAVITDQLTTVSSIENRLPQIFMKSRKEAGHKYVLGRLELYDPPVIFSTWDPNEKFSDVFQILTEKESNKFRISKCLKLKITEYRKELENFKIEKFKILDFQNFSSLE
>czan-ksl-2 czan-ksl-2|194.27|ksl|1|423|OZ016468.1:7738363-7747428|3151|1452|0|5|I|2000_31_3151_1452
NFPLLKLPSVALHEVMKMMMPIEIFELTMCSSQIESFLRHRKYKTNGFKVTISHGLLTFEITDARDYRQLLIISPNNGGLGQSRLLTWKKLKSRYRKESENTMEFSHASSAELFDISCLILNICEFKDSQLFLNFGSVDTSEWNLVVAKLIDADIHRLTVNDRIISEVLLTLILDGFPKHKHVQFYAELSTHFDHPNALQYKSSYYYDGRWVKLENLFSIRNVDDVKLYRTNLDCSDFNKFLQYWVDCDEFMLRSIEIRLKDGTVYDEDVITDQLTTVSNHAVHYPIIFMKSKKDAGQKYVLGRMELYETYLTFSTWDPNEKYSDIFQRRSEFNRNRKNIGRGKSSIENNTYRKVVNEESIQGDGEGNNGDGSLE
>czan-ksl-8 czan-ksl-8|223.72|ksl|1|423|OZ016469.1:9345294-9350580|1997|4181|0|5|II|2000_32_1997_4181
NFPLLKLPYLALHEVMKMMMPIAIFKLAMCSFQIESFLRHRKYRAIGICIFLRNKSSRLDIRHSDGWQSIVFKSATSHLSEVPLRLPIRYTRENDKFMYLTHENFDEIFDIQRSLCAICHLPFTTLYIDESLHGRFFHILNKVLKTEYTRLTLIGGRLSASMLKEVMNKVPTTKYLTIGSDIPSDFDHPNALKYFDNSFNDARWVKLESLFSIRNVHIVVLERTTFDCSDLNKFLRYWVDCDAFMLRRLDIGLNDGAVYDKAVITDQLTTANYFVGFPVIFMKSKKDAGQKYVLGRLELRRPFVVFSTWDPNEDNSDVFQVLMEKEKNNNNFFLFFLSLNKLNLLKVSRSKVSRITVAPSNTEYLFEVEFMNGFTKFD
>czan-ksl-57 czan-ksl-57|224.46|ksl|1|423|OZ016470.1:15104571-15109424|4183|801|1|5|III|2000_33_4183_801
NFPLLKLPDLALHEVMKRMMPLGILKLAMCSFQIESFLRHRKYRASLRIHLIDHSPKIDIDYWGGWQSIVFKSTTSHSMEMPVSKLKEFHGFDRYIKEDDEDMYLTNTNFDEVFDIQSKLCDICCLSSIQWVFYIDSLRHWQLLQLLNKVLKTKYNRLILHGEMSSESMLTEVMNKVPTTKCLKIGSAIPLDFDHPNALNYSRTHFSDARWVKLENLFSIRNVHTVNLERTNFDCSDLNKFLRYWVDCDEFMLRELEIELKDGTVYDEDVITDQLTTVSCNLPWYRQIFMKSKKEAGQKYVLGHLELHKTCVLFYTWDPNNEIQKRVTNCKNAHRIVRVLHDLCLDDRRMQEEEERRGET
HAIWTREPERRWAEPRRHRIRIRLRRSRLRLQQLLKRRRPKGRRVRFLLSVCDCLRNDALRFR
>czan-ksl-59 czan-ksl-59|221.78|ksl|1|423|OZ016470.1:15116085-15120968|4226|843|1|5|III|2000_34_4226_843
NFPLLKLPDLALHEVMKRMMPLGILKLAMCSFQIESFLRHRKYRASLRIHLIDHSPKIDIDYWGGWQSIVFKSTTSHSMEMPVSKLKEFHGFDREDDEDMYLTNTNFDEVFDIQSKLCDICCLSSIQWVFYIDSLRHWQLLQLLNKVLKTKYNRLILHGEMSSESMLTEVMNKVPTTKCLKIGSAIPLDFDHPNALNYSRTHFSDARWVKLENLFSIRNVHTVNLERTNFDCSDLNKFLRYWVDCDEFMLRELEMELKDGTVYDEDVITDQLTTVSCNLPWYRQIFMKSKKEAGQKYVLGHLELHKTCVLFYTWDPNNEIQKRVTNCKNAHRIVRVLHDLCLDDRRMQEEEERRGET
HAIWTREPERRWAEPRRHRIRIRLRRSRLRLQQLLKRRRPKGRRVRFLLSVCDCLRNDALRFR
>czan-ksl-60 czan-ksl-60|219.03|ksl|1|423|OZ016470.1:15121865-15130171|4208|843|1|5|III|2000_35_4208_843
SFPLLKLPDLALHAVMKRMMPLEILKLAMCSSHIESFLRHRKYRARLRMHLIDHSPKIDIDYWGGWQSIVFKSTTSHSMEMPVNKLKEFHGFDREDDEDMYLTHTNFDEVFDIQSKLCDICCLSSIQWVFYIDSLRHWQLLRLLNRVLKTTYNQLILYGEMSNESILTEVMNKVPTTKCLKIGSAIPLDFDHPNALNYSRTHFSDARWVKLENLFSIRNVHTVNLERTNFDCSDLNKFLRYWVDCDEFMLRELEMELKDGTVYDEDVITDQLTTVSCNLPWYRQIFMKSKKEAGQKYVLGHLELHKTCVLFYTWDPNNEIQKRVTNCKNAHRIVRVLHDLCLDDRRMQEEEERRGET
HAIWTREPERRWAEPRRHRIRIRLRRSRLRLQQLLKRRRPKGRRVRFLLSVCDCLRNDALRFR
>czan-ksl-56 czan-ksl-56|217.29|ksl|1|423|OZ016470.1:15098752-15103635|4225|843|1|5|III|2000_36_4225_843
NFPLLKLPDLALHEVMKRMMPLGILKLAMCSSHIESFLRHRKYRASLRIHLIDHSPKIDIDYWGGWQSIVFKSTTSHSMEMPVSKLKEFHGFDREDDEDMYLTNTNFDEVFDIQSKLCDICCLSSIQWVFYIDSLRHWQLLQLLNKVLKTKYNRLILHGEMSSESMLTEVMNKVPTTKCLKIGSAIPLDFDHPNALNYSRTHFSDARWVKLENLFSIRNVHTVNLERTNFDCSDLNKFLRYWVDCDEFMLRELEIELKDGTVYDEDVITDQLTTVSCNLPWYRQIFMKSKKEAGQKYVLGHLELHKTCVLFYTWDPNNEIQKRVTNCKNAHRIVRVLHDLCLDDRRMQEEEERRGET
HAIWTREPERRWAEPRRHRIRIRLRRSRLRLQQLLKRRRPKGRRVRFLLSVCDCLRNDALRFR
>czan-ksl-54 czan-ksl-54|217.96|ksl|1|423|OZ016470.1:15087165-15092080|4257|876|1|5|III|2000_37_4257_876
NFPLLKLPDLALHEVMKRMMPLGILKLAMCSSHIESFLRHRKYRASLRIHLIDHSPKIDIDYWGGWQSIVFKSTTSHSMEMPVSKLKEFHGFDRYIKEDDEDMYLTNTNFDEVFDIQSKLCDICCLSSIQWVFYIDSLRHWQLLQLLNKVLKTKYNRLILHGEMSSESMLTEVMNKVPTTKCLKIGSAIPLDFDHPNALNYSRTHFSDARWVKLENLFSIRNVHTVNLERTNFDCSDLNKFLRYWVDCDEFMLRELEIELKDGTVYDEDVITDQLTTVSCNLPWYRQIFMKSKKEAGQKYVLGHLELHKTCVLFYTWDPNNEIQKRVTNCKNAHRIVRVLHDLCLDDRRMQEEEERRGET
HAIWTREPERRWAEPRRHRIRIRLRRSRLRLQQLLKRRRPKGRRVRFLLSVCDCLRNDALRFR
>czan-ksl-12 czan-ksl-12|222.69|ksl|1|423|OZ016469.1:12157237-12164088|2998|1674|0|3|II|2000_38_2998_1674
QFKLFQLPCIAYEHVLNLMIVPAIFCLSLCSKKTANILKYSNIKLDIVYIIWKNDPVIQFCKTKTEPYFLEVSRLYYAPWSPTTPKFWWRLPNDESHFSYTTKDNQSECSRFCSHIQRIFNIKQFVFQFEWLDDNHLEKYLPIVLNMKYTGLSVTTCLDLEIINYLMENVNLHAQFRIQSSMPENFRHPNATKFKSFAYSDARWITLNDLKSVRAADYVVLGKTNFTCEDLNNFLLFWINCEDDMMKSLEMTLVNEFVFKKDSALKGIVSVKMEEDGDSLHYLLARDHPQKKFTIGKIKFDDDKKKIEFTACEPSKCYDNVISCLQLSESKMNLEKKKAEVEREEREILNNSNSCTLEDFSNVIKAVRARKKGIATDLERIQFEIYKLELLKNES
>czan-ksl-46 czan-ksl-46|215.28|ksl|1|423|OZ016470.1:15040982-15045865|4225|843|1|5|III|2000_39_4225_843
NFPLLKLPDLALHEVMKRMMPLGILKLAMCSSHIESFLRHRKYRASLRIHLIDHSPKIDIDYWGGWQSIVFKSTTSHSMEMPVSKLKEFHGFDREDDEDMYLTNTNFDEVFDIQSKLCDICCLSSIQWVFYIDSLRHWQLLQLLNKVLKTKYNRLILHGEMSSESMLTEVMNKVPTTKCLKIGSAIPLDFDHPNALNYSRTHFSDARWVKLENLFSIRNVHTVNLERTNFDCSDLNKFLRYWVDCDEFMLRELEMELKDGTVYDEDVITDQLTTVSCNLPWYRQIFMKSKKEAGQKYVLGHLELHKTCVLFYTWDPNNEIQKRVTNCKNAHRIVRVLHDLCLDDRRMQEEEERRGET
HAIWTREPERRWAEPRRHRIRIRLRRSRLRLQQLLKRRRPKGRRVRFLLSVCDCLRNDALRFR
>czan-ksl-53 czan-ksl-53|215.28|ksl|1|423|OZ016470.1:15081421-15086304|4225|843|1|5|III|2000_40_4225_843
NFPLLKLPDLALHEVMKRMMPLGILKLAMCSSHIESFLRHRKYRASLRIHLIDHSPKIDIDYWGGWQSIVFKSTTSHSMEMPVSKLKEFHGFDREDDEDMYLTNTNFDEVFDIQSKLCDICCLSSIQWVFYIDSLRHWQLLQLLNKVLKTKYNRLILHGEMSSESMLTEVMNKVPTTKCLKIGSAIPLDFDHPNALNYSRTHFSDARWVKLENLFSIRNVHTVNLERTNFDCSDLNKFLRYWVDCDEFMLRELEMELKDGTVYDEDVITDQLTTVSCNLPWYRQIFMKSKKEAGQKYVLGHLELHKTCVLFYTWDPNNEIQKRVTNCKNAHRIVRVLHDLCLDDRRMQEEEERRGET
HAIWTREPERRWAEPRRHRIRIRLRRSRLRLQQLLKRRRPKGRRVRFLLSVCDCLRNDALRFR
>czan-ksl-58 czan-ksl-58|215.28|ksl|1|423|OZ016470.1:15110308-15115191|4225|843|1|5|III|2000_41_4225_843
NFPLLKLPDLALHEVMKRMMPLGILKLAMCSSHIESFLRHRKYRASLRIHLIDHSPKIDIDYWGGWQSIVFKSTTSHSMEMPVSKLKEFHGFDREDDEDMYLTNTNFDEVFDIQSKLCDICCLSSIQWVFYIDSLRHWQLLQLLNKVLKTKYNRLILHGEMSSESMLTEVMNKVPTTKCLKIGSAIPLDFDHPNALNYSRTHFSDARWVKLENLFSIRNVHTVNLERTNFDCSDLNKFLRYWVDCDEFMLRELEMELKDGTVYDEDVITDQLTTVSCNLPWYRQIFMKSKKEAGQKYVLGHLELHKTCVLFYTWDPNNEIQKRVTNCKNAHRIVRVLHDLCLDDRRMQEEEERRGET
HAIWTREPERRWAEPRRHRIRIRLRRSRLRLQQLLKRRRPKGRRVRFLLSVCDCLRNDALRFR
>czan-ksl-47 czan-ksl-47|215.28|ksl|1|423|OZ016470.1:15046801-15051642|4183|801|1|5|III|2000_42_4183_801
NFPLLKLPDLALHEVMKRMMPLGILKLAMCSSHIESFLRHRKYRASLRIHLIDHSPKIDIDYWGGWQSIVFKSTTSHSMEMPVSKLKEFHGFDREDDEDMYLTNTNFDEVFDIQSKLCDICCLSSIQWVFYIDSLRHWQLLQLLNKVLKTKYNRLILHGEMSSESMLTEVMNKVPTTKCLKIGSAIPLDFDHPNALNYSRTHFSDARWVKLENLFSIRNVHTVNLERTNFDCSDLNKFLRYWVDCDEFMLRELEMELKDGTVYDEDVITDQLTTVSCNLPWYRQIFMKSKKEAGQKYVLGHLELHKTCVLFYTWDPNNEIQKRVTNCKNAHRIVRVLHDLCLDDRRMQEEEERRGET
HAIWTREPERRWAEPRRHRIRIRLRRSRLRLQQLLKRRRPKGRRVRFLLSVCDCLRNDALRFR
>czan-ksl-49 czan-ksl-49|215.28|ksl|1|423|OZ016470.1:15058313-15063196|4225|843|1|5|III|2000_43_4225_843
NFPLLKLPDLALHEVMKRMMPLGILKLAMCSSHIESFLRHRKYRASLRIHLIDHSPKIDIDYWGGWQSIVFKSTTSHSMEMPVSKLKEFHGFDREDDEDMYLTNTNFDEVFDIQSKLCDICCLSSIQWVFYIDSLRHWQLLQLLNKVLKTKYNRLILHGEMSSESMLTEVMNKVPTTKCLKIGSAIPLDFDHPNALNYSRTHFSDARWVKLENLFSIRNVHTVNLERTNFDCSDLNKFLRYWVDCDEFMLRELEMELKDGTVYDEDVITDQLTTVSCNLPWYRQIFMKSKKEAGQKYVLGHLELHKTCVLFYTWDPNNEIQKRVTNCKNAHRIVRVLHDLCLDDRRMQEEEERRGET
HAIWTREPERRWAEPRRHRIRIRLRRSRLRLQQLLKRRRPKGRRVRFLLSVCDCLRNDALRFR
>czan-ksl-51 czan-ksl-51|215.28|ksl|1|423|OZ016470.1:15069867-15074750|4225|843|1|5|III|2000_44_4225_843
NFPLLKLPDLALHEVMKRMMPLGILKLAMCSSHIESFLRHRKYRASLRIHLIDHSPKIDIDYWGGWQSIVFKSTTSHSMEMPVSKLKEFHGFDREDDEDMYLTNTNFDEVFDIQSKLCDICCLSSIQWVFYIDSLRHWQLLQLLNKVLKTKYNRLILHGEMSSESMLTEVMNKVPTTKCLKIGSAIPLDFDHPNALNYSRTHFSDARWVKLENLFSIRNVHTVNLERTNFDCSDLNKFLRYWVDCDEFMLRELEMELKDGTVYDEDVITDQLTTVSCNLPWYRQIFMKSKKEAGQKYVLGHLELHKTCVLFYTWDPNNEIQKRVTNCKNAHRIVRVLHDLCLDDRRMQEEEERRGET
HAIWTREPERRWAEPRRHRIRIRLRRSRLRLQQLLKRRRPKGRRVRFLLSVCDCLRNDALRFR
>czan-ksl-55 czan-ksl-55|215.01|ksl|1|423|OZ016470.1:15093016-15097857|4183|846|1|5|III|2000_45_4183_846
NFPLLKLPDLALHEVMKRMMPLGILKLAMCSSHIESFLRHRKYRASLRIHLIDHSPKIDIDYWGGWQSIVFKSTTSHSMEMPVSKLKEFHGFDREDDEDMYLTNTNFDEVFDIQSKLCDICCLSSIQWVFYIDSLRHWQLLQLLNKVLKTKYNRLILHGEMSSESMLTEVMNKVPTTKCLKIGSAIPLDFDHPNALNYSRTHFSDARWVKLENLFSIRNVHTVNLERTNFDCSDLNKFLRYWVDCDEFMLRELEMELKDGTVYDEDVITDQLTTVSCNLPWYRQIFMKSKKEAGQKYVLGHLELHKTCVLFYTWDPNNEIQKRVTNCKNAHRIVRVLHDLCLDDRRMQEEEERRGET
HAIWTREPERRWAEPRRHRIRIRLRRSRLRLQQLLKRRRPKGRRVRLL
>czan-ksl-45 czan-ksl-45|215.75|ksl|1|423|OZ016470.1:15035205-15040088|4225|870|1|5|III|2000_46_4225_870
NFPLLKLPDLALHEVMKRMMPLGILKLAMCSSHIESFLRHRKYRASLRIHLIDHSPKIDIDYWGGWQSIVFKSTTSHSMEMPVSKLKEFHGFDRYIKEDDEDMYLTNTNFDEVFDIQSKLCDICCLSSIQWVFYIDSLRHWQLLQLLNKVLKTKYNRLILHGEMSSESMLTEVMNKVPTTKCLKIGSAIPLDFDHPNALNYSRTHFSDARWVKLENLFSIRNVHTVNLERTNFDCSDLNKFLRYWVDCDEFMLRELEIELKDGTVYDEDVITDQLTTVSCNLPWYRQIFMKSKKEAGQKYVLGHLELHKTCVLFYTWDPNNEIQKRVTNCKNAHRIVRVLHDLCLDDRRMQEEEERRGET
HAIWTREPERRWAEPRRHRIRIRLRRSRLRLQQLLKRRTPKGRRVRFL
>czan-ksl-48 czan-ksl-48|214.62|ksl|1|423|OZ016470.1:15052578-15057419|4183|801|1|5|III|2000_47_4183_801
NFPLLKLPDLALHEVMKRMMPLGILKLAMCSSHIESFLRHRKYRASLRIHLIDHSPKIDINYWGGWQSIVFKSTTSHSMEMPVSKLKEFHGFDREDDEDMYLTNTNFDEVFDIQSKLCDICCLSSIQWVFYIDSLRHWQLLQLLNKVLKTKYNRLILHGEMSSESMLTEVMNKVPTTKCLKIGSAIPLDFDHPNALNYSRTHFSDARWVKLENLFSIRNVHTVNLERTNFDCSDLNKFLRYWVDCDEFMLRELEMELKDGTVYDEDVITDQLTTVSCNLPWYRQIFMKSKKEAGQKYVLGHLELHKTCVLFYTWDPNNEIQKRVTNCKNAHRIVRVLHDLCLDDRRMQEEEERRGET
HAIWTREPERRWAEPRRHRIRIRLRRSRLRLQQLLKRRRPKGRRVRFLLSVCDCLRNDALRFR
>czan-ksl-11 czan-ksl-11|209.92|ksl|1|423|OZ016469.1:11641414-11646605|3264|335|0|6|II|2000_48_3264_335
NFPLLKLPALALHEVMKMMMPIEIFKLAMCSFQIESFLRHRKYKTDGLYARLSDLKLQIASNHSDGGQAFEFQSTTSHSMEIPVRKLEQLSDRYIREDDIYMILTHASLDEMFDIYRILSDIFHFPFMVWMLHIDQLQHAQFFRVFRKIRQTDFTKLKLIDGYLNDEMLTEVLFTLPKLKHLEIDSDISSNFYHRNPLKYWNTHFREARWVRLEHLFLIRYVHTVKLVNTNFDCSDLNKFLRYWVDCDQFMLRRLEIKLNYRTVYDEAVITDQLTKVPYYDNGCRQIFMKAKKETMGPSGTLRFVLGRLELQETTVIFTTWNPDVEYSD*SFATGCIPFAFIENIFFKKFLEEAGVLGCSAESMRRIVEAMALSSRVKLQKILANKEKLVISVDGWSSLR
>czan-ksl-61 czan-ksl-61|210.00|ksl|1|423|OZ016470.1:15121865-15130171|4867|6359|1|4|III|2000_49_4867_6359
NFPLLKLPDLALHAVMKRMMPLEILKLAMCSSHIESFLRHRKYRARLRMHLIDHSPKIDIDYWGGWQSIVFKSTTSHSMEMPVSKMKEYSECDRYIKEDDEDMYLTHTNFDEVFDMQSKLCDICHLWFIQWVFYIDSLRHWQLLRLLNRVLKTTYNQLILYGEMSNESILTEVMNKVPTTNMLTIHSEVPLTFDHPNALRYFKAKFSDARWVKLENLFSIRNVHTVKLDRTNFDCSDLNKFLRYWVDCDEFMLRELEMELKDGTVYDENVITDQLNTVSYIFPHHRQIYMKSKKETGQKYVLGRLYLFGKCVIFNTCDPNNDYSNDSNIFQILMEKEG
RMKFERFRRYYNFCLS
>czan-ksl-52 czan-ksl-52|209.24|ksl|1|423|OZ016470.1:15075644-15080527|4225|843|1|5|III|2000_50_4225_843
NFLLLKLPDLALHEVMKRMMPLGILKLAMCSSHIESFLRHRKYRASLRIHLIDHSPKIDIDYWGGWQSIVFKSTTSHSMEMPVSKLKEFHGFDREDDEDMYLTNTNFDEVFDIQSKLCDICCLSSIQWVFYIDSLRHWQLLQLLNKVLKTKYNRLILHGEMSSESMLTEVMNKVPTTKCLKIGSAIPLDFDHPNALNYSRTHFSDARWVKLENLFSIRNVHTVNLERTNFDCSDLNKFLRYWVDCDEFMLRELEMELKDGTVYDEDVITDQLTTVSCNLPWYRQIFMKSKKEAGQKYVLGHLELHKTCVLFYTWDPNNEIQKRVTNCKNAHRIVRVLHDLCLDDRRMQEEEERRGET
HAIWTREPERRWAEPRRHRIRIRLRRSRLRLQQLLKRRRPKGRRVRFLLSVCDCLRNDALRFR
>czan-ksl-25 czan-ksl-25|208.25|ksl|1|423|OZ016469.1:14147086-14151923|4539|1621|1|5|II|2000_51_4539_1621
NFPLLELPALALHEVMKMMMPIEIFKLAMCSVQLESFLQHRKYRANGLKISLWRNTSELLITHSDGWQIIEFESRKSPFVGVPLSDRYIKEYDRFMYLTHASFVEMFDIHRTLCDICHFPFMEWILHIDQFWYELFFLLLCKVLKTEYTQLKLVTLSGRLCRSMLTEAMNKVPTTKYLEICSGNIMPLDFDHPNALKFRRTDYSDARWVKLENLFSIRNVDTVKLRRTNFDCSDLNRFLRYWVDCEE
FRKLEIGLKWGTVYDEEVLTDQLTTVSYYDNGYPEVFMKSKQGAGQKYVLGCLELIRNRVFFSTWDPNEEYSDKFQILMKKNLEKNLEKNLGKISRLSREKSREKFSRYSRENHSRELSRELSREFSRIREIFFENLNFAPKHF
>czan-ksl-19 czan-ksl-19|200.21|ksl|1|423|OZ016469.1:12984899-12992786|4896|6600|1|5|II|2000_52_4896_6600
NFPLLKLPAVALHEVMKMTMPIEIFKLTMCSFQIESFLRHRKYKTEGLHMHLSNYDSQIDIRHSDGLQSIVFESTTRDLTGVPLSDRYIREDNKEIWLTHVNLDETFDIQRRLCAICSFPFVQSVLYIDELFFDQFFQLLHKVLETEYTQLSLLGTRLSESMLKEVLNNVPTTKKLEIGSNIPSNFDHPNALKYCNASFNDAQWVKLDSLFSIRNVHSVKLEQTNVDCSDLNKFLRYWVDCDEFMLRVLDIGLKDDAVYRGVLSLLDALYDEEVITEQLINICHYDNGNPEIFIKSKKEAGQRNVLGCLELNEAKLIFTTRDPKEEYSDIFQTLMKK
EILKRKRELEEETAEIERKILKI*LKNLHLQFINNNNQVAVA
>czan-ksl-4 czan-ksl-4|194.28|ksl|1|423|OZ016468.1:7748872-7753667|1644|3342|0|5|I|2000_53_1644_3342
NFPLLKLPSVALHEVMKMMMPIEIFELTMCSSQIESFLRHRKYKTNGFKVTISHGLLTFEITDARDYRQLLIISPNNGGLGQSRLLTWKKLKSRYRKESENTMEFSHASSAELFDISCLILNICEFKDSQLFLNFGSVDTSEWNLVVAKLIDADIHRLTVNDRIISEVLLTLILDGFPKHKHVQFYAELSTHFDHPNALQYKSSYYYDGRWVKLENLFSIRNVDDVKLYRTNLDCSDFNKFLQYWVDCDEFMLRSIEIRLKDGTVYDEDVITDQLTTVSNHAVHYPIIFMKSKKDAGQKYVLGRMELYETYLTFSTWDPNEKYSDIFQRRSEFNRNRKNIGRGKSSIENNTYRKVVNEESIQGDGEGNNGDGSLE
>czan-ksl-50 czan-ksl-50|192.88|ksl|1|423|OZ016470.1:15064089-15068972|4225|843|1|5|III|2000_54_4225_843
NFPLLKLPDLALHEVMKRMMPLGILKLAMCSSHIESFLRHRKYRASLRIHLIDHSPKIDIDYWGGWQSIVFKSTTSHSMEMPVSKLKEFHGFDREDDEDMYLTNTNFDEVFDIQSKLCDICCLSSIQWVFYIDSLRHWQLLQLLNKVLKTK*NRLILHGEMSSESMLTEVMNKVPTTKCLKIGSAIPLDFDHPNALNYSRTHFSDARWVKLENLFSIRNVHTVNLERTNFDCSDLNKFLRYWVDCDEFMLRELEMELKDGTVYDEDVITDQLTTVSCNLPWYRQIFMKSKKEAGQKYVLGHLELHKTCVLFYTWDPNNEIQKRVTNCKNAHRIVRVLHDLCLDDRRMQEEEERRGET
HAIWTREPERRWAEPRRHRIRIRLRRSRLRLQQLLKRRRPKGRRVRFLLSVCDCLRNDALRFR
>czan-ksl-1 czan-ksl-1|187.45|ksl|1|423|OZ016468.1:7731651-7736446|1644|3820|0|5|I|2000_55_1644_3820
NFPLLKLPSVALHEVMKMMMPIEIFELTMCSSQIESFLRHRKYKTNGFKVTISHGLLTFEITDARDYRQLLIISPNNGGLGQSRLLTWKKLKSRYRKESENTMEFSHASSAELFDISCLILNICEFKDSQLFLNFGSVDTSEWNLVVAKLIDADIHRLTVNDRIISEVLLTLILDGFPKHKHVQFYAELSTHFDHPNALQYKSSYYYDGRWVKLENLFSIRNVDDVKLYRTNLDCSDFNKFLQYWVDCDEFMLRSIEIRLKDGTVYDEDVITDQLTTVSNHAVHYPIIFMKSKKDAGQKYVLGRMELYETYLTFSTWDPNEKYSDIFQTQNYLKNSIFQSKIAIKKLEFSVCLSQKSQLLEDAEVQTEDFKQFSTEKCHFLL
>czan-ksl-40 czan-ksl-40|80.92|ksl|1|423|OZ016469.1:15274497-15279340|3319|566|0|6|II|2000_56_3319_566
NFKLTTSHTLETPVRKLEQLSDRFHQNLNEEKLQFFQDFRLSIELLKSKFSRHENFKKHFSYTREDRQDMYLTHVNLSEIVDIQRSLFAICRFPFVHWTFRMDCFDYDQSLPLLRKVLNTEYTKLALIGGRLSKSMLREVLDKVPATKELDITSYIPSTFDHPNALKCFTTHFNYALWVKLENLFSIRNVDDVTLFRTNFISSDINKFLRYWVDCDAFMLRGLYIGMKDGTVVFGNEAVITDQLTTVSYKDNCYPLIFMKSKRDAGQKYILGRLELRETSVVFTTWDPNEEFSDIFRILIEKEPKNQRETTIFLIEVSRISRELGQLREKSCLKSFEIFLRIF
