# Supplementary material for: Recurrent evolution of selfishness from an essential tRNA synthetase in Caenorhabditis tropicalis
Source: Nat Ecol Evol. 2025 Nov 17;9(12):2374–90. doi: 10.1038/s41559-025-02894-2 (PMC12680543; doi:10.1038/s41559-025-02894-2)
Supplement: Supplementary file 7 — C. elegans proteins with predicted structural homology to KSS-1. [file 41559_2025_2894_MOESM7_ESM.txt]

Protein	Prob.	Seq. Id.	TM-score	Score
AF-Q4W513-F1-model_v4 F-box domain-containing protein	0.772	11.200	0.68	60
AF-G8JLX0-F1-model_v4 F-box domain-containing protein	0.817	9.400	0.68	62
AF-B5BM39-F1-model_v4 FBA_2 domain-containing protein	0.720	11.400	0.67	58
AF-P46500-F1-model_v4 Skn-1 dependent zygotic transcript 15 protein	0.837	12.000	0.67	63
AF-I7K4I5-F1-model_v4 F-box domain-containing protein	0.817	10.600	0.67	62
AF-Q9TZG3-F1-model_v4 F-box domain-containing protein	0.720	11.800	0.67	58
AF-Q95XB8-F1-model_v4 F-box domain-containing protein	0.747	7.400	0.67	59
AF-Q9TZF7-F1-model_v4 F-box domain-containing protein	0.795	9.600	0.66	61
AF-O17231-F1-model_v4 FBA_2 domain-containing protein	0.663	12.500	0.66	56
AF-Q9TZG9-F1-model_v4 FBA_2 domain-containing protein	0.632	10.600	0.66	55
AF-Q9U2B3-F1-model_v4 FBA_2 domain-containing protein	0.855	10.700	0.65	64
AF-F8Y416-F1-model_v4 F-box domain-containing protein	0.747	10.000	0.65	59
AF-Q9U232-F1-model_v4 FBA_2 domain-containing protein	0.720	11.100	0.65	58
AF-Q9N5E7-F1-model_v4 F-box domain-containing protein	0.817	11.700	0.65	62
AF-P34459-F1-model_v4 Uncharacterized protein F54H12.5	0.772	11.900	0.65	60
AF-Q9N5W9-F1-model_v4 F-box domain-containing protein	0.692	8.700	0.65	57
AF-G4SG25-F1-model_v4 F-box domain-containing protein	0.692	6.300	0.65	57
AF-O44864-F1-model_v4 FBA_2 domain-containing protein	0.772	9.100	0.65	60
AF-Q20182-F1-model_v4 F-box domain-containing protein	0.817	11.700	0.64	62
AF-O44865-F1-model_v4 F-box domain-containing protein	0.772	8.300	0.64	60
AF-Q9N3J6-F1-model_v4 F-box domain-containing protein	0.720	10.100	0.64	58
AF-A0A3B1DQT0-F1-model_v4 F-box domain-containing protein	0.692	9.100	0.64	57
AF-O45535-F1-model_v4 F-box B protein	0.692	11.500	0.63	57
AF-O44866-F1-model_v4 F-box domain-containing protein	0.720	7.700	0.63	58
AF-Q8IAB2-F1-model_v4 F-box domain-containing protein	0.663	8.600	0.63	56
AF-Q9N5T3-F1-model_v4 FBA_2 domain-containing protein	0.663	10.400	0.63	56
AF-O02111-F1-model_v4 F-box domain-containing protein	0.692	11.100	0.63	57
AF-O44888-F1-model_v4 F-box domain-containing protein	0.795	7.400	0.63	61
AF-O45772-F1-model_v4 F-box domain-containing protein	0.817	8.200	0.63	62
AF-Q9TZG6-F1-model_v4 FBA_2 domain-containing protein	0.692	9.200	0.63	57
AF-Q4W5Q7-F1-model_v4 F-box domain-containing protein	0.632	9.300	0.63	55
AF-O45748-F1-model_v4 FBA_2 domain-containing protein	0.692	10.500	0.63	57
AF-Q22946-F1-model_v4 F-box domain-containing protein	0.747	9.600	0.63	59
AF-Q95XK9-F1-model_v4 F-box domain-containing protein	0.663	9.800	0.63	56
AF-O16743-F1-model_v4 F-box domain-containing protein	0.747	8.700	0.63	59
AF-O18085-F1-model_v4 F-box domain-containing protein	0.632	8.400	0.63	55
AF-A9DCC2-F1-model_v4 FBA_2 domain-containing protein	0.569	9.200	0.63	53
AF-O44892-F1-model_v4 F-box domain-containing protein	0.663	6.000	0.63	56
AF-O16745-F1-model_v4 F-box domain-containing protein	0.692	8.300	0.63	57
AF-Q4R178-F1-model_v4 F-box domain-containing protein	0.837	9.600	0.62	63
AF-Q95XK8-F1-model_v4 F-box domain-containing protein	0.663	7.800	0.62	56
AF-O45427-F1-model_v4 SKN-1 Dependent Zygotic transcript	0.747	8.000	0.62	59
AF-Q9XVV6-F1-model_v4 F-box domain-containing protein	0.632	8.100	0.62	55
AF-Q9TZ24-F1-model_v4 F-box domain-containing protein	0.692	9.300	0.62	57
AF-Q9XVI8-F1-model_v4 FBA_2 domain-containing protein	0.747	12.000	0.62	59
AF-A7DT44-F1-model_v4 F-box domain-containing protein	0.720	10.000	0.62	58
AF-O61844-F1-model_v4 F-box domain-containing protein	0.795	9.500	0.62	61
AF-Q9TZ22-F1-model_v4 F-box domain-containing protein	0.632	7.200	0.62	55
AF-D0G909-F1-model_v4 FBA_2 domain-containing protein	0.720	8.300	0.62	58
AF-A4F330-F1-model_v4 F-box domain-containing protein	0.663	7.700	0.62	56
AF-P91225-F1-model_v4 FBA_2 domain-containing protein	0.720	8.900	0.62	58
AF-Q9NAQ6-F1-model_v4 FBA_2 domain-containing protein	0.720	6.500	0.62	58
AF-P91539-F1-model_v4 F-box domain-containing protein	0.663	6.900	0.62	56
AF-Q966E3-F1-model_v4 F-box domain-containing protein	0.601	5.300	0.62	54
AF-O45561-F1-model_v4 F-box domain-containing protein	0.663	5.000	0.62	56
AF-O45397-F1-model_v4 F-box domain-containing protein	0.692	9.800	0.62	57
AF-A0A0M7RFF2-F1-model_v4 FBA_2 domain-containing protein	0.720	11.200	0.62	58
AF-Q95YC2-F1-model_v4 F-box domain-containing protein	0.772	12.800	0.62	60
AF-Q9NA67-F1-model_v4 FBA_2 domain-containing protein	0.663	7.200	0.62	56
AF-E1B6V9-F1-model_v4 FBA_2 domain-containing protein	0.663	7.200	0.62	56
AF-Q9TZ19-F1-model_v4 F-box domain-containing protein	0.663	7.600	0.62	56
AF-O16742-F1-model_v4 F-box domain-containing protein	0.692	7.900	0.62	57
AF-Q9XXS3-F1-model_v4 F-box domain-containing protein	0.663	9.500	0.62	56
AF-P91232-F1-model_v4 SKN-1 Dependent Zygotic transcript	0.720	9.800	0.62	58
AF-C7GIK9-F1-model_v4 F-box domain-containing protein	0.632	7.800	0.62	55
AF-Q9XWG1-F1-model_v4 FBA_2 domain-containing protein	0.663	6.800	0.61	56
AF-Q9GR36-F1-model_v4 F-box domain-containing protein	0.632	5.500	0.61	55
AF-Q7YTT2-F1-model_v4 F-box domain-containing protein	0.632	6.500	0.61	55
AF-A0A0S4XRJ2-F1-model_v4 Uncharacterized protein	0.720	6.700	0.61	58
AF-O62453-F1-model_v4 Uncharacterized protein	0.720	8.900	0.61	58
AF-Q9GR41-F1-model_v4 F-box domain-containing protein	0.601	7.300	0.61	54
AF-G5ECQ5-F1-model_v4 F-box domain-containing protein	0.692	7.800	0.61	57
AF-O44869-F1-model_v4 F-box domain-containing protein	0.692	7.100	0.61	57
AF-Q21935-F1-model_v4 F-box domain-containing protein	0.817	8.700	0.61	62
AF-O44863-F1-model_v4 F-box domain-containing protein	0.692	10.800	0.61	57
AF-Q95QS7-F1-model_v4 F-box domain-containing protein	0.747	8.300	0.61	59
AF-Q9XUR3-F1-model_v4 Uncharacterized protein	0.747	7.200	0.61	59
AF-Q95Y64-F1-model_v4 F-box domain-containing protein	0.601	5.700	0.61	54
AF-Q9XX86-F1-model_v4 F-box domain-containing protein	0.601	8.400	0.61	54
AF-Q9TXM9-F1-model_v4 F-box domain-containing protein	0.692	7.700	0.61	57
AF-Q9N3J7-F1-model_v4 F-box domain-containing protein	0.663	7.800	0.61	56
AF-P91541-F1-model_v4 F-box domain-containing protein	0.601	8.000	0.61	54
AF-O17165-F1-model_v4 F-box domain-containing protein	0.747	9.400	0.61	59
AF-Q965L5-F1-model_v4 F-box domain-containing protein	0.692	4.600	0.61	57
AF-P91229-F1-model_v4 F-box domain-containing protein	0.663	7.300	0.61	56
AF-Q9TZ23-F1-model_v4 F-box domain-containing protein	0.569	6.700	0.61	53
AF-Q9BKX3-F1-model_v4 F-box domain-containing protein	0.537	7.100	0.61	52
AF-F8WU15-F1-model_v4 F-box domain-containing protein	0.601	7.400	0.61	54
AF-A0A5S9MNN1-F1-model_v4 FBA_2 domain-containing protein	0.692	9.100	0.60	57
AF-A3RMT5-F1-model_v4 FBA_2 domain-containing protein	0.601	8.900	0.60	54
AF-Q95XL2-F1-model_v4 F-box domain-containing protein	0.692	6.500	0.60	57
AF-Q95Y48-F1-model_v4 FBA_2 domain-containing protein	0.663	9.300	0.60	56
AF-G5EDF8-F1-model_v4 F-box domain-containing protein	0.537	5.500	0.60	52
AF-O45333-F1-model_v4 F-box domain-containing protein	0.601	8.400	0.60	54
AF-O76692-F1-model_v4 F-box domain-containing protein	0.663	9.900	0.60	56
AF-Q688B6-F1-model_v4 F-box domain-containing protein	0.632	7.500	0.60	55
AF-E7EM25-F1-model_v4 F-box domain-containing protein	0.747	9.100	0.60	59
AF-A7DT43-F1-model_v4 F-box domain-containing protein	0.772	11.200	0.60	60
AF-P91538-F1-model_v4 F-box domain-containing protein	0.569	9.900	0.60	53
AF-O17273-F1-model_v4 FBA_2 domain-containing protein	0.505	9.600	0.60	51
AF-G5EEL4-F1-model_v4 F-box domain-containing protein	0.601	7.200	0.60	54
AF-Q2V078-F1-model_v4 F-box domain-containing protein	0.601	8.200	0.60	54
AF-Q9N4U7-F1-model_v4 FBA_2 domain-containing protein	0.632	9.200	0.60	55
AF-Q8I4G2-F1-model_v4 F-box domain-containing protein	0.692	8.400	0.60	57
AF-O45769-F1-model_v4 F-box domain-containing protein	0.601	9.500	0.60	54
AF-O62358-F1-model_v4 F-box domain-containing protein	0.747	9.100	0.60	59
AF-P91231-F1-model_v4 F-box domain-containing protein	0.632	7.800	0.60	55
AF-B5BM42-F1-model_v4 FBA_2 domain-containing protein	0.632	6.900	0.60	55
AF-O16541-F1-model_v4 F-box C protein	0.663	8.300	0.59	56
AF-Q86MH2-F1-model_v4 F-box domain-containing protein	0.632	8.200	0.59	55
AF-Q95Y47-F1-model_v4 F-box domain-containing protein	0.569	7.400	0.59	53
AF-Q9BKX6-F1-model_v4 F-box domain-containing protein	0.569	8.600	0.59	53
AF-Q9NAQ7-F1-model_v4 FBA_2 domain-containing protein	0.601	9.700	0.59	54
AF-Q9N5X0-F1-model_v4 F-box domain-containing protein	0.569	7.800	0.59	53
AF-Q95XB9-F1-model_v4 F-box domain-containing protein	0.569	8.700	0.59	53
AF-H2L0E4-F1-model_v4 Uncharacterized protein	0.632	4.200	0.59	55
AF-O17178-F1-model_v4 F-box domain-containing protein	0.601	10.000	0.59	54
AF-Q965V6-F1-model_v4 F-box domain-containing protein	0.817	8.600	0.59	62
AF-Q95XB7-F1-model_v4 F-box domain-containing protein	0.601	7.800	0.59	54
AF-Q95XB5-F1-model_v4 FTH domain-containing protein	0.601	5.800	0.59	54
AF-Q9N5K6-F1-model_v4 F-box domain-containing protein	0.663	7.000	0.59	56
AF-G3MU12-F1-model_v4 F-box domain-containing protein	0.663	8.200	0.59	56
AF-O45575-F1-model_v4 Uncharacterized protein	0.505	8.700	0.59	51
AF-P34483-F1-model_v4 Uncharacterized protein F59B2.8	0.795	13.300	0.59	61
AF-Q22727-F1-model_v4 F-box domain-containing protein	0.601	8.200	0.59	54
AF-O45159-F1-model_v4 F-box domain-containing protein	0.569	5.800	0.59	53
AF-Q9TZ21-F1-model_v4 F-box domain-containing protein	0.632	7.300	0.59	55
AF-O02356-F1-model_v4 F-box domain-containing protein	0.537	7.200	0.59	52
AF-Q9XX49-F1-model_v4 F-box domain-containing protein	0.692	6.400	0.59	57
AF-G4RXN1-F1-model_v4 F-box domain-containing protein	0.601	10.000	0.59	54
AF-Q2YS43-F1-model_v4 F-box domain-containing protein	0.601	6.500	0.59	54
AF-O45536-F1-model_v4 F-box domain-containing protein	0.569	6.300	0.59	53
AF-A0A0M7RF51-F1-model_v4 F-box domain-containing protein	0.632	8.800	0.59	55
AF-Q9XUT7-F1-model_v4 FBA_2 domain-containing protein	0.569	8.300	0.59	53
AF-O44584-F1-model_v4 Uncharacterized protein	0.601	6.900	0.59	54
AF-Q9N5X2-F1-model_v4 F-box domain-containing protein	0.505	8.600	0.59	51
AF-P34484-F1-model_v4 Uncharacterized protein F59B2.9	0.772	8.800	0.59	60
AF-O16577-F1-model_v4 FBA_2 domain-containing protein	0.569	7.100	0.58	53
AF-Q9N5W8-F1-model_v4 F-box domain-containing protein	0.569	7.300	0.58	53
AF-Q20225-F1-model_v4 F-box domain-containing protein	0.692	8.300	0.58	57
AF-O18136-F1-model_v4 F-box domain-containing protein	0.720	8.500	0.58	58
AF-Q9TZ26-F1-model_v4 F-box domain-containing protein	0.663	7.400	0.58	56
AF-O45480-F1-model_v4 F-box domain-containing protein	0.537	5.900	0.58	52
AF-O17998-F1-model_v4 FTH domain-containing protein	0.569	7.800	0.58	53
AF-A4F303-F1-model_v4 F-box domain-containing protein	0.632	5.900	0.58	55
AF-K8FDX4-F1-model_v4 F-box domain-containing protein	0.505	8.300	0.58	51
AF-Q95XL3-F1-model_v4 F-box domain-containing protein	0.601	10.100	0.58	54
AF-Q9XWP5-F1-model_v4 F-box domain-containing protein	0.632	8.400	0.58	55
AF-O44890-F1-model_v4 F-box domain-containing protein	0.505	6.100	0.58	51
AF-O45335-F1-model_v4 F-box domain-containing protein	0.537	6.800	0.58	52
AF-G5EGH1-F1-model_v4 F-box domain-containing protein	0.569	6.800	0.58	53
AF-Q9U2X7-F1-model_v4 F-box domain-containing protein	0.537	8.000	0.58	52
AF-Q9N2T1-F1-model_v4 F-box domain-containing protein	0.505	7.600	0.58	51
AF-O45428-F1-model_v4 F-box domain-containing protein	0.632	6.100	0.58	55
AF-Q9N4K5-F1-model_v4 F-box domain-containing protein	0.505	8.900	0.58	51
AF-U4PBN3-F1-model_v4 FBA_2 domain-containing protein	0.569	8.000	0.58	53
AF-Q9U2P1-F1-model_v4 F-box domain-containing protein	0.569	6.600	0.58	53
AF-O17067-F1-model_v4 F-box C protein	0.569	4.500	0.58	53
AF-O16211-F1-model_v4 FBA_2 domain-containing protein	0.537	9.900	0.58	52
AF-Q9XUZ6-F1-model_v4 FBA_2 domain-containing protein	0.601	10.200	0.58	54
AF-O17198-F1-model_v4 F-box domain-containing protein	0.601	8.100	0.58	54
AF-O16666-F1-model_v4 FTH domain-containing protein	0.632	6.800	0.58	55
AF-O17183-F1-model_v4 F-box domain-containing protein	0.663	8.900	0.58	56
AF-A0A0K3AVH4-F1-model_v4 FTH domain-containing protein	0.505	7.600	0.57	51
AF-Q21842-F1-model_v4 F-box domain-containing protein	0.505	6.700	0.57	51
AF-O45576-F1-model_v4 F-box domain-containing protein	0.505	6.300	0.57	51
AF-Q86S48-F1-model_v4 FBA_2 domain-containing protein	0.663	6.600	0.57	56
AF-C5VUJ5-F1-model_v4 FTH domain-containing protein	0.505	7.600	0.57	51
AF-A0A131MBD1-F1-model_v4 F-box domain-containing protein	0.569	9.100	0.57	53
AF-Q2YS44-F1-model_v4 F-box domain-containing protein	0.569	6.300	0.57	53
AF-Q95XL4-F1-model_v4 F-box domain-containing protein	0.537	8.900	0.57	52
AF-Q9U1V5-F1-model_v4 FTH domain-containing protein	0.505	8.700	0.57	51
AF-Q2V081-F1-model_v4 F-box domain-containing protein	0.505	8.600	0.57	51
AF-Q9XUX6-F1-model_v4 FTH domain-containing protein	0.505	8.400	0.57	51
AF-O17201-F1-model_v4 F-box domain-containing protein	0.601	8.000	0.57	54
AF-Q8WTM1-F1-model_v4 FBA_2 domain-containing protein	0.569	7.100	0.57	53
AF-O61800-F1-model_v4 F-box domain-containing protein	0.505	6.700	0.57	51
AF-Q9XW66-F1-model_v4 F-box domain-containing protein	0.537	5.400	0.57	52
AF-B5U8N4-F1-model_v4 F-box domain-containing protein	0.505	6.700	0.56	51
AF-Q8WQD4-F1-model_v4 F-box domain-containing protein	0.569	10.100	0.56	53
AF-Q5R3S7-F1-model_v4 F-box domain-containing protein	0.537	7.400	0.56	52
AF-Q9XU20-F1-model_v4 F-box domain-containing protein	0.632	8.300	0.56	55
AF-O18043-F1-model_v4 F-box A protein	0.632	7.000	0.56	55
AF-Q9U3N0-F1-model_v4 F-box domain-containing protein	0.569	7.300	0.56	53
AF-O17054-F1-model_v4 F-box domain-containing protein	0.537	6.300	0.56	52
AF-A0A0K3ARZ7-F1-model_v4 FTH domain-containing protein	0.601	7.700	0.56	54
AF-E1B6V8-F1-model_v4 F-box domain-containing protein	0.747	9.100	0.56	59
AF-P91234-F1-model_v4 F-box B protein	0.505	7.700	0.56	51
AF-O62123-F1-model_v4 FTH domain-containing protein	0.569	6.200	0.56	53
AF-O16550-F1-model_v4 F-box domain-containing protein	0.601	6.200	0.56	54
AF-P34510-F1-model_v4 Uncharacterized protein K06H7.2	0.663	8.000	0.55	56
AF-O18309-F1-model_v4 FBA_2 domain-containing protein	0.505	6.100	0.55	51
AF-Q17847-F1-model_v4 Uncharacterized protein	0.505	5.100	0.55	51
AF-O17577-F1-model_v4 F-box domain-containing protein	0.601	4.900	0.55	54
AF-O01606-F1-model_v4 F-box domain-containing protein	0.632	7.100	0.55	55
AF-Q09336-F1-model_v4 F-box A protein 224	0.601	9.700	0.55	54
AF-G5EF23-F1-model_v4 F-box domain-containing protein	0.505	6.800	0.55	51
AF-Q9XU99-F1-model_v4 F-box domain-containing protein	0.537	5.300	0.55	52
AF-P41844-F1-model_v4 Uncharacterized F-box protein T20B12.4	0.601	6.600	0.55	54
AF-Q9NDU9-F1-model_v4 F-box domain-containing protein	0.601	6.900	0.55	54
AF-Q9XVC2-F1-model_v4 FTH domain-containing protein	0.537	6.400	0.55	52
AF-O61206-F1-model_v4 F-box C protein	0.601	7.200	0.55	54
AF-C3JXE6-F1-model_v4 F-box domain-containing protein	0.601	6.100	0.54	54
AF-Q9XUX2-F1-model_v4 F-box domain-containing protein	0.601	8.100	0.54	54
AF-Q2XMY7-F1-model_v4 F-box domain-containing protein	0.569	7.500	0.54	53
AF-Q9N2T3-F1-model_v4 F-box domain-containing protein	0.632	8.900	0.54	55
AF-O62474-F1-model_v4 F-box domain-containing protein	0.601	10.300	0.54	54
AF-O44725-F1-model_v4 FBA_2 domain-containing protein	0.632	7.200	0.53	55
AF-O17327-F1-model_v4 Uncharacterized protein	0.692	4.700	0.53	57
AF-O17196-F1-model_v4 F-box domain-containing protein	0.569	6.400	0.53	53
AF-Q2XMY6-F1-model_v4 F-box domain-containing protein	0.601	7.900	0.53	54
AF-Q9TZK9-F1-model_v4 F-box domain-containing protein	0.601	5.100	0.53	54
AF-Q9UAX8-F1-model_v4 FTH domain-containing protein	0.569	6.500	0.53	53
AF-O45285-F1-model_v4 F-box domain-containing protein	0.505	6.600	0.52	51
AF-G5EDK0-F1-model_v4 F-box domain-containing protein	0.505	6.000	0.52	51
AF-G5EDX6-F1-model_v4 F-box domain-containing protein	0.632	5.600	0.52	55
AF-G5EE30-F1-model_v4 FTH domain-containing protein	0.537	4.100	0.52	52
AF-Q9TYQ1-F1-model_v4 FTH domain-containing protein	0.505	4.800	0.52	51
AF-O44714-F1-model_v4 F-box C protein	0.569	4.200	0.52	53
AF-Q9XWD4-F1-model_v4 F-box domain-containing protein	0.569	5.500	0.51	53
AF-O45554-F1-model_v4 Uncharacterized protein	0.537	5.700	0.51	52
