# Supplementary material for: Recurrent evolution of selfishness from an essential tRNA synthetase in Caenorhabditis tropicalis
Source: Nat Ecol Evol. 2025 Nov 17;9(12):2374–90. doi: 10.1038/s41559-025-02894-2 (PMC12680543; doi:10.1038/s41559-025-02894-2)
Supplement: Supplementary file 11 — Source data for Supplementary Figs. 1–3. [file 41559_2025_2894_MOESM11_ESM.xlsx]

## Sheet: Fig1-a
Phenotype	Genotypes				Total	Cross
	NIC/NIC	NIC/EG	EG/EG	not genotyped
Wild-type	38	96	0	4	138	Chr. V NIL x EG6180
Affected	1	5	47	9	62
Wild-type	41	113	2	0	156	EG6180 x Chr. V NIL x
Affected	0	2	37	5	44

## Sheet: Fig1-b
Gene name	NIC203			EG6180
slow-1	2901.05	2589.09	2805.64	0	0	0
grow-1	62.9501	60.7828	76.5049	0	0	0
slow-2	0	0	0	2086.85	2073.21	2144.95
grow-2	0	0	0	19.3503	16.6552	11.0869
NIC-ORF015419	3044.76	2834.16	2953.79	0	0	0
NIC-ORF015420	19.0038	36.211	35.4705	5.95393	4.34484	9.60866

## Sheet: Fig2-d
	EG6180				NIC203
Embryo number	Up to 4-cell stage	4-cell to beginning of gastrulation	Early gastrulation	From comma to 3-fold stage	Up to 4-cell stage	4-cell to beginning of gastrulation	Early gastrulation	From comma to 3-fold stage
1	3	1	9	34	206	341	249	8
2	12	0	6	4	279	247	37	9
3	0	15	0	2	388	253	14	22
4	27	16	9	5	427	300	203	39
5	2	0	10	6	304	0	17	50
6	2	0	22	5	689	293	61	8
7	2	0	0	17	1	249	240	2
8	2	0	3	4	506	515	285	7
9	3	0	0	18	613	390	248	28
10	0	2	3	10	570	374	158	7
11	3	0	0	5	300	7	192	20
12	2	6	0		265	207	214	3
13	3	0	4		264	0	187	10
14	4	2	6		5	413	297	2
15	0	5	15		277	216	995	7
16		0	0		329	170	854	11
17		0	0		442	302	1702	6
18		4	4		330	175	1298	8
19		0	3		261	440	1897	5
20			5		414	289	477	13
21			2		384	527	25	7
22			3		659	239	381	6
23			0		341	142	451	17
24					441	324	73	10
25					308	356	344
26					250	46
27					1063	217
28					1857	135
29					2008	468
30					1752	382
31					1737	288
32						260
33						410
34						222
35						1716
36						1609
37						1620

## Sheet: Fig2-e
Phenotype	Genotypes				Total
	NIC/NIC	NIC/EG	EG/EG	not genotyped
Wild-type	47	62	1	41	151
Affected	0	3	21	25	49

## Sheet: Fig2-g
Embryo number	Up to 4 cells	Before gastrulation	Early gastrulation	Mid gastrulation	Late gastrulation	Bean and comma	Fold stages	Control
1	2.34276	2.90281	2.19039	1.4792	1.64271	1.30785	1.61431	0.941389
2	1.45004	2.26071	2.92252	2.16508	1.87026	1.87987	1.76247	1.06289
3	3.42015	2.95928	1.99261	1.58157	1.87158	0.841459	1.43053	0.957742
4	2.69461	2.58575	2.70146	1.39468	1.62702	1.31723	1.30347	0.684001
5	2.18451	2.02135	2.14723	1.51149	1.74738	1.55639	1.33727	0.925004
6	2.46057	2.95101	2.81263	1.59771	1.42605	1.60126	1.20088	1.15134
7	2.58492	1.92771	3.20419	1.95946	1.44868	1.10304	1.49561	1.26144
8	2.49684	2.76756	2.84262	1.31083	1.46066	1.62436	1.501	0.993439
9	2.90989	1.85986	2.56784	1.60889	0.93563	1.19889	1.23638	1.12068
10	2.78824	2.45129	2.76517	1.71222	1.33131	1.3377	1.68431	1.06701
11	2.62338	3.09247	2.84156	1.8185	1.2784	1.30829	0.923214	0.958814
12	2.52947	1.98782	2.59772	1.85606	1.35276	1.36471	1.25853	0.972927
13	1.85842	1.78069	2.6134	1.63925	1.17793	1.55433	1.27663	1.06551
14	1.71696	3.30206	1.60509	1.32421	1.29573	1.03441	1.26731	0.930272
15	2.13592	3.56661	1.74938	1.53691	1.32476	1.45212	1.32936	1.02483
16	2.35213	3.05818	1.94518	1.7125	1.82871	1.35223	0.725058	1.04181
17	2.61744	2.24328	2.84208	1.89845	1.51911	1.17639	1.33968	0.97846
18	2.49029	2.35018	2.28382	0.899682	1.54139	1.64512	1.40835	0.850073
19	2.36957	2.37553	2.7451	1.09419	1.26922	1.31863	1.64766	0.924515
20	1.82726	3.34846	2.84637	0.995219	1.52571	1.58796	1.60293	0.827019
21	1.46799	2.57269	2.51474	1.63267	1.34397	0.957298	1.79257	1.03861
22	3.08536	2.35547	1.94142	1.54	1.64287	1.06785	1.49687	1.13461
23	2.91336	2.42747	1.98042	1.82003	1.26316	1.06753	1.37044	1.15873
24	2.87917	2.38746	1.8535	2.15997	1.46327	1.11046	1.33364	0.943192
25	2.53678	3.00703	2.17224	1.85446	1.35425	1.32685	1.44482	0.772105
26	3.1313	2.69055	2.60542	1.62512	1.48132	1.39721	1.45352	1.04487
27	2.67066	2.57246	2.92925	1.86593	1.39038	1.64114	1.27199	1.05565
28	2.41833	1.9596	2.92138	1.45118	1.59008	1.79888	1.53507	0.9911
29	2.13257	2.32812	1.9365	1.23811	1.75165	1.59906	1.51105	1.01541
30	2.38639	2.41634	2.10511	1.43833	1.62	1.55524	1.5163	0.945428
31	2.22831	3.0964	2.3834	1.94807	0.841934	1.08029	1.40441	0.834644
32	2.58408	2.46327	2.95212	1.58578	1.31092		1.47508	1.03345
33	2.54977	2.67276	1.44276	1.53324	1.16897		0.991625	0.782978
34	2.76532	2.92613	2.16219	1.21758	1.35218		1.19	1.0275
35	1.90162	3.26519	3.00462		1.60288		1.16905	0.982729
36	3.27533	2.59614	2.03297		1.70531		1.56275	0.947565
37		2.93819	3.39661		1.67703		1.48237	0.930221
38		2.02232	2.57989		1.88398			0.902381
39		2.89451	1.59228		1.87634			0.970187
40		2.58228	2.90369					0.910018
41		3.10585	1.69502					1.03375
42		2.73535	2.28832					0.938818
43		2.17969	2.90667					0.908935
44		3.3574	2.79436					1.0438
45		2.73731	2.1057					1.11982
46		2.96495	1.2891					0.946381
47		3.79357						1.02858
48		3.08404						1.09387
49		3.62905						0.857944
50		2.93287						0.959116
51		2.98539						0.871503
52		2.42202						0.996972
53		2.08748						0.870801
54		2.10357						0.958477
55								1.14854
56								1.19494
57								0.962981
58								1.13135
59								1.1112
60								0.870213
61								1.14065
62								0.88695
63								1.05218
64								0.944408
65								1.0616
66								0.6583
67								0.996539
68								1.07818
69								1.14549
70								1.00844
71								1.19547
72								1.1633
73								0.939794
74								1.2851
75								0.975564
76								1.01147
77								1.05062
78								1.08201
79								1.27758
80								0.896843
81								1.00776
82								1.09841
83								0.814605
84								1.02022

## Sheet: Fig3-b
Affected progeny plot (left)
Number of embryos	kss-1(-) buffer	kss-1(-) KLMT-1	kss-1(+) KLMT-1
Affected	4	488	7
WT	432	140	232
Total	436	628	239
% affected	0.917431	77.707	2.92887
Number of progeny (right)
Number of injected mother	Buffer	KLMT-1
1	136	96
2	110	116
3	118	118
4	131	133
5	137	102
6	110	110
7	109	141
8	65	150
9	138	69
10	119	89
11	131	123
12	117	176
13	189	145
14		116
15		136
16		154
17		165
18		134
19		101
20		103
21		153
22		101
23		150
24		154
25		3
26		128
