# Supplementary material for: Recurrent evolution of selfishness from an essential tRNA synthetase in Caenorhabditis tropicalis
Source: Nat Ecol Evol. 2025 Nov 17;9(12):2374–90. doi: 10.1038/s41559-025-02894-2 (PMC12680543; doi:10.1038/s41559-025-02894-2)
Supplement: Supplementary file 12 — Raw data for heat shock and percentages used for statistical analysis. [file 41559_2025_2894_MOESM12_ESM.xlsx]

## Sheet: Fig1-g
Raw data
Replicate	Strain	Strain description	HS description	Embs total	Dead embryos/larvae	Lethality %
1	EG6180	control	3H RT, 37C 40min	107	14	13.0841
1	INK318	hsp::KLMT-1	3H RT, 37C 40min	285	117	41.0526
1	INK680	hsp::PZL-1	3H RT, 37C 40min	312	308	98.7179
1	EG6180	control	20min RT, 37C 40min	75	22	29.3333
1	INK318	hsp::KLMT-1	20min RT, 37C 40min	73	70	95.8904
1	INK680	hsp::PZL-1	20min RT, 37C 40min	50	50	100
2	EG6180	control	3H RT, 37C 40min	273	41	15.0183
2	INK318	hsp::KLMT-1	3H RT, 37C 40min	262	124	47.3282
2	INK680	hsp::PZL-1	3H RT, 37C 40min	179	175	97.7654
2	EG6180	control	20min RT, 37C 40min	162	60	37.037
2	INK318	hsp::KLMT-1	20min RT, 37C 40min	88	86	97.7273
2	INK680	hsp::PZL-1	20min RT, 37C 40min	132	132	100
3	EG6180	control	3H RT, 37C 40min	194	27	13.9175
3	INK318	hsp::KLMT-1	3H RT, 37C 40min	182	108	59.3407
3	INK680	hsp::PZL-1	3H RT, 37C 40min	218	218	100
3	EG6180	control	20min RT, 37C 40min	117	28	23.9316
3	INK318	hsp::KLMT-1	20min RT, 37C 40min	108	107	99.0741
3	INK680	hsp::PZL-1	20min RT, 37C 40min	212	211	99.5283
Table for Statistical analysis
% of lethality
EG6180 EE	INK318 EE	INK680 EE	EG6180 +3H	INK318 +3H	INK680 +3H
29.3333	95.8904	100	13.0841	41.0526	98.7179
37.037	97.7273	100	15.0183	47.3282	97.7654
23.9316	99.0741	99.5283	13.9175	59.3407	100
Total n
EG6180 EE	INK318 EE	INK680 EE	EG6180 +3H	INK318 +3H	INK680 +3H
354	269	394	574	729	709
