# Supplementary material for: Recurrent evolution of selfishness from an essential tRNA synthetase in Caenorhabditis tropicalis
Source: Nat Ecol Evol. 2025 Nov 17;9(12):2374–90. doi: 10.1038/s41559-025-02894-2 (PMC12680543; doi:10.1038/s41559-025-02894-2)
Supplement: Supplementary file 13 — Raw data for heat shock and percentages used for statistical analysis; statistical source data for immunofluorescence quantification. [file 41559_2025_2894_MOESM13_ESM.xlsx]

## Sheet: Fig2-b
Raw data
Replicate	Strain	Strain description	HS description	Embs total	Dead embryos/larvae	Lethality %	Lethality %
1	EG6180	control	20min RT, 37C 40min	78	28	35.8974	35.8974
2	EG6180	control	20min RT, 37C 40min	68	22	32.3529	32.3529
3	EG6180	control	20min RT, 37C 40min	73	20	27.3973	27.3973
4	EG6180	control	20min RT, 37C 40min	110	32	29.0909	29.0909
5	EG6180	control	20min RT, 37C 40min	121	25	20.6612	20.6612
6	EG6180	control	20min RT, 37C 40min	91	28	30.7692	30.7692
1	INK318	hsp::KLMT-1	20min RT, 37C 40min	69	69	100	100
2	INK318	hsp::KLMT-1	20min RT, 37C 40min	91	85	93.4066	93.4066
3	INK318	hsp::KLMT-1	20min RT, 37C 40min	107	105	98.1308	98.1308
4	INK318	hsp::KLMT-1	20min RT, 37C 40min	57	53	92.9825	92.9825
5	INK318	hsp::KLMT-1	20min RT, 37C 40min	140	133	95	95
6	INK318	hsp::KLMT-1	20min RT, 37C 40min	121	114	94.2149	94.2149
1	INK438	hsp::KSS-1	20min RT, 37C 40min	94	21	22.3404	22.3404
2	INK438	hsp::KSS-1	20min RT, 37C 40min	98	15	15.3061	15.3061
3	INK438	hsp::KSS-1	20min RT, 37C 40min	88	7	7.95455	7.95455
1	INK512	hsp::KLMT-1, hsp::KSS-1	20min RT, 37C 40min	74	17	22.973	22.973
2	INK512	hsp::KLMT-1, hsp::KSS-1	20min RT, 37C 40min	98	24	24.4898	24.4898
3	INK512	hsp::KLMT-1, hsp::KSS-1	20min RT, 37C 40min	64	7	10.9375	10.9375
4	INK512	hsp::KLMT-1, hsp::KSS-1	20min RT, 37C 40min	177	29	16.3842	16.3842
1	INK629	hsp::KLMT-1, hsp::KSS-2	20min RT, 37C 40min	86	82	95.3488	95.3488
2	INK629	hsp::KLMT-1, hsp::KSS-2	20min RT, 37C 40min	111	108	97.2973	97.2973
3	INK629	hsp::KLMT-1, hsp::KSS-2	20min RT, 37C 40min	100	98	98	98
1	INK680	hsp::PZL-1	20min RT, 37C 40min	135	135	100	100
2	INK680	hsp::PZL-1	20min RT, 37C 40min	82	79	96.3415	96.3415
3	INK680	hsp::PZL-1	20min RT, 37C 40min	108	108	100	100
1	INK586	hsp::KSS-2	20min RT, 37C 40min	97	18	18.5567	18.5567
2	INK586	hsp::KSS-2	20min RT, 37C 40min	76	31	40.7895	40.7895
3	INK586	hsp::KSS-2	20min RT, 37C 40min	54	16	29.6296	29.6296
4	INK586	hsp::KSS-2	20min RT, 37C 40min	129	51	39.5349	39.5349
5	INK586	hsp::KSS-2	20min RT, 37C 40min	72	24	33.3333	33.3333
1	INK726	hsp::PZL-1 hsp::KSS-2	20min RT, 37C 40min	90	27	30	30
2	INK726	hsp::PZL-1 hsp::KSS-2	20min RT, 37C 40min	84	22	26.1905	26.1905
3	INK726	hsp::PZL-1 hsp::KSS-2	20min RT, 37C 40min	172	37	21.5116	21.5116
1	INK732	hsp::PZL-1 hsp::KSS-1	20min RT, 37C 40min	102	98	96.0784	96.0784
2	INK732	hsp::PZL-1 hsp::KSS-1	20min RT, 37C 40min	98	98	100	100
3	INK732	hsp::PZL-1 hsp::KSS-1	20min RT, 37C 40min	80	80	100	100
Table for Statistical analysis
% of lethality
EG6180	INK318	INK438	INK512	INK629	INK680	INK586	INK726	INK732
Control	hsp::KLMT-1	hsp::KSS-1	hsp::KLMT-1 + hsp::KSS-1	hsp::KLMT-1 + hsp::KSS-2	hsp::PZL-1	hsp::KSS-2	hsp::PZL-1 + hsp::KSS-2	hsp::PZL-1 + hsp::KSS-1
35.8974	100	22.3404	22.973	95.3488	100	18.5567	30	96.0784
32.3529	93.4066	15.3061	24.4898	97.2973	96.3415	40.7895	26.1905	100
27.3973	98.1308	7.95455	10.9375	98	100	29.6296	21.5116	100
29.0909	92.9825		16.3842			39.5349
20.6612	95					33.3333
30.7692	94.2149
Total n
EG6180	INK318	INK438	INK512	INK629	INK680	INK586	INK726	INK732
541	585	280	413	297	325	428	346	280

## Sheet: Fig2-i
KLMT-1::mNG half-life (minutes)
Embryo number	kss-1(+)	kss-1(-)
1	100	475
2	85	255
3	145	355
4	100	275
5	115	335
6	120	265
7	100	280
8	105	290
9	120	305
10	115	280
11	125	205
12	110	340
13	105	450
14	125	335
15	125	310
16	125	305
17	100	205
18	110	465
19	100	430
20	110	300
21	95	265
22	130	350
23	105	360
24	115	270
25	115	260
26	100	340
27	135	295
28	110	300
29	110	350
30	90	310
31	75	480
32	125	245
33	65	360
34	105	280
35	105	335
36	120	300
37	95	460
38	115	300
39	95	370
40	115	290
41	100	320
42	125	320
43	155	305
44	130	290

## Sheet: Fig2-k
Normalised fluorescence
Embryo number	Rep 1		Rep 2
	PZL-1:mCherry	PZL-1:mCherry + KSS-2	PZL-1:mCherry	PZL-1:mCherry + KSS-2
1	14.8547	0.745647	3.72401	0.737713
2	8.34112	1.49995	8.44965	0.886868
3	19.2909	0.485429	9.17753	0.633205
4	7.50763	0.611651	2.17536	0.465622
5	4.77551	0.669038	3.83008	0.494232
6	17.7819	1.1389	4.00587	0.468368
7	12.1051	0.885645	3.6014	0.544903
8	2.19483	1.90425	0.801033	0.592536
9	10.4096	0.672413	6.25729	0.738101
10	20.4781	1.17551	15.1023	0.588599
11	5.32686	0.88108	10.0957	0.818661
12	7.48856	1.11014	9.04657	0.882217
13	12.492	0.840862	16.9555	1.03104
14	4.44104	0.862235	6.63879	0.884617
15	12.9526	0.656299	5.26926	0.711597
16	16.55	1.18722	3.24801	0.554262
17	10.149	0.747487	6.36257	0.580954
18	12.3444	1.08916	12.4433	0.739567
19	12.6402	0.560688	3.70299	1.16365
20	12.6214	0.721019	17.9767	0.621732
21	25.9917	0.626876	8.14148	0.897348
22	19.2883	0.819982	19.5761	0.724952
23	16.9038	0.89903	8.89314	0.481359
24	10.7272	1.05483	16.0534	0.397739
25	11.0639	0.160629	12.8994	0.858873
26	10.2038	0.870976	11.1784	0.553132
27	4.35113	0.692136	17.6825	0.607794
28	14.7945	0.603626	14.6978	1.3373
29	3.23045	0.854771	20.8797	0.591935
30	10.2648	0.795497	17.9261	0.493691
31	17.2929	1.00022	8.93507	0.755593
32	10.538	1.07449	21.625	0.601712
33	17.11	0.636214	10.0915	0.708532
34	17.4196	0.802345	11.5053	0.524406
35	8.28646	0.894167	20.4307	0.627511
36	23.9735	1.51221	10.0624	0.870224
37	16.5643	1.13554	9.1712	0.939134
38	3.67574	1.19507	25.0642	0.729082
39	19.638	0.71947	18.1114	0.714681
40	9.56057	0.75104	9.71745	1.10217
41	9.23637	1.48234	14.4817	0.539145
42	10.4414	1.00054	10.591	0.832207
43	11.0732	1.12419	14.1323	0.682402
44	4.70267	1.35107	11.7436	0.45181
45	1.74117	0.685523	10.1069	0.839215
46	17.2733	0.902034	10.402
47	10.6661	0.592241	13.2047
48		0.754576
49		1.05735
50		1.62141
51		0.587892
52		1.36474
53		1.12405
54		1.52922
55		1.05106
56		1.11554
