# Supplementary material for: Recurrent evolution of selfishness from an essential tRNA synthetase in Caenorhabditis tropicalis
Source: Nat Ecol Evol. 2025 Nov 17;9(12):2374–90. doi: 10.1038/s41559-025-02894-2 (PMC12680543; doi:10.1038/s41559-025-02894-2)
Supplement: Supplementary file 15 — Statistical source data for crosses and phenotyping. [file 41559_2025_2894_MOESM15_ESM.xlsx]

## Sheet: Fig3-c
	INK950	kss-3.1 overexpression	kss-3.3 overexpression	EG6180	EMS-2 (1091)	EMS-3 (1092)	EMS-6 (1095)	EMS-8 (1097)	EMS-11 (1100)	INK1164
Phenotypes	139	82	87	3	12	7	3	7	6	8
WT	41	133	13	97	48	54	58	53	54	92
Total	180	215	100	100	60	61	61	60	60	100

## Sheet: Fig3-d
Phenotype	Genotypes				Total
	NIC/NIC	NIC/EG	EG/EG	not genotyped
Wild-type	49	87	1	1	138
Affected	2	2	22	32	58
