# Supplementary material for: Recurrent evolution of selfishness from an essential tRNA synthetase in Caenorhabditis tropicalis
Source: Nat Ecol Evol. 2025 Nov 17;9(12):2374–90. doi: 10.1038/s41559-025-02894-2 (PMC12680543; doi:10.1038/s41559-025-02894-2)
Supplement: Supplementary file 16 — Statistical source data for crosses and immunofluorescence quantification. [file 41559_2025_2894_MOESM16_ESM.xlsx]

## Sheet: Fig4-d
Phenotype	Genotypes				Total	Cross
	NIC/NIC	NIC/EG	EG/EG	not genotyped
Wild-type	38	96	0	4	138	Control
Affected	1	5	47	9	62
Wild-type	21	42	22	4	89	KSS-1
Affected	0	7	1	2	10
Wild-type	24	47	1	0	72	KSS-1 (INDDTL)
Affected	1	0	18	9	28
Only affected phenotypes are shown

## Sheet: Fig4-f
Normalised fluorescence
Embryo number	Rep 1					Rep 2
	IDR-mCherry-IDR	IDR-mCherry-IDR + KSS-1	IDR-mCherry-IDR + KSS-1 (INDDTL)	mCherry	mCherry + KSS-1	IDR-mCherry-IDR	IDR-mCherry-IDR + KSS-1	IDR-mCherry-IDR + KSS-1 (INDDTL)	mCherry	mCherry + KSS-1
1	10.329	0.329784	12.0333	14.0287	24.0972	4.95633	1.03672	4.87058	10.1612	27.9041
2	1.78433	0.634501	13.5358	13.5358	28.6109	11.1718	0.424177	22.4624	17.203	32.3675
3	33.5538	0.450998	21.8662	5.26778	18.8807	15.33	0.840892	13.702	12.7218	14.8912
4	5.70034	1.20918	18.8807	8.02609	12.6025	10.8506	0.623725	15.7197	14.3285	11.2525
5	7.91386	0.484242	13.6729	8.94088	15.9364	4.1931	0.802426	14.3232	20.7285	11.6115
6	20.1383	0.474757	3.69291	9.92353	18.0453	9.9092	0.746552	6.19857	15.4446	13.6317
7	6.97611	0.532697	17.0624	3.45371	24.3561	10.659	0.462536	15.9742	10.7405	10.5878
8	8.72603	0.467801	32.8112	7.03643	13.6398	12.76	1.28105	23.6391	17.1818	21.6843
9	9.04723	0.698678	13.6398	6.70926	11.2408	16.1415	0.462049	14.2845	7.98057	21.2214
10	30.1661	0.509719	11.2408	4.89375	17.8069	15.5467	0.698996	8.37503	12.9821	15.5477
11	14.6511	0.872034	26.4895	23.1343	15.8927	9.34121	0.799985	22.563	11.3995	24.2307
12	6.97999	1.05959	23.3388	29.3833	20.9447	15.6668	0.499711	5.29246	12.8411	5.14668
13	15.3096	1.39737	6.21193	4.89524	9.38914	3.04348	1.27975	17.4675	9.43789	9.41041
14	4.60493	0.43425	6.32352	13.1845	9.36008	20.8827	0.606687	37.5611	23.3709	17.9754
15		0.783304	11.254	9.14071	8.72838	11.9916	0.463943	11.7888	25.3794	13.4971
16			18.9711	28.6966	25.5948	9.60894	0.598927	6.9072	14.916	15.9574
17			23.1232	9.95901	5.19399	6.76893	0.395959	6.79536	11.6278	6.61301
18			13.707	7.09501	5.74169	10.3833	0.773786	30.5003	20.527	21.3191
19			5.49172	5.23272	8.55247	9.49699	0.387054	5.82552	13.0977	38.788
20			29.0133	17.1939	8.64753	19.0349	0.330173	12.7694	10.1684	9.71804
21			9.47571	16.745	7.98589	8.56577	0.557397	8.98877	8.52622	14.9099
22			16.6839	16.6839	16.838	8.65282	0.369921	12.7219	6.93231	15.3053
23			16.838	11.4903	29.4153	5.20042	0.404693	6.12156	10.9767	28.2609
24			6.15601	8.5122	14.4064	20.8583	0.701475	12.2431	17.528	13.7907
25			8.66399	5.87887	11.3644	7.40891	0.440384	35.3358	10.7679	11.4289
26			9.52002	16.1406	16.8241	9.7173	0.424424	11.7372	14.6968	22.3548
27			12.3137	16.8241	9.48613	10.6227	0.366246	9.35549	11.8739	28.5761
28			13.7085	8.83382	9.37669	3.44176	0.969837	13.4037	8.10117	19.9635
29			12.5306	14.0002	12.5931	7.74648	0.247791	12.5105	15.7078	5.76458
30			10.6959	5.88744	13.4423	18.9208	0.536479	5.42809	9.23657	16.1269
31			19.9562	15.2918	9.33505	9.13529	0.442766	27.4346	8.95046	23.591
32			9.33505		12.5639	24.7691	0.613682	6.50262	15.9269	11.2424
33			12.5639		22.9249	16.6938	0.473646	8.28011	14.9643	32.6111
34			22.9249			4.84796	0.519464	8.79489	23.9819	10.4073
35			10.8196			6.67986		4.43749	7.41473	5.05598
36			15.9511			9.40233			8.80312
37			18.1729			29.1787
38			17.6305			19.1307
39			16.6516			8.56293
40			12.5884
41			8.30495
42			11.55
43			12.1977
44			5.13645
45			9.44887
46			13.4999
47			9.16517

## Sheet: Fig4-g
Normalised fluorescence
Embryo number	Rep 1						Rep 2
	IDR-mCherry-IDR	IDR-mCherry-IDR + KSS-1	IDR-mCherry	IDR-mCherry + KSS-1	mCherry-IDR	mCherry-IDR + KSS-1	IDR-mCherry-IDR	IDR-mCherry-IDR + KSS-1	IDR-mCherry	IDR-mCherry + KSS-1	mCherry-IDR	mCherry-IDR + KSS-1
1	16.3375	0.750072	5.18254	0.74382	3.72218	7.80575	5.92587	0.553436	5.3228	0.512145	7.48224	8.33025
2	3.70176	0.426418	6.6118	0.773601	7.58512	12.941	3.71312	0.395515	6.21194	0.253863	24.7389	3.26834
3	5.10327	1.25651	2.68587	0.658284	7.29922	5.14325	8.71865	0.372742	10.9139	0.703021	3.83414	7.3298
4	4.26262	1.07231	6.89797	2.50268	10.3664	14.9378	4.15432	0.874018	5.56748	0.564449	4.10966	4.24184
5	0.387533	0.401184	2.89077	0.29252	14.2304	5.034	3.00165	0.442811	4.70233	0.444117	9.63906	3.4072
6	0.026561	0.732784	4.93241	0.341907	10.3545	3.00452	9.16406	0.361906	5.07173	1.8636	8.46026	3.5193
7	0.002026	1.24571	11.0954	0.403686	8.93569	13.2329	7.81989	0.302914	6.69339	1.32665	13.0747	5.43086
8	3.03545	0.430694	9.30525	0.664213	4.54162	3.25033	1.97226	0.201612	3.18143	1.40892	10.1429	5.25058
9	2.67749	0.644523	9.20688	1.20192	8.4545	8.25847	3.38874	0.67236	5.63505	3.26789	3.57919	9.36136
10	18.9882	0.681815	5.54298	1.33044	7.61964	5.31977	3.34844	0.404293	5.91989	1.97627	18.5626	2.97815
11	9.08914	0.526778	6.81515	0.516978	4.60763	9.22881	10.9233	1.27829	9.9055	0.873307	7.58553	6.21508
12	4.73814	2.03224	7.10305	1.26881	8.5224	8.85405	15.4591	0.364098	4.07228	0.35105	6.85401	3.81713
13	3.52011	0.323803	7.68324	0.496524	11.7185	2.05374	7.53114	0.761852	3.09221	1.51247	16.1746	6.89526
14	13.1481	0.478161	4.14456	4.02092	3.16767	6.20387	14.8233	0.215808	3.72182	1.8609	16.2838	4.67187
15	1.83311	1.08733	2.57057	0.38237	2.05217	4.50995	1.76471	0.293324	9.07163	0.930727	7.10623	8.57897
16	7.34452	1.45622	5.89847	0.649256	7.7132	2.23623	4.59934	0.42722	3.71965	1.64039	9.13913	4.95584
17	34.3856	0.353588	2.12198	6.09442	6.1662	7.69166	3.90138	1.3524	4.98219	0.388157	12.4631	5.42005
18	14.3568	0.721199	5.67886	3.06338	6.01225	13.8543	8.91278	0.345668	6.74115	1.63318	9.74187	2.09749
19	6.91019	0.817248	5.66337	1.33541	3.71018	2.05277	3.4874	0.620749	6.98926	2.66363	6.26827	4.18842
20	2.59182	2.08746	7.92275	0.502066	3.4477	3.44642	19.1575	0.88318	3.22878	1.5618	13.6956	2.29624
21		0.294308	13.0506	1.02504	0.496515	5.11569	4.82276	0.38563	3.90765	0.448169	7.85844	4.92301
22		0.401288	5.2904	2.79643	18.545	23.155	8.51428	0.597088	8.3528	3.43464	6.73408	9.84713
23		2.17414	3.46149	0.656065	8.29399	6.03469	6.53884	0.258887	6.96584	2.2368	10.4438	9.00175
24		0.741221	1.61975	1.0119	1.60161	2.70877	5.26479	1.36887	10.3227	2.22301	4.93017	3.49699
25		1.3703	2.79007	1.18744	1.95732	12.1443	7.76352	0.299579	5.36342	0.256462	5.43687	3.30441
26		0.351768	5.03846	2.77413	2.95369	11.7338	2.71136	0.845708	4.78241	1.24485	9.71298	3.83124
27		0.905789	5.17612	1.03897	2.66059	15.4978	7.00653	0.652331	7.23932	3.03505	1.49445	4.30614
28			5.37443	1.28745	4.21644	0.532085	12.5701	0.721759	5.05456	2.64886	10.641	4.22061
29			3.4189	0.784157	2.18898	0.294928	0.930902	1.02265	6.77338	0.975979	6.42696	3.55005
30			1.45463	2.6206	2.67492	8.33724	1.22855	0.190767	3.56243	0.727518	5.45363	4.9707
31			7.86527	0.819509	3.33151	14.2446	9.89638	0.222505	3.55912	0.459784	21.9532	4.42285
32			3.20274	0.319895	15.2543	4.84565	11.1968	0.327324	3.09672	1.11923	6.56583	6.09524
33			14.8675	1.86214	17.4236	5.29961	12.6512	0.610283	3.55458	0.768096	6.85137	2.47477
34			5.11966	0.993404	3.75569	4.0351	4.44707	0.335769	4.16512	1.71833	12.7922	5.50021
35			8.70871	0.596598	3.99827	4.62575	2.82984	0.29163	3.94176	0.279763	19.4103	3.66528
36			6.97679	0.287177	9.63088	5.45549	3.7107	0.241517	11.9424	0.899919	6.17966	2.07095
37			8.42868	2.92207	7.11837	1.00812	4.8124	0.24973	4.54663	0.605146	11.9582	1.08961
38			5.15367	1.70581	9.64519	3.49697	6.25182	0.812713	8.1894	0.381631	8.64138	2.7581
39			5.55623	0.169002	5.71479	12.0133	13.0957	0.207578	5.60317	0.919928	5.35027	4.85384
40			3.61368	1.12176	2.87063	5.18965	15.2157	0.381624		0.394749	1.74813	4.96201
41			4.05997	1.48013	4.85006		10.5431	0.507353		3.3454	10.4055	4.64104
42			6.28593	0.902901	4.90097		4.59052	0.255677		0.824964	3.43757	2.62841
43			1.76056	3.67796	0.555654		2.72272	1.07239		0.734989	4.43034	5.367
44			7.30544	0.411065	4.62163		5.17159	0.416453		1.48513	2.58508	3.63657
45			3.96309	0.473244	2.72659		5.23001	0.327154		0.648403	4.92332	4.34677
46			3.72584	2.98537	4.07055		6.52093	0.682909		0.562413	2.96991	1.93414
47			7.63923	2.73437	9.05881		15.3761			0.582589	6.37349	2.52632
48			1.17942		5.31669		5.64298			2.84056	17.1717	11.6893
49			3.91057		9.88449		3.96855			0.262002	2.17016	4.65855
50			9.19845		7.35134		7.75591			0.224004	3.49033	2.58188
51			3.82949		1.28563		1.4102				18.9916
52			7.67642				2.35232				9.05009
53			6.4137				2.19861				5.24466
54			1.26703								4.81982
55			12.94								16.9722
56			6.21673								3.85812
57			5.56851								3.63685
58											15.5711
59											10.4175
