# Supplementary material for: Recurrent evolution of selfishness from an essential tRNA synthetase in Caenorhabditis tropicalis
Source: Nat Ecol Evol. 2025 Nov 17;9(12):2374–90. doi: 10.1038/s41559-025-02894-2 (PMC12680543; doi:10.1038/s41559-025-02894-2)
Supplement: Supplementary file 17 — Statistical source data for crosses. [file 41559_2025_2894_MOESM17_ESM.xlsx]

## Sheet: Ext-Fig1-c
Phenotype	Cross
	Chr. V NIL x EG6180	klmt-1(-) (INK303) x EG6180	klmt-1 (-) kss-1 (-) (INK422) x Chr. V NIL
Wild-type	138	196	151
Affected	62	4	49
Total	200	200	200

## Sheet: Ext-Fig1-f
Phenotype	Genotypes				Total	Cross
	NIC/NIC	NIC/EG	EG/EG	not genotyped
Wild-type	30	90	36	2	158	pzl-1 (-) (INK324) x EG6180
Affected	1	16	8	7	32
Phenotype	NIC/NIC	NIC/KO	KO/KO	not genotyped	Total	Cross
Wild-type	57	113	2	6	178	pzl-1(-) kss-2 (-) (INK485) x Chr. II NIL
Affected	4	7	55	11	77
