# Supplementary material for: Recurrent evolution of selfishness from an essential tRNA synthetase in Caenorhabditis tropicalis
Source: Nat Ecol Evol. 2025 Nov 17;9(12):2374–90. doi: 10.1038/s41559-025-02894-2 (PMC12680543; doi:10.1038/s41559-025-02894-2)
Supplement: Supplementary file 19 — Statistical source data for crosses and qPCR. [file 41559_2025_2894_MOESM19_ESM.xlsx]

## Sheet: Ext-Fig4-b
Phenotype	Genotypes				Total
	NIC/NIC	NIC/EG	EG/EG	not genotyped
Wild-type	25	42	20	1	88
Affected	0	2	0	0	2

## Sheet: Ext-Fig4-d
Phenotype	Genotypes				Total
	NIC/NIC	NIC/EG	EG/EG	not genotyped
Wild-type	21	42	22	4	89
Affected	0	7	1	2	10

## Sheet: Ext-Fig4-g
klmt-1 fold change (normalised to cdc-42)
kss-1(+)	kss-1(-)
0.98	0.58
0.84	0.71
1.22	0.67
