# Supplementary material for: Recurrent evolution of selfishness from an essential tRNA synthetase in Caenorhabditis tropicalis
Source: Nat Ecol Evol. 2025 Nov 17;9(12):2374–90. doi: 10.1038/s41559-025-02894-2 (PMC12680543; doi:10.1038/s41559-025-02894-2)
Supplement: Supplementary file 21 — Statistical source data for immunofluorescence quantification. [file 41559_2025_2894_MOESM21_ESM.xlsx]

## Sheet: Fig5-e left
Normalised fluorescence
Embryo number	Rep 1		Rep 2
	INK1019	INK1021	INK1019	INK1021
1	0.894199	1.09687	0.96038	1.02489
2	0.903247	0.931299	0.954353	1.10206
3	1.34679	0.845949	1.02776	0.952379
4	1.0276	1.00503	1.0866	0.772063
5	1.09679	1.08435	0.907297	1.0619
6	0.987638	1.05398	0.984239	1.25248
7	1.17509	0.870157	0.848446	1.16479
8	1.16163	0.853909	0.971415	1.20714
9	1.00072	0.852304	0.853192	0.683535
10	0.955675	0.824448	0.933743	0.860984
11	1.13429	0.978935	0.749024	1.07449
12	1.13541	0.967998	1.0776	0.965909
13	1.02261	1.05177	0.972722	0.893128
14	1.07383	0.996489	0.978986	1.25281
15	0.897022	0.487908	1.05154	1.1757
16	0.867154	0.868076	1.13043	1.03464
17	0.947809	0.902178	0.889532	1.02489
18	1.04689	0.995796	1.11113	1.08105
19	0.928949	0.889776	0.985864	1.22182
20	1.2738	1.04785	0.976239	1.04344
21	0.919284	1.03904	0.969284	1.17144
22	0.569158	0.899983	0.862612	0.761959
23	1.06341	0.983502	0.886894	0.908581
24	0.725049	1.02943	1.18285	1.12005
25	1.16405	0.914904	0.964795	1.02805
26	0.930821	0.795747	0.834454	0.918006
27	0.911769	1.1783	0.957256	0.898919
28	0.773669	1.20523	1.41518	0.988216
29	0.910664	1.14005	0.811677	1.14067
30	0.886751	1.12269	1.01465	0.918082
31	1.06167	1.16077	1.03681	0.908145
32	0.711295	0.969606	0.967742	0.820324
33	0.94684	1.08348	0.870735	0.924096
34	0.847721	0.949707	1.20229	1.26742
35	0.986845	0.883561	0.932691	0.906763
36	0.836729	1.04678	1.03923	0.926042
37	0.884574	1.20362	0.969876	1.01949
38	0.86541	1.11756	0.877178	0.916039
39	0.898509	1.10648	0.985934	1.0417
40	0.959477	0.952776	0.95824	0.774948
41	0.868333	0.957009	0.861367	1.04674
42	1.13318	1.1006	0.580279	1.06966
43	1.03328	0.965528	0.974909	0.919444
44	1.1159	0.881946	0.912365	1.1381
45	1.02907	0.937557	0.742508	1.21431
46	0.8847	0.80682	0.937151	1.11681
47	0.843824	1.15151	1.18519	1.15619
48	1.05658	1.15482	0.939349	0.84002
49	0.830153	0.90171	0.954111	0.980711
50	0.863057	1.39185	0.93613	1.01113
51	1.0007	1.18826	1.01008	0.882538
52	0.873557	0.975928	0.913019	0.71438
53	1.0194	0.826013	1.04186	1.2375
54	0.863522	0.706952	1.03718	0.858493
55	1.02466	0.925235	1.0985	1.13637
56	1.07188	0.948502	0.901768	0.903283
57	1.01166	1.15038	0.802502	0.979336
58	1.1012	0.797533	1.22864	1.11241
59	0.964004	0.786236	1.02956	1.03282
60	0.98534	1.21819	0.820425	0.957438
61	0.945137	1.10735	0.98674	1.12821
62	0.872163	0.84511	1.06942	1.03999
63	1.04615	0.995924	0.971185	1.00547
64	1.06044	1.20492	0.868036	1.06477
65	0.907483	0.955608	1.01886	1.09964
66	0.985634	0.964618	0.990524	0.903663
67	0.954735	1.03551	1.09939	0.782004
68	0.943466	0.981286	0.989622	0.862209
69	1.21859	0.851845	1.06992	1.00033
70	1.02634	0.876101	1.05107	0.88128
71	1.00052	0.799701	0.979804	1.11916
72	0.87447	1.05301	0.969766	1.04663
73	0.91259	1.03866	1.02558	1.22665
74	0.869208	0.916395	1.08072	0.988221
75	0.841401	0.908336	1.03561	0.731229
76	0.977243	0.996066	0.967283	0.990798
77	0.813996	1.1981	0.97848	0.750363
78	0.965392	0.927717	0.945438	1.00861
79	0.823768	1.09655	1.049	0.990978
80	0.970898	0.805491	1.01034	0.79704
81	0.914629	1.29626	1.15618	0.846926
82	0.870269	1.20085	1.14449	1.25899
83	0.889157	0.781696	1.22708	1.35614
84	0.773866	1.06526	0.988888	1.11994
85	1.09055	0.830068	0.90582	1.02971
86	0.85184	1.08678	0.856513	1.09849
87	0.82348	1.10973	0.949404	0.917194
88	1.07424	1.17173	1.0493	0.699761
89	1.07038	1.00981	1.15393	1.11039
90	0.822934	0.846958	0.902227	0.927576
91	0.850195	0.918386	1.01063	0.95087
92	0.861283	1.20021	1.01178	0.890361
93	1.05442	1.19248	1.02043	0.859672
94	0.865938	0.846915	1.08786
95	1.25599	1.09224	0.862223
96	0.862072	1.00572	1.30539
97		1.05273	1.03462
98		0.987091	0.892963
99		1.22563
100		1.24589
101		1.11442

## Sheet: Fig5-e right
Normalised fluorescence
Embryo number	INK722	INK919 HS	INK921 HS
1	0.871038	0.875012	0.678803
2	1.24505	1.0832	0.850595
3	0.644434	1.01443	1.35752
4	1.06258	1.05406	1.16884
5	1.12413	0.896841	0.830142
6	1.02875	0.967973	1.02134
7	1.00516	0.949532	1.00334
8	1.00647	0.832158	0.751375
9	1.18884	0.910647	0.854101
10	1.10653	0.839184	0.577964
11	0.958669	0.89479	0.748413
12	1.06341	1.00392	0.788509
13	0.964528	1.06993	0.538438
14	0.974007	1.07891	0.980458
15	1.08654	1.0986	0.83703
16	1.19104	0.726688	1.22937
17	0.724906	1.01413	1.12776
18	0.835084	0.897234	0.900091
19	1.22419	0.899644	1.10984
20	1.31858	0.880934	0.912585
21	1.12579	0.727801	0.904655
22	1.39264	1.04241	0.958245
23	1.29227	0.659804	0.737065
24	0.780078	1.0416	0.817717
25	0.935605	0.729091	1.0742
26	0.880225	0.949098	1.22626
27	0.880954	1.05696	0.954574
28	0.706191	0.974083	1.05457
29	0.983649	1.01964
30	0.803494	1.04292
