# Supplementary material for: Recurrent evolution of selfishness from an essential tRNA synthetase in Caenorhabditis tropicalis
Source: Nat Ecol Evol. 2025 Nov 17;9(12):2374–90. doi: 10.1038/s41559-025-02894-2 (PMC12680543; doi:10.1038/s41559-025-02894-2)
Supplement: Supplementary file 22 — Statistical source data for crosses. [file 41559_2025_2894_MOESM22_ESM.xlsx]

## Sheet: Ext-Fig6-b
Phenotype	Genotypes				Total	Cross
	EG/EG	EG/KO	KO/KO	not genotyped
Wild-type	39	88	3	3	133	EMS-3 x EG6180
Affected	2	7	13	36	58
Phenotype	EG/EG	EG/KO	KO/KO	not genotyped	Total	Cross
Wild-type	25	35	1	1	62	INK1164 x EG6180
Affected	1	1	9	17	28

## Sheet: Ext-Fig6-c
Phenotype	Genotypes				Total	Cross
	EG/EG	EG/KO	KO/KO	not genotyped
Wild-type	0	55	3	13	71	Maternal BC
Affected	0	0	24	44	68
Phenotype	EG/EG	EG/KO	KO/KO	not genotyped	Total	Cross
Wild-type	0	44	41	29	114	Paternal BC
Affected	0	0	0	6	6

## Sheet: Ext-Fig6-h
Phenotype	Genotypes				Total
	NIC/NIC	NIC/KO	KO/KO	n.g.
Wild-type	1	40	45	23	109
Affected	0	6	4	21	31
