# Supplementary material for: Recurrent evolution of selfishness from an essential tRNA synthetase in Caenorhabditis tropicalis
Source: Nat Ecol Evol. 2025 Nov 17;9(12):2374–90. doi: 10.1038/s41559-025-02894-2 (PMC12680543; doi:10.1038/s41559-025-02894-2)
Supplement: Supplementary file 23 — Raw data for heat shock and percentages used for statistical analysis; statistical source data for immunofluorescence quantification and crosses. [file 41559_2025_2894_MOESM23_ESM.xlsx]

## Sheet: Ext-Fig8-d
Phenotype	Genotypes				Total
	EG/EG	EG/KO	KO/KO	not genotyped
Wild-type	57	97	51	0	205
Affected	3	4	1	3	11

## Sheet: Ext-Fig8-h
Raw data
Replicate	Strain	Strain description	HS description	Embs total	Dead embryos/larvae	Lethality %
1	EG6180	control	20min RT, 37C 40min	59	7	11.8644
1	INK318	hsp::KLMT-1	20min RT, 37C 40min	56	54	96.4286
1	INK322	hsp::ddKLMT-1	20min RT, 37C 40min	65	4	6.15385
1	INK336	hsp::NC-mCherry	20min RT, 37C 40min	104	12	11.5385
2	EG6180	control	20min RT, 37C 40min	105	15	14.2857
2	INK318	hsp::KLMT-1	20min RT, 37C 40min	59	58	98.3051
2	INK322	hsp::ddKLMT-1	20min RT, 37C 40min	50	7	14
2	INK336	hsp::NC-mCherry	20min RT, 37C 40min	50	4	8
3	EG6180	control	20min RT, 37C 40min	53	6	11.3208
3	INK318	hsp::KLMT-1	20min RT, 37C 40min	62	61	98.3871
3	INK322	hsp::ddKLMT-1	20min RT, 37C 40min	61	12	19.6721
3	INK336	hsp::NC-mCherry	20min RT, 37C 40min	68	4	5.88235
Table for Statistical analysis
% of lethality
EG6180	INK318	INK322	INK336
11.8644	96.4286	6.15385	11.5385
14.2857	98.3051	14	8
11.3208	98.3871	19.6721	5.88235
Total n
EG6180	INK318	INK322	INK336
217	177	176	222

## Sheet: Ext-Fig8-k
Phenotype	Genotypes				Total	Cross
	NIC/NIC	NIC/KO	KO/KO	n.g.
Wild-type	47	62	1	41	151	INK66 x EG6180
Affected	0	3	21	25	49
Wild-type	22	46	33	54	155	INK277 x EG6180
Affected	2	2	0	9	13
Wild-type	47	84	1	1	133	INK63 x EG6180
Affected	0	2	26	19	47
Wild-type	28	49	29	0	106	INK581 x EG6180
Affected	2	8	4	0	14
Only affected worms are shown in the figure

## Sheet: Ext-Fig8-l
Normalised fluorescence
Embryo number	KLMT-1 late gastrula/ bean	dN-KLMT-1 late gastrula/ bean	dC-KLMT-1 late gastrula/ bean
1	1.30905	1.83361	0.927466
2	1.07057	1.09169	1.0236
3	1.2408	1.44161	0.89018
4	0.934427	1.52263	1.06458
5	0.895919	1.81305	1.00159
6	0.915241	1.05992	1.15752
7	1.18368	1.63009	1.02145
8	1.06248	1.29289	1.03833
9	1.06987	1.32785	1.12685
10	1.20815	1.15497	1.07455
11	1.104	1.02889	0.889864
12	1.00948	0.916054	1.07197
13	0.851782	0.783859	1.18463
14	1.04312	0.651838	1.01462
15	1.38177	0.840118	0.869147
16	1.09728	1.982	1.32641
17	1.1688	1.56692	0.770823
18	1.08361	1.36236	0.636969
19	1.12091	1.8729	0.53011
20	1.16625	1.75482	0.561511
21	0.958896	1.80393	0.665542
22	1.07251	1.49145	0.703081
23	0.799843	1.22035	0.602792
24	0.986991	1.39936	0.853157
25	1.14266	1.10176	0.789911
26	1.10462	1.24927	1.08828
27	0.986084	1.25718	0.86116
28	0.979349	0.900714	0.684777
29	0.698587	0.949727	0.967818
30	0.702837	1.23339	0.922778
31	0.505628	0.960298	0.999073
32	0.365491	1.12188	1.10926
33	1.1325	1.65039	1.06441
34	0.620769	1.831	0.775375
35	0.718007	1.64828	1.29823
36	0.952416	1.92037	1.04406
37	1.3911	1.44426	1.17719
38	0.888774	1.34927	1.01009
39	0.968797	1.18086	1.26097
40	1.12275	1.3577	1.73259
41	1.14821	1.03138	1.38003
42	0.843053	0.824768	1.28861
43	0.992931	0.714524	1.06161
44			1.08233
45			1.22673
46			1.28232
